# Supplementary material for: An extended catalogue of tandem alternative splice sites in human tissue transcriptomes
Source: PLoS Comput Biol. 2021 Apr 7;17(4):e1008329. doi: 10.1371/journal.pcbi.1008329 (PMC8055015; doi:10.1371/journal.pcbi.1008329)
Supplement: S1 Table — (XLSX) [file pcbi.1008329.s015.xlsx]

## Sheet: S1_Table
	A. The source of splice sites
	All splice sites
	1080985
	Donors				Acceptors
	553289				527696				total expressed splice sites:	794646
	expressed		not expressed		expressed		not expressed		total annotated splice sites:	569694
	412181		141108		382465		145231		total cryptic splice sites:	196885
	annotated	de novo	annotated	cryptic	annotated	de novo	annotated	cryptic
	243001	169180	45962	95146	237239	145226	43492	101739
	B. Splice sites within TASS clusters
	All splice sites
	177730
	Donors				Acceptors
	65668				112062				total expressed splice sites:	126177
	expressed		not expressed		expressed		not expressed		total annotated splice sites:	83244
	47090		18578		79087		32975		total cryptic splice sites:	40403
	annotated	de novo	annotated	cryptic	annotated	de novo	annotated	cryptic
	25386	21704	5342	13236	46708	32379	5808	27167
	C. Splice sites within TASS clusters of size 2,3,4,5 with at least one expressed splice site
	All splice sites
	151407
	Donors				Acceptors
	54312				97095				total expressed splice sites:	115912
	expressed		not expressed		expressed		not expressed		total annotated splice sites:	74598
	42373		11939		73539		23556		total cryptic splice sites:	30227
	annotated	de novo	annotated	cryptic	annotated	de novo	annotated	cryptic
	24288	18085	2502	9437	45042	28497	2766	20790
