# Supplementary material for: An extended catalogue of tandem alternative splice sites in human tissue transcriptomes
Source: PLoS Comput Biol. 2021 Apr 7;17(4):e1008329. doi: 10.1371/journal.pcbi.1008329 (PMC8055015; doi:10.1371/journal.pcbi.1008329)
Supplement: S2 Table — (XLSX) [file pcbi.1008329.s016.xlsx]

## Sheet: S2_Table
	non-significant		significant, non-tissue-specific		tissue-specific
	%	#	%	#	%	#
fraction of coding miSS, %	0.78	28530	0.41	2770	0.77	1931
fraction of annotated miSS, %	0.1	3804	0.37	2542	0.74	1854
fraction of frame-preserving among coding miSS, %	0.35	10059	0.53	1467	0.59	1141
