# Supplementary material for: An extended catalogue of tandem alternative splice sites in human tissue transcriptomes
Source: PLoS Comput Biol. 2021 Apr 7;17(4):e1008329. doi: 10.1371/journal.pcbi.1008329 (PMC8055015; doi:10.1371/journal.pcbi.1008329)
Supplement: S3 Table — (XLSX) [file pcbi.1008329.s017.xlsx]

## Sheet: S3_Table
tissue	# tissue-specific miSS	# upregulated miSS	# downregulated miSS
Brain - Cerebellar Hemisphere	525	372	153
Testis	510	344	166
Brain - Cerebellum	474	307	167
Brain - Nucleus accumbens (basal ganglia)	436	202	234
Muscle - Skeletal	427	138	289
Brain - Frontal Cortex (BA9)	416	204	212
Skin - Sun Exposed (Lower leg)	403	159	244
Brain - Cortex	391	169	222
Brain - Anterior cingulate cortex (BA24)	368	173	195
Brain - Caudate (basal ganglia)	354	130	224
Whole Blood	349	91	258
Brain - Spinal cord (cervical c-1)	339	142	197
Heart - Left Ventricle	338	78	260
Brain - Hypothalamus	334	150	184
Adipose - Subcutaneous	331	127	204
Brain - Hippocampus	329	123	206
Nerve - Tibial	327	156	171
Pituitary	306	174	132
Esophagus - Mucosa	306	106	200
Thyroid	305	133	172
Brain - Amygdala	294	107	187
Heart - Atrial Appendage	294	74	220
Brain - Putamen (basal ganglia)	289	112	177
Brain - Substantia nigra	285	111	174
Skin - Not Sun Exposed (Suprapubic)	277	113	164
Artery - Tibial	275	102	173
Ovary	270	183	87
Pancreas	268	53	215
Adrenal Gland	268	115	153
Liver	263	95	168
Lung	258	96	162
Breast - Mammary Tissue	248	113	135
Small Intestine - Terminal Ileum	247	147	100
Esophagus - Muscularis	227	89	138
Adipose - Visceral (Omentum)	219	64	155
Prostate	219	110	109
Colon - Transverse	218	83	135
Colon - Sigmoid	215	110	105
Artery - Aorta	212	61	151
Uterus	208	149	59
Stomach	203	64	139
Spleen	198	102	96
Esophagus - Gastroesophageal Junction	184	82	102
Kidney - Cortex	183	106	77
Artery - Coronary	176	73	103
Vagina	169	92	77
Minor Salivary Gland	150	78	72
Bladder	46	40	6
Cervix - Endocervix	27	24	3
Cervix - Ectocervix	25	23	2
Fallopian Tube	22	16	6
