# Supplementary material for: An extended catalogue of tandem alternative splice sites in human tissue transcriptomes
Source: PLoS Comput Biol. 2021 Apr 7;17(4):e1008329. doi: 10.1371/journal.pcbi.1008329 (PMC8055015; doi:10.1371/journal.pcbi.1008329)
Supplement: S4 Table — (XLSX) [file pcbi.1008329.s018.xlsx]

## Sheet: S4_Table
RBP	cell line	KD1	KD2	CTL1	CTL2	ECLIP_PEAKS1	ECLIP_PEAKS2
DDX3X	K562	ENCFF303ZST	ENCFF109RMW	ENCFF451VCI	ENCFF957JFM	039BKT	737SOJ
FXR1	HepG2	ENCFF445CHH	ENCFF969RLT	ENCFF989TXQ	ENCFF558ZFO
APOBEC3C	HepG2	ENCFF833UXW	ENCFF360ASR	ENCFF869IKC	ENCFF996UTY
AKAP1	HepG2	ENCFF446GNQ	ENCFF554EIV	ENCFF989TXQ	ENCFF558ZFO	807KPM	271UXH
NPM1	HepG2	ENCFF373WYF	ENCFF731QCQ	ENCFF686VNL	ENCFF430GWF
SRSF7	HepG2	ENCFF642TXU	ENCFF222WYC	ENCFF261RLR	ENCFF834TYC	774EDY	913UPA
KHDRBS1	K562	ENCFF703FOH	ENCFF414ANM	ENCFF678FMA	ENCFF965KEL	390ANM	052ABQ
NCBP2	HepG2	ENCFF594LYM	ENCFF083LTV	ENCFF989TXQ	ENCFF558ZFO	047YUZ	500HBQ
HNRNPUL1	K562	ENCFF650THJ	ENCFF032BIU	ENCFF721YDQ	ENCFF471LQQ	734NGD	297PQZ
EIF4G2	K562	ENCFF960NRI	ENCFF077BDV	ENCFF345DRD	ENCFF171TGT	462XFB	512MNG
PABPC4	K562	ENCFF979EOV	ENCFF206ASM	ENCFF812XUV	ENCFF201SIR	463ZSJ	772SPP
HNRNPU	K562	ENCFF799PKF	ENCFF616IYG	ENCFF094PAZ	ENCFF699LOO	014BXV	960NDY
SF3B1	K562	ENCFF888GPL	ENCFF299OPQ	ENCFF907AVE	ENCFF006QUW	498GFT	210VRR
FAM120A	HepG2	ENCFF784QKI	ENCFF143FVG	ENCFF574DLW	ENCFF847SRU	287ADK	511SXK
HNRNPA1	K562	ENCFF398HLD	ENCFF979PHM	ENCFF094PAZ	ENCFF699LOO	615KJU	174RLY
HNRNPC	HepG2	ENCFF181LSI	ENCFF497PPO	ENCFF784SML	ENCFF487UNM	401SPQ	738FJS
TIA1	HepG2	ENCFF298LYN	ENCFF243YSW	ENCFF261RLR	ENCFF834TYC	055IIM	358SGV
TROVE2	K562	ENCFF857CHR	ENCFF659AIM	ENCFF892EVK	ENCFF680FLW	243GNO	043TCO
PTBP1	HepG2	ENCFF145TKU	ENCFF855TDM	ENCFF261RLR	ENCFF834TYC	471GJE	154BAE
SRSF1	K562	ENCFF451ILH	ENCFF446IVL	ENCFF250NQT	ENCFF072REC	609IXO	287KWV
DDX24	K562	ENCFF661TWW	ENCFF325OHE	ENCFF451VCI	ENCFF957JFM	006KFT	354NUG
G3BP1	HepG2	ENCFF844ZHZ	ENCFF529THE	ENCFF989TXQ	ENCFF558ZFO	934JFZ	165JYX
TBRG4	K562	ENCFF374VZI	ENCFF341NGU	ENCFF812XUV	ENCFF201SIR	033ZLA	040CEA
SF3B4	K562	ENCFF454UXB	ENCFF730MBP	ENCFF812XUV	ENCFF201SIR	013ZHF	658CBT
SRSF1	HepG2	ENCFF856VSZ	ENCFF942DHD	ENCFF261RLR	ENCFF834TYC	179SCM	184TBM
SAFB2	HepG2	ENCFF117ZFN	ENCFF403DFM	ENCFF784SML	ENCFF487UNM
SLBP	K562	ENCFF741VFO	ENCFF579RKL	ENCFF678FMA	ENCFF965KEL	397VAA	874WRG
SRSF9	K562	ENCFF643JZF	ENCFF779IKK	ENCFF250NQT	ENCFF072REC
EFTUD2	K562	ENCFF758WPH	ENCFF993VQJ	ENCFF360OFU	ENCFF269IZJ	689YIJ	691BHS
DKC1	HepG2	ENCFF572VRD	ENCFF454QYL	ENCFF566XUG	ENCFF486GXG	074ATJ	043XKO
PUM2	K562	ENCFF735KTG	ENCFF654RKB	ENCFF345DRD	ENCFF171TGT	091HXE	262JRE
DDX6	K562	ENCFF514XUK	ENCFF997AWJ	ENCFF451VCI	ENCFF957JFM	626UUD	906PBB
TARDBP	K562	ENCFF782EXB	ENCFF202XMY	ENCFF250NQT	ENCFF072REC	697CMV	333KPU
PRPF8	K562	ENCFF096IJH	ENCFF660WGY	ENCFF360OFU	ENCFF269IZJ	576DYQ	687LRO
EIF3G	K562	ENCFF970NBJ	ENCFF837MHH	ENCFF951AKS	ENCFF058RBW	362BDI	258VPL
DDX6	HepG2	ENCFF365JNK	ENCFF725RWM	ENCFF989TXQ	ENCFF558ZFO	438KSN	650BQD
SF3B4	HepG2	ENCFF301YOD	ENCFF784ZDW	ENCFF261RLR	ENCFF834TYC	581RVY	363PGR
EIF4G2	HepG2	ENCFF131UOO	ENCFF028ZEH	ENCFF566IXO	ENCFF394YXV
HNRNPL	HepG2	ENCFF536UGZ	ENCFF869LKX	ENCFF566IXO	ENCFF394YXV	581SSQ	415HDB
UTP18	K562	ENCFF191GKG	ENCFF609RPE	ENCFF221UUT	ENCFF713YLH	379LHC	014AWF
HNRNPA1	HepG2	ENCFF350IPK	ENCFF045OGG	ENCFF784SML	ENCFF487UNM	604WJZ	535MAE
SUGP2	K562	ENCFF255HKE	ENCFF512NNN	ENCFF721YDQ	ENCFF471LQQ
PUM2	HepG2	ENCFF239VRF	ENCFF464WLH	ENCFF566IXO	ENCFF394YXV
SBDS	K562	ENCFF964ACB	ENCFF055WUU	ENCFF689TGX	ENCFF486RUF	873TSY	175EIG
NOL12	K562	ENCFF222GHR	ENCFF723CBA	ENCFF345DRD	ENCFF171TGT
UPF1	K562	ENCFF243KYH	ENCFF632FEO	ENCFF055IEE	ENCFF823LBA	873FZT	792HYY
QKI	K562	ENCFF124CQK	ENCFF226JJS	ENCFF812XUV	ENCFF201SIR	534JXG	963AMI
BUD13	K562	ENCFF972TOM	ENCFF559DCV	ENCFF109UAW	ENCFF827AVO	102QYZ	560OAU
ILF3	K562	ENCFF176YUC	ENCFF605MVJ	ENCFF678FMA	ENCFF965KEL	857MJR	821QFO
UTP18	HepG2	ENCFF977IXL	ENCFF202TGW	ENCFF168UDP	ENCFF321ZFN	227SZN	235ASG
SSB	HepG2	ENCFF647DVY	ENCFF105XIV	ENCFF742NXL	ENCFF340UAV	746RLH	828WCR
CSTF2T	K562	ENCFF234KME	ENCFF268PZN	ENCFF662KLY	ENCFF356UJZ	043QXI	379UQU
PUS1	HepG2	ENCFF727ATR	ENCFF317YKN	ENCFF566XUG	ENCFF486GXG
DDX24	HepG2	ENCFF327HAD	ENCFF805KIS	ENCFF057JNE	ENCFF294SKR
IGF2BP3	K562	ENCFF877TMK	ENCFF339IHF	ENCFF250NQT	ENCFF072REC
YBX3	K562	ENCFF048SVW	ENCFF507VIL	ENCFF678FMA	ENCFF965KEL	526YVR	231IID
HNRNPU	HepG2	ENCFF292RTX	ENCFF516UIQ	ENCFF784SML	ENCFF487UNM	587FNW	024FCB
PHF6	K562	ENCFF138JQO	ENCFF340ZEG	ENCFF310XPL	ENCFF301VBU	016IHL	967JAT
RBM22	HepG2	ENCFF030OLZ	ENCFF369NEZ	ENCFF742NXL	ENCFF340UAV	990UNN	353XWS
QKI	HepG2	ENCFF354FHT	ENCFF819VYL	ENCFF261RLR	ENCFF834TYC	459ANM	525PZA
RBFOX2	K562	ENCFF146CHN	ENCFF920LNP	ENCFF678FMA	ENCFF965KEL	076RDA	994PFX
AKAP1	K562	ENCFF527DFW	ENCFF825OSD	ENCFF451VCI	ENCFF957JFM	701BNI	972INE
U2AF1	K562	ENCFF352HEO	ENCFF049WEE	ENCFF812XUV	ENCFF201SIR	555DWV	468LUS
SBDS	HepG2	ENCFF801BRP	ENCFF642WPV	ENCFF869IKC	ENCFF996UTY
DHX30	K562	ENCFF424VAD	ENCFF867IZU	ENCFF678FMA	ENCFF965KEL	507AKH	634UAJ
NPM1	K562	ENCFF838WJE	ENCFF986JGI	ENCFF721YDQ	ENCFF471LQQ	743GIA	392QAQ
XRN2	HepG2	ENCFF450HWR	ENCFF789QEA	ENCFF572NPL	ENCFF689YCR	944KMN	845EBP
NCBP2	K562	ENCFF342FMY	ENCFF982FDC	ENCFF451VCI	ENCFF957JFM	509XPD	014NHI
U2AF1	HepG2	ENCFF163IXV	ENCFF172LGC	ENCFF236XCF	ENCFF901WHO	295GHA	078SCZ
FUBP3	K562	ENCFF066SSG	ENCFF662JYI	ENCFF451VCI	ENCFF957JFM
SF3A3	HepG2	ENCFF923LZN	ENCFF677KRY	ENCFF168UDP	ENCFF321ZFN	642VTG	075FPZ
FKBP4	K562	ENCFF352WSU	ENCFF201LBK	ENCFF310XPL	ENCFF301VBU
BUD13	HepG2	ENCFF944UDR	ENCFF526PAV	ENCFF236XCF	ENCFF901WHO	364QPG	929ITC
CPSF6	K562	ENCFF112VHC	ENCFF885HMK	ENCFF907AVE	ENCFF006QUW	284QIO	515QAG
RBM15	K562	ENCFF430ISK	ENCFF355EHE	ENCFF221UUT	ENCFF713YLH	715SCF	404OSK
FTO	HepG2	ENCFF408FIB	ENCFF098ONQ	ENCFF738YFT	ENCFF293RIK	655JNU	925SGC
GEMIN5	K562	ENCFF633KQS	ENCFF946XFO	ENCFF360OFU	ENCFF269IZJ	594WHT	083ZYT
NONO	K562	ENCFF802XVR	ENCFF687USH	ENCFF360OFU	ENCFF269IZJ	174MVU	201YQC
BCLAF1	K562	ENCFF086XHX	ENCFF993BRZ	ENCFF190UJU	ENCFF531IMH
AATF	HepG2	ENCFF283ZEU	ENCFF510KSY	ENCFF057JNE	ENCFF294SKR
U2AF2	HepG2	ENCFF911EJE	ENCFF821FZB	ENCFF686VNL	ENCFF430GWF	444TCK	523JWI
TIAL1	HepG2	ENCFF593CFB	ENCFF273JPU	ENCFF784SML	ENCFF487UNM	456DAU	473IIG
XPO5	K562	ENCFF260LWA	ENCFF054AOA	ENCFF721YDQ	ENCFF471LQQ
SF3A3	K562	ENCFF168UCM	ENCFF557BRC	ENCFF055IEE	ENCFF823LBA
PABPC4	HepG2	ENCFF359BAT	ENCFF560RJQ	ENCFF989TXQ	ENCFF558ZFO
SRSF7	K562	ENCFF495CHO	ENCFF871XKQ	ENCFF250NQT	ENCFF072REC	090BZK	939AMV
IGF2BP2	HepG2	ENCFF817RTM	ENCFF534YDS	ENCFF989TXQ	ENCFF558ZFO
BCLAF1	HepG2	ENCFF878AAZ	ENCFF587FCY	ENCFF572NPL	ENCFF689YCR	691JPV	858HBB
DDX21	HepG2	ENCFF026VLT	ENCFF332RXE	ENCFF057JNE	ENCFF294SKR
FAM120A	K562	ENCFF644NDS	ENCFF132LJM	ENCFF360OFU	ENCFF269IZJ	150KMB	901AAL
MATR3	HepG2	ENCFF780SYO	ENCFF246QJB	ENCFF989TXQ	ENCFF558ZFO	874BAL	333CUY
DKC1	K562	ENCFF649ZDD	ENCFF089UIK	ENCFF221UUT	ENCFF713YLH
YBX3	HepG2	ENCFF296FTT	ENCFF036XRE	ENCFF784SML	ENCFF487UNM	904UKX	268SII
SLBP	HepG2	ENCFF636XLW	ENCFF956LAK	ENCFF566IXO	ENCFF394YXV
PTBP1	K562	ENCFF813ICC	ENCFF936ZPB	ENCFF250NQT	ENCFF072REC	262NXW	200AWX
TARDBP	HepG2	ENCFF759ZRY	ENCFF835ZPC	ENCFF738YFT	ENCFF293RIK
GRWD1	K562	ENCFF174EQN	ENCFF074WVB	ENCFF310XPL	ENCFF301VBU	607PIM	757KMM
HNRNPK	K562	ENCFF808LWD	ENCFF519LDN	ENCFF250NQT	ENCFF072REC	079MYZ	769QNG
PPIG	K562	ENCFF592LLE	ENCFF381JEG	ENCFF109UAW	ENCFF827AVO
EWSR1	HepG2	ENCFF398AQF	ENCFF084OLA	ENCFF566XUG	ENCFF486GXG
SFPQ	K562	ENCFF919WXC	ENCFF978EBP	ENCFF721YDQ	ENCFF471LQQ
PCBP1	K562	ENCFF644HYW	ENCFF227XAW	ENCFF250NQT	ENCFF072REC	022GSN	381ZBA
AARS	HepG2	ENCFF359DJN	ENCFF809IPD	ENCFF572NPL	ENCFF689YCR
FMR1	K562	ENCFF120YNR	ENCFF365TMN	ENCFF907AVE	ENCFF006QUW	965SEZ	393YLO
PPIL4	K562	ENCFF085VCF	ENCFF805KGC	ENCFF689TGX	ENCFF486RUF	036ZXE	188XKC
DDX52	K562	ENCFF817BSA	ENCFF935IWT	ENCFF360OFU	ENCFF269IZJ	343EUG	818KZJ
KHSRP	K562	ENCFF907ZKI	ENCFF795LDC	ENCFF250NQT	ENCFF072REC	498QZQ	531NDZ
HNRNPL	K562	ENCFF638CZN	ENCFF621OWD	ENCFF840VCF	ENCFF306VXJ	796KSB	782DAY
BCCIP	HepG2	ENCFF085YWZ	ENCFF813CJQ	ENCFF572NPL	ENCFF689YCR	698TRT	627YDB
SRSF9	HepG2	ENCFF754SUW	ENCFF664KDY	ENCFF261RLR	ENCFF834TYC	409GPI	125UVA
LIN28B	K562	ENCFF385ZPU	ENCFF505JCB	ENCFF310XPL	ENCFF301VBU	823WIW	823UGV
RBM15	HepG2	ENCFF276WQL	ENCFF057WEZ	ENCFF278EWB	ENCFF376SXK	017HYK	971BBY
AARS	K562	ENCFF893IIY	ENCFF447ZJC	ENCFF310XPL	ENCFF301VBU	400HPZ	374VRV
BCCIP	K562	ENCFF529FHU	ENCFF190CEG	ENCFF190UJU	ENCFF531IMH
FASTKD2	K562	ENCFF781YOL	ENCFF072TOC	ENCFF951AKS	ENCFF058RBW	885BWV	943JBN
ABCF1	HepG2	ENCFF512RCL	ENCFF375JLH	ENCFF236XCF	ENCFF901WHO
TAF15	K562	ENCFF669KZU	ENCFF862NET	ENCFF812XUV	ENCFF201SIR	979IVI	783IGF
PUS1	K562	ENCFF775UPA	ENCFF722UNY	ENCFF221UUT	ENCFF713YLH	990JXJ	268XIE
PPIG	HepG2	ENCFF374SOY	ENCFF585WPZ	ENCFF093UUE	ENCFF870WUB	597JSM	603DSB
EFTUD2	HepG2	ENCFF039BLK	ENCFF149WKD	ENCFF574DLW	ENCFF847SRU	511ZTQ	955RUR
LARP7	HepG2	ENCFF870DWP	ENCFF787GCZ	ENCFF261BLR	ENCFF966QBV	440FLF	699ZLU
NSUN2	HepG2	ENCFF322GMR	ENCFF269GWO	ENCFF738YFT	ENCFF293RIK
MTPAP	K562	ENCFF504BUN	ENCFF287RFQ	ENCFF055IEE	ENCFF823LBA	984DXU	448TUI
HNRNPC	K562	ENCFF614AMY	ENCFF476PZV	ENCFF310XPL	ENCFF301VBU	062LWZ	971ZDB
PCBP1	HepG2	ENCFF463AMS	ENCFF174ZQQ	ENCFF261RLR	ENCFF834TYC	940CJE	252BJN
DDX3X	HepG2	ENCFF572OTL	ENCFF196CGJ	ENCFF989TXQ	ENCFF558ZFO	798XQM	799ICU
FKBP4	HepG2	ENCFF982ALW	ENCFF257YRE	ENCFF572NPL	ENCFF689YCR	993XGD	585PKG
NOL12	HepG2	ENCFF806ZKL	ENCFF466PAF	ENCFF566IXO	ENCFF394YXV	716SCR	515WRY
NONO	HepG2	ENCFF966TUI	ENCFF902KNB	ENCFF572NPL	ENCFF689YCR
EIF3D	K562	ENCFF835QMS	ENCFF137CTC	ENCFF360OFU	ENCFF269IZJ
GRSF1	HepG2	ENCFF016WDI	ENCFF506AFF	ENCFF869IKC	ENCFF996UTY	451GQU	733VOV
CPSF6	HepG2	ENCFF183DNU	ENCFF657FCV	ENCFF738YFT	ENCFF293RIK
UCHL5	K562	ENCFF922PAN	ENCFF658NSQ	ENCFF360OFU	ENCFF269IZJ	713NFZ	912GTJ
PHF6	HepG2	ENCFF858EYL	ENCFF306MQU	ENCFF261BLR	ENCFF966QBV
UCHL5	HepG2	ENCFF432SEN	ENCFF300CDS	ENCFF572NPL	ENCFF689YCR	305LRB	171KTG
FTO	K562	ENCFF139JVG	ENCFF620KGA	ENCFF907AVE	ENCFF006QUW	465VTS	485IYX
UPF1	HepG2	ENCFF850ORL	ENCFF819BTX	ENCFF168UDP	ENCFF321ZFN	483STL	848JHB
HNRNPUL1	HepG2	ENCFF134YSM	ENCFF596UTY	ENCFF686VNL	ENCFF430GWF	676GXG	801KHR
TIA1	K562	ENCFF622BGG	ENCFF675IKK	ENCFF250NQT	ENCFF072REC	509PKA	673MNH
MTPAP	HepG2	ENCFF699CXV	ENCFF943JPB	ENCFF738YFT	ENCFF293RIK
IGF2BP3	HepG2	ENCFF753NXB	ENCFF441NPW	ENCFF989TXQ	ENCFF558ZFO	175PMW	858ZLX
FASTKD2	HepG2	ENCFF850TNI	ENCFF330THZ	ENCFF057JNE	ENCFF294SKR	503DBN	136QLO
XRN2	K562	ENCFF950IVB	ENCFF092ZPJ	ENCFF360OFU	ENCFF269IZJ	441GJR	167DBG
ABCF1	K562	ENCFF642YMU	ENCFF494AFA	ENCFF109UAW	ENCFF827AVO	332BZR	376NBT
TBRG4	HepG2	ENCFF328RQK	ENCFF496DOM	ENCFF093UUE	ENCFF870WUB	472CCD	454ZHL
LARP4	HepG2	ENCFF890GSN	ENCFF760RVL	ENCFF930OYV	ENCFF934UWJ	288SGB	130RAQ
PUM1	K562	ENCFF463YXB	ENCFF553SKC	ENCFF345DRD	ENCFF171TGT	933SBL	060XYT
HNRNPM	K562	ENCFF353DLI	ENCFF380WYR	ENCFF109UAW	ENCFF827AVO	016LSY	462KTW
FUBP3	HepG2	ENCFF513ADH	ENCFF880UOR	ENCFF926DGG	ENCFF718LIT	410ITK	714TFP
LSM11	K562	ENCFF200DJS	ENCFF217NHJ	ENCFF310XPL	ENCFF301VBU	425PPQ	136HXF
RBFOX2	HepG2	ENCFF880HKN	ENCFF511KFD	ENCFF686VNL	ENCFF430GWF	639MYI	664WCU
SAFB2	K562	ENCFF605NAW	ENCFF198QMX	ENCFF192WNC	ENCFF546CWI	273BVZ	801ARQ
LARP7	K562	ENCFF330TDS	ENCFF616HGG	ENCFF310XPL	ENCFF301VBU	017NRG	208AAW
GEMIN5	HepG2	ENCFF068KMA	ENCFF413TAT	ENCFF574DLW	ENCFF847SRU
EIF3G	HepG2	ENCFF794TBV	ENCFF808FDG	ENCFF057JNE	ENCFF294SKR
XPO5	HepG2	ENCFF386NUM	ENCFF234HPE	ENCFF869IKC	ENCFF996UTY	756YND	028MVM
SUPV3L1	K562	ENCFF710LUV	ENCFF654PVK	ENCFF360OFU	ENCFF269IZJ	207VRH	942LSK
FXR1	K562	ENCFF149PGZ	ENCFF923OMI	ENCFF451VCI	ENCFF957JFM	678MSG	464GTB
SFPQ	HepG2	ENCFF611BJW	ENCFF402HCN	ENCFF686VNL	ENCFF430GWF	221WOF	919FIY
KHDRBS1	HepG2	ENCFF831SBV	ENCFF813BGP	ENCFF869IKC	ENCFF996UTY
EIF3D	HepG2	ENCFF713UFE	ENCFF708DON	ENCFF574DLW	ENCFF847SRU	738CPK	650RVF
G3BP1	K562	ENCFF753NPG	ENCFF256ODT	ENCFF250NQT	ENCFF072REC
MATR3	K562	ENCFF947WJB	ENCFF547XWI	ENCFF250NQT	ENCFF072REC	121ZEY	904GOE
AKAP8L	HepG2	ENCFF963ZJZ	ENCFF859HYF	ENCFF566XUG	ENCFF486GXG
AKAP8L	K562	ENCFF321WXT	ENCFF017QOH	ENCFF221UUT	ENCFF713YLH	189LGT	781FPH
CSTF2	HepG2	ENCFF938DQM	ENCFF866AHO	ENCFF572NPL	ENCFF689YCR	892JUQ	370ZBJ
SERBP1	HepG2	ENCFF674ZQN	ENCFF171XGJ	ENCFF574DLW	ENCFF847SRU
NSUN2	K562	ENCFF206WPX	ENCFF678LZA	ENCFF055IEE	ENCFF823LBA	270MTA	257SMG
EWSR1	K562	ENCFF154NAH	ENCFF589TXX	ENCFF451VCI	ENCFF957JFM	535SBV	621ZUN
GRSF1	K562	ENCFF870ZDF	ENCFF180JHK	ENCFF544NUM	ENCFF179FFD
SUGP2	HepG2	ENCFF434QDG	ENCFF622PET	ENCFF093UUE	ENCFF870WUB	699DTX	187DUQ
KHSRP	HepG2	ENCFF021RRG	ENCFF310LTU	ENCFF989TXQ	ENCFF558ZFO	509GWT	891IAC
GRWD1	HepG2	ENCFF420WYN	ENCFF181DMT	ENCFF261BLR	ENCFF966QBV	735YNV	689GDA
PPIL4	HepG2	ENCFF069NTO	ENCFF537PSL	ENCFF784SML	ENCFF487UNM
DHX30	HepG2	ENCFF751TAL	ENCFF402UGA	ENCFF784SML	ENCFF487UNM	191HRQ	506NPG
HNRNPK	HepG2	ENCFF899ZBQ	ENCFF433BRP	ENCFF989TXQ	ENCFF558ZFO	877KBJ	556EBT
DDX55	K562	ENCFF872MZO	ENCFF109SXS	ENCFF310XPL	ENCFF301VBU	432FVJ	099PFC
LARP4	K562	ENCFF586UQY	ENCFF393WYS	ENCFF721YDQ	ENCFF471LQQ	305LNT	544HGJ
LSM11	HepG2	ENCFF502SMN	ENCFF939XZO	ENCFF261BLR	ENCFF966QBV	220ECM	870HZF
CSTF2	K562	ENCFF317FFU	ENCFF488UYY	ENCFF190UJU	ENCFF531IMH
SSB	K562	ENCFF150PMH	ENCFF629VLO	ENCFF951AKS	ENCFF058RBW	704NUD	871PJK
SF3B1	HepG2	ENCFF349YJR	ENCFF465NDY	ENCFF738YFT	ENCFF293RIK
U2AF2	K562	ENCFF942VXX	ENCFF676CZA	ENCFF812XUV	ENCFF201SIR	430RTZ	454FEB
FMR1	HepG2	ENCFF116MWT	ENCFF913XXV	ENCFF566IXO	ENCFF394YXV
DDX52	HepG2	ENCFF608NGH	ENCFF653INZ	ENCFF574DLW	ENCFF847SRU	591WOA	539JUN
CSTF2T	HepG2	ENCFF334UJK	ENCFF529NFO	ENCFF057JNE	ENCFF294SKR	700HIR	786JAM
SERBP1	K562	ENCFF579KTN	ENCFF145RMT	ENCFF360OFU	ENCFF269IZJ	979XAE	710IZS
LIN28B	HepG2	ENCFF511GIN	ENCFF446IUZ	ENCFF261BLR	ENCFF966QBV	976KYV	381VVY
TIAL1	K562	ENCFF931LJA	ENCFF176KYA	ENCFF310XPL	ENCFF301VBU
ILF3	HepG2	ENCFF485RWH	ENCFF073SBH	ENCFF869IKC	ENCFF996UTY	535COB	460MRE
PUM1	HepG2	ENCFF300LBV	ENCFF261TUX	ENCFF566IXO	ENCFF394YXV
TROVE2	HepG2	ENCFF119ZCG	ENCFF115CEE	ENCFF574DLW	ENCFF847SRU	515SVK	029CYV
RBM22	K562	ENCFF856EUQ	ENCFF210USC	ENCFF250NQT	ENCFF072REC	074GNZ	020UVE
METAP2	K562	ENCFF426HXK	ENCFF532SHV	ENCFF907AVE	ENCFF006QUW	727RJA	041HMB
IGF2BP2	K562	ENCFF377DNM	ENCFF739FOM	ENCFF250NQT	ENCFF072REC	968WTB	512QJT
DDX21	K562	ENCFF576IXB	ENCFF964BVO	ENCFF250NQT	ENCFF072REC	945XNS	572GMO
APOBEC3C	K562	ENCFF775RQD	ENCFF544QYX	ENCFF345DRD	ENCFF171TGT	519AJS	319VBB
DDX55	HepG2	ENCFF876ECR	ENCFF193SMU	ENCFF572NPL	ENCFF689YCR	315AVG	584QHX
GPKOW	K562	ENCFF454PAB	ENCFF834RZF	ENCFF907AVE	ENCFF006QUW	760JZI	410KNT
GPKOW	HepG2	ENCFF861JDA	ENCFF603KNO	ENCFF738YFT	ENCFF293RIK
AATF	K562	ENCFF492MMG	ENCFF127LYW	ENCFF662KLY	ENCFF356UJZ	715LDJ	415HBM
METAP2	HepG2	ENCFF619KWP	ENCFF249ZQO	ENCFF574DLW	ENCFF847SRU
HNRNPM	HepG2	ENCFF601DUB	ENCFF240HMJ	ENCFF236XCF	ENCFF901WHO	040JSC	542FRX
SUPV3L1	HepG2	ENCFF082CNV	ENCFF734OAK	ENCFF572NPL	ENCFF689YCR	882KLS	089NRQ
PRPF8	HepG2	ENCFF727IHN	ENCFF192LSC	ENCFF572NPL	ENCFF689YCR	646XFI	156PFJ
TAF15	HepG2	ENCFF777VEO	ENCFF531USK	ENCFF261RLR	ENCFF834TYC	603JTU	063BTH
