# Supplementary material for: An extended catalogue of tandem alternative splice sites in human tissue transcriptomes
Source: PLoS Comput Biol. 2021 Apr 7;17(4):e1008329. doi: 10.1371/journal.pcbi.1008329 (PMC8055015; doi:10.1371/journal.pcbi.1008329)
Supplement: S5 Table — (XLSX) [file pcbi.1008329.s019.xlsx]

## Sheet: S5_Table
miSS	RBP	SMTSD	codirection	RBP action on miSS	eclip peak	∆φKDK562	∆φKDHepG2	∆φt	∆RBPt	gene name	coding region
A_chr1_145248821_+	DDX21	Testis	anti	activation	-	-0.383	-1	0.053	-0.578	NOTCH2NLB	coding
A_chr1_145248821_+	DDX21	Brain - Anterior cingulate cortex (BA24)	anti	activation	-	-0.383	-1	0.075	-1.347	NOTCH2NLB	coding
D_chr22_29140697_+	PUS1	Liver	co	suppression	-	0.566	0.13	-0.11	1.012	HSCB	coding
D_chr22_29140697_+	PUS1	Brain - Caudate (basal ganglia)	anti	suppression	-	0.566	0.13	0.089	0.565	HSCB	coding
A_chr12_6711341_-	U2AF2	Muscle - Skeletal	anti	suppression	-	0.288	0.348	-0.149	-0.765	AC006064.6	coding
A_chr12_6711341_-	U2AF2	Pituitary	co	suppression	-	0.288	0.348	-0.082	0.663	AC006064.6	coding
A_chr12_6711341_-	U2AF1	Muscle - Skeletal	anti	suppression	-	0.25	0.295	-0.149	-0.781	AC006064.6	coding
A_chr12_6711341_-	U2AF1	Adrenal Gland	co	suppression	-	0.25	0.295	0.054	-0.856	AC006064.6	coding
A_chr12_6711341_-	U2AF1	Pancreas	anti	suppression	-	0.25	0.295	0.141	0.682	AC006064.6	coding
A_chr12_6711341_-	U2AF1	Brain - Anterior cingulate cortex (BA24)	anti	suppression	-	0.25	0.295	-0.107	-1.22	AC006064.6	coding
A_chr12_6711341_-	U2AF1	Brain - Frontal Cortex (BA9)	anti	suppression	-	0.25	0.295	-0.141	-1.22	AC006064.6	coding
A_chr12_6711341_-	U2AF1	Brain - Caudate (basal ganglia)	anti	suppression	-	0.25	0.295	-0.066	-0.804	AC006064.6	coding
A_chr12_6711341_-	U2AF1	Brain - Nucleus accumbens (basal ganglia)	anti	suppression	-	0.25	0.295	-0.134	-0.512	AC006064.6	coding
A_chr12_6711341_-	U2AF1	Brain - Putamen (basal ganglia)	anti	suppression	-	0.25	0.295	-0.116	-0.821	AC006064.6	coding
A_chr12_22611489_-	SAFB2	Adipose - Subcutaneous	anti	suppression	-	0.48	0.553	-0.057	-0.539	C2CD5	coding
A_chr12_22611489_-	SAFB2	Ovary	anti	suppression	-	0.48	0.553	0.054	0.562	C2CD5	coding
D_chr7_44609583_-	RBM22	Testis	co	suppression	-	0.192	0.204	0.095	-0.879	DDX56	coding
D_chr7_44612162_-	RBM22	Testis	co	suppression	-	0.253	0.243	0.053	-0.879	DDX56	coding
D_chr7_99063734_-	FXR1	Muscle - Skeletal	co	suppression	-	0.113	0.097	-0.266	2.8	PTCD1	coding
D_chr7_99063734_-	FXR1	Artery - Coronary	co	suppression	-	0.113	0.097	0.077	-0.53	PTCD1	coding
D_chr7_99063734_-	FXR1	Breast - Mammary Tissue	co	suppression	-	0.113	0.097	0.073	-0.636	PTCD1	coding
D_chr7_99063734_-	FXR1	Skin - Not Sun Exposed (Suprapubic)	co	suppression	-	0.113	0.097	0.055	-1.035	PTCD1	coding
D_chr7_99063734_-	FXR1	Minor Salivary Gland	co	suppression	-	0.113	0.097	0.064	-0.532	PTCD1	coding
D_chr7_99063734_-	FXR1	Thyroid	co	suppression	-	0.113	0.097	0.073	-0.65	PTCD1	coding
D_chr7_99063734_-	FXR1	Lung	co	suppression	-	0.113	0.097	0.066	-0.718	PTCD1	coding
D_chr7_99063734_-	FXR1	Stomach	co	suppression	-	0.113	0.097	0.054	-0.657	PTCD1	coding
D_chr7_99063734_-	FXR1	Small Intestine - Terminal Ileum	co	suppression	-	0.113	0.097	0.067	-1.058	PTCD1	coding
D_chr7_99063734_-	FXR1	Colon - Transverse	co	suppression	-	0.113	0.097	0.096	-0.947	PTCD1	coding
D_chr7_99063734_-	FXR1	Prostate	co	suppression	-	0.113	0.097	0.067	-0.701	PTCD1	coding
D_chr7_99063734_-	FXR1	Adipose - Subcutaneous	co	suppression	-	0.113	0.097	0.082	-0.511	PTCD1	coding
D_chr7_99063734_-	FXR1	Skin - Sun Exposed (Lower leg)	co	suppression	-	0.113	0.097	0.073	-1.115	PTCD1	coding
D_chr7_99063734_-	FXR1	Nerve - Tibial	co	suppression	-	0.113	0.097	0.079	-0.502	PTCD1	coding
D_chr7_99063734_-	FXR1	Spleen	co	suppression	-	0.113	0.097	0.106	-1.073	PTCD1	coding
D_chr7_99063734_-	FXR1	Liver	anti	suppression	-	0.113	0.097	-0.131	-0.857	PTCD1	coding
D_chr7_99063734_-	EFTUD2	Muscle - Skeletal	co	suppression	+	0.099	0.124	-0.266	0.81	PTCD1	coding
D_chr7_99063734_-	EFTUD2	Artery - Tibial	co	suppression	+	0.099	0.124	0.106	-0.654	PTCD1	coding
D_chr7_99063734_-	EFTUD2	Ovary	co	suppression	+	0.099	0.124	0.103	-0.518	PTCD1	coding
D_chr7_99063734_-	SF3B1	Small Intestine - Terminal Ileum	co	activation	-	-0.126	-0.097	0.067	0.588	PTCD1	coding
D_chr7_99063734_-	SF3B1	Spleen	co	activation	-	-0.126	-0.097	0.106	0.562	PTCD1	coding
D_chr7_99063734_-	SF3B1	Brain - Hippocampus	co	activation	-	-0.126	-0.097	-0.15	-0.528	PTCD1	coding
D_chr7_99063734_-	SF3B1	Brain - Anterior cingulate cortex (BA24)	co	activation	-	-0.126	-0.097	-0.144	-0.743	PTCD1	coding
D_chr7_99063734_-	SF3B1	Brain - Frontal Cortex (BA9)	co	activation	-	-0.126	-0.097	-0.159	-0.767	PTCD1	coding
D_chr7_99063734_-	SF3B1	Brain - Caudate (basal ganglia)	co	activation	-	-0.126	-0.097	-0.124	-0.571	PTCD1	coding
D_chr7_99063734_-	SF3B1	Brain - Nucleus accumbens (basal ganglia)	co	activation	-	-0.126	-0.097	-0.097	-0.709	PTCD1	coding
D_chr7_99063734_-	SF3B1	Brain - Putamen (basal ganglia)	co	activation	-	-0.126	-0.097	-0.119	-0.634	PTCD1	coding
D_chr7_99063734_-	SF3B1	Brain - Hypothalamus	co	activation	-	-0.126	-0.097	-0.126	-0.747	PTCD1	coding
A_chr12_121766261_-	PCBP1	Muscle - Skeletal	anti	activation	-	-0.14	-0.172	-0.189	1.29	ANAPC5	coding
A_chr12_121766261_-	PCBP1	Skin - Not Sun Exposed (Suprapubic)	anti	activation	-	-0.14	-0.172	0.094	-0.548	ANAPC5	coding
A_chr12_121766261_-	PCBP1	Brain - Cortex	co	activation	-	-0.14	-0.172	-0.212	-0.893	ANAPC5	coding
A_chr12_121766261_-	PCBP1	Thyroid	anti	activation	-	-0.14	-0.172	0.129	-0.739	ANAPC5	coding
A_chr12_121766261_-	PCBP1	Nerve - Tibial	anti	activation	-	-0.14	-0.172	0.057	-0.514	ANAPC5	coding
A_chr12_121766261_-	PCBP1	Brain - Cerebellum	co	activation	-	-0.14	-0.172	-0.201	-1.056	ANAPC5	coding
A_chr12_121766261_-	PCBP1	Ovary	anti	activation	-	-0.14	-0.172	0.075	-0.78	ANAPC5	coding
A_chr12_121766261_-	PCBP1	Brain - Hippocampus	co	activation	-	-0.14	-0.172	-0.162	-0.863	ANAPC5	coding
A_chr12_121766261_-	PCBP1	Brain - Substantia nigra	co	activation	-	-0.14	-0.172	-0.146	-0.776	ANAPC5	coding
A_chr12_121766261_-	PCBP1	Brain - Anterior cingulate cortex (BA24)	co	activation	-	-0.14	-0.172	-0.213	-0.824	ANAPC5	coding
A_chr12_121766261_-	PCBP1	Brain - Frontal Cortex (BA9)	co	activation	-	-0.14	-0.172	-0.223	-0.779	ANAPC5	coding
A_chr12_121766261_-	PCBP1	Brain - Cerebellar Hemisphere	co	activation	-	-0.14	-0.172	-0.204	-1.01	ANAPC5	coding
A_chr12_121766261_-	PCBP1	Brain - Caudate (basal ganglia)	co	activation	-	-0.14	-0.172	-0.148	-0.827	ANAPC5	coding
A_chr12_121766261_-	PCBP1	Brain - Nucleus accumbens (basal ganglia)	co	activation	-	-0.14	-0.172	-0.196	-0.903	ANAPC5	coding
A_chr12_121766261_-	PCBP1	Brain - Putamen (basal ganglia)	co	activation	-	-0.14	-0.172	-0.147	-0.875	ANAPC5	coding
A_chr12_121766261_-	PCBP1	Brain - Hypothalamus	co	activation	-	-0.14	-0.172	-0.208	-0.858	ANAPC5	coding
A_chr12_123003598_-	SF3B4	Testis	anti	suppression	+	0.148	0.43	0.072	0.644	RSRC2	coding
A_chr12_123003598_-	SF3B4	Heart - Left Ventricle	anti	suppression	+	0.148	0.43	-0.053	-0.555	RSRC2	coding
A_chr12_123003598_-	SF3B4	Whole Blood	co	suppression	+	0.148	0.43	-0.053	1.343	RSRC2	coding
A_chr12_123003598_-	SF3B4	Brain - Hippocampus	anti	suppression	+	0.148	0.43	-0.053	-0.66	RSRC2	coding
A_chr12_123003598_-	SF3B4	Brain - Substantia nigra	anti	suppression	+	0.148	0.43	-0.053	-0.794	RSRC2	coding
A_chr12_123003598_-	SF3B4	Brain - Anterior cingulate cortex (BA24)	anti	suppression	+	0.148	0.43	-0.053	-0.673	RSRC2	coding
A_chr12_123003598_-	SF3B4	Brain - Caudate (basal ganglia)	anti	suppression	+	0.148	0.43	-0.053	-0.665	RSRC2	coding
A_chr12_123003598_-	SF3B4	Brain - Nucleus accumbens (basal ganglia)	anti	suppression	+	0.148	0.43	-0.053	-0.674	RSRC2	coding
A_chr12_123003598_-	SF3B4	Brain - Putamen (basal ganglia)	anti	suppression	+	0.148	0.43	-0.053	-0.632	RSRC2	coding
A_chr12_123003598_-	U2AF2	Whole Blood	co	suppression	+	0.278	0.429	-0.053	0.629	RSRC2	coding
D_chr12_1023577_-	IGF2BP2	Esophagus - Muscularis	anti	activation	-	-0.244	-0.188	0.105	-1.188	RAD52	coding
D_chr12_1023577_-	IGF2BP2	Esophagus - Gastroesophageal Junction	anti	activation	-	-0.244	-0.188	0.1	-1.103	RAD52	coding
D_chr12_1023577_-	IGF2BP2	Colon - Sigmoid	anti	activation	-	-0.244	-0.188	0.085	-0.811	RAD52	coding
D_chr12_1023577_-	IGF2BP2	Colon - Transverse	co	activation	-	-0.244	-0.188	0.088	0.943	RAD52	coding
D_chr12_1023577_-	IGF2BP2	Testis	co	activation	-	-0.244	-0.188	0.114	0.506	RAD52	coding
A_chr13_79940360_-	SRSF1	Testis	anti	activation	-	-0.292	-0.177	0.145	-0.652	RBM26	coding
D_chr8_80942289_-	SRSF1	Testis	anti	suppression	-	0.357	0.243	-0.078	-0.652	MRPS28	coding
A_chr1_11903791_+	SBDS	Prostate	co	suppression	-	0.861	0.714	0.266	-0.609	CLCN6	non-coding
A_chr16_30123538_-	HNRNPA1	Uterus	co	activation	-	-0.393	-0.226	0.22	0.501	GDPD3	coding
A_chr16_30123538_-	HNRNPA1	Ovary	co	activation	-	-0.393	-0.226	0.245	1.433	GDPD3	coding
A_chr1_212985569_+	PTBP1	Testis	anti	activation	-	-0.142	-0.311	0.194	-0.545	TATDN3	coding
A_chr1_212985569_+	PTBP1	Brain - Frontal Cortex (BA9)	anti	activation	-	-0.142	-0.311	0.111	-1.96	TATDN3	coding
A_chr1_212985569_+	PTBP1	Brain - Cerebellar Hemisphere	anti	activation	-	-0.142	-0.311	0.107	-1.462	TATDN3	coding
A_chr1_212985569_+	PTBP1	Brain - Caudate (basal ganglia)	anti	activation	-	-0.142	-0.311	0.1	-1.395	TATDN3	coding
A_chr1_212985569_+	PTBP1	Brain - Nucleus accumbens (basal ganglia)	anti	activation	-	-0.142	-0.311	0.113	-1.521	TATDN3	coding
A_chr1_212985569_+	PTBP1	Brain - Putamen (basal ganglia)	anti	activation	-	-0.142	-0.311	0.086	-1.433	TATDN3	coding
A_chr1_212985569_+	PTBP1	Brain - Hypothalamus	anti	activation	-	-0.142	-0.311	0.103	-1.437	TATDN3	coding
A_chr17_42273468_-	U2AF2	Whole Blood	co	suppression	-	0.182	0.434	-0.058	0.629	ATXN7L3	coding
A_chr17_42273468_-	U2AF1	Brain - Cortex	co	suppression	-	0.206	0.498	0.062	-1.014	ATXN7L3	coding
A_chr17_42273468_-	U2AF1	Heart - Left Ventricle	co	suppression	-	0.206	0.498	0.057	-0.725	ATXN7L3	coding
A_chr17_42273468_-	U2AF1	Whole Blood	co	suppression	-	0.206	0.498	-0.058	1.327	ATXN7L3	coding
A_chr17_42273468_-	U2AF1	Brain - Hippocampus	co	suppression	-	0.206	0.498	0.088	-0.865	ATXN7L3	coding
A_chr17_42273468_-	U2AF1	Brain - Substantia nigra	co	suppression	-	0.206	0.498	0.092	-1.117	ATXN7L3	coding
A_chr17_42273468_-	U2AF1	Brain - Anterior cingulate cortex (BA24)	co	suppression	-	0.206	0.498	0.088	-1.22	ATXN7L3	coding
A_chr17_42273468_-	U2AF1	Brain - Frontal Cortex (BA9)	co	suppression	-	0.206	0.498	0.064	-1.22	ATXN7L3	coding
A_chr17_42273468_-	U2AF1	Brain - Caudate (basal ganglia)	co	suppression	-	0.206	0.498	0.056	-0.804	ATXN7L3	coding
A_chr17_42273468_-	U2AF1	Brain - Nucleus accumbens (basal ganglia)	co	suppression	-	0.206	0.498	0.08	-0.512	ATXN7L3	coding
A_chr17_42273468_-	U2AF1	Brain - Putamen (basal ganglia)	co	suppression	-	0.206	0.498	0.057	-0.821	ATXN7L3	coding
A_chr17_42273468_-	U2AF1	Brain - Hypothalamus	co	suppression	-	0.206	0.498	0.097	-1.206	ATXN7L3	coding
A_chr17_42399920_-	CPSF6	Muscle - Skeletal	co	activation	-	-0.171	-0.123	-0.085	-0.509	SLC25A39	coding
A_chr17_42399920_-	CPSF6	Pituitary	anti	activation	-	-0.171	-0.123	-0.08	0.589	SLC25A39	coding
A_chr17_42399920_-	CPSF6	Ovary	anti	activation	-	-0.171	-0.123	-0.065	1.047	SLC25A39	coding
A_chr17_42399920_-	CPSF6	Liver	anti	activation	-	-0.171	-0.123	0.058	-0.558	SLC25A39	coding
A_chr17_79165132_-	PRPF8	Pituitary	anti	suppression	-	0.216	0.266	0.075	0.558	CEP131	coding
A_chr19_2324191_-	HNRNPC	Whole Blood	co	suppression	-	0.132	0.088	-0.061	1.36	LSM7	coding
A_chr12_56527864_+	U2AF2	Whole Blood	co	suppression	-	0.431	0.465	-0.052	0.629	ESYT1	coding
A_chr12_56527864_+	U2AF1	Whole Blood	co	suppression	-	0.502	0.494	-0.052	1.327	ESYT1	coding
A_chr20_47741142_-	U2AF1	Testis	co	suppression	-	0.148	0.11	0.076	-0.61	STAU1	coding
A_chr20_47741142_-	U2AF1	Heart - Left Ventricle	co	suppression	-	0.148	0.11	0.056	-0.725	STAU1	coding
A_chr20_49557492_-	U2AF1	Testis	co	suppression	-	0.775	0.538	0.101	-0.61	DPM1	coding
A_chr22_38234600_-	FTO	Brain - Cortex	co	activation	-	-0.468	-0.237	0.123	0.873	ANKRD54	coding
A_chr22_38234600_-	FTO	Esophagus - Mucosa	co	activation	-	-0.468	-0.237	-0.078	-1.218	ANKRD54	coding
A_chr22_38234600_-	FTO	Stomach	co	activation	-	-0.468	-0.237	-0.064	-0.788	ANKRD54	coding
A_chr22_38234600_-	FTO	Colon - Transverse	co	activation	-	-0.468	-0.237	-0.061	-0.809	ANKRD54	coding
A_chr22_38234600_-	FTO	Testis	anti	activation	-	-0.468	-0.237	0.07	-1.705	ANKRD54	coding
A_chr22_38234600_-	FTO	Brain - Cerebellum	co	activation	-	-0.468	-0.237	0.089	0.517	ANKRD54	coding
A_chr22_38234600_-	FTO	Brain - Hippocampus	co	activation	-	-0.468	-0.237	0.11	0.783	ANKRD54	coding
A_chr22_38234600_-	FTO	Brain - Anterior cingulate cortex (BA24)	co	activation	-	-0.468	-0.237	0.141	0.926	ANKRD54	coding
A_chr22_38234600_-	FTO	Brain - Frontal Cortex (BA9)	co	activation	-	-0.468	-0.237	0.133	1.097	ANKRD54	coding
A_chr22_38234600_-	FTO	Brain - Cerebellar Hemisphere	co	activation	-	-0.468	-0.237	0.083	0.688	ANKRD54	coding
A_chr22_38234600_-	FTO	Brain - Caudate (basal ganglia)	co	activation	-	-0.468	-0.237	0.071	1.172	ANKRD54	coding
A_chr22_38234600_-	FTO	Brain - Nucleus accumbens (basal ganglia)	co	activation	-	-0.468	-0.237	0.083	1.216	ANKRD54	coding
A_chr22_38234600_-	FTO	Brain - Hypothalamus	co	activation	-	-0.468	-0.237	0.141	1.146	ANKRD54	coding
A_chrX_102933579_-	U2AF2	Muscle - Skeletal	co	activation	+	-0.321	-0.312	-0.075	-0.765	MORF4L2	non-coding
A_chrX_102933579_-	U2AF2	Pituitary	co	activation	+	-0.321	-0.312	0.098	0.663	MORF4L2	non-coding
A_chrX_102933579_-	SUPV3L1	Muscle - Skeletal	anti	activation	-	-0.215	-0.249	-0.075	0.704	MORF4L2	non-coding
A_chrX_102933579_-	U2AF1	Muscle - Skeletal	co	activation	+	-0.168	-0.249	-0.075	-0.781	MORF4L2	non-coding
A_chrX_102933579_-	U2AF1	Lung	co	activation	+	-0.168	-0.249	0.075	0.655	MORF4L2	non-coding
A_chrX_102933579_-	U2AF1	Brain - Hippocampus	co	activation	+	-0.168	-0.249	-0.108	-0.865	MORF4L2	non-coding
A_chrX_102933579_-	U2AF1	Brain - Substantia nigra	co	activation	+	-0.168	-0.249	-0.131	-1.117	MORF4L2	non-coding
A_chrX_102933579_-	U2AF1	Brain - Frontal Cortex (BA9)	co	activation	+	-0.168	-0.249	-0.057	-1.22	MORF4L2	non-coding
A_chrX_102933579_-	U2AF1	Brain - Caudate (basal ganglia)	co	activation	+	-0.168	-0.249	-0.065	-0.804	MORF4L2	non-coding
A_chrX_102933579_-	U2AF1	Brain - Putamen (basal ganglia)	co	activation	+	-0.168	-0.249	-0.086	-0.821	MORF4L2	non-coding
A_chrX_102933579_-	U2AF1	Brain - Hypothalamus	co	activation	+	-0.168	-0.249	-0.068	-1.206	MORF4L2	non-coding
D_chr21_34127541_-	HNRNPC	Testis	anti	activation	-	-0.34	-0.305	0.166	-0.566	PAXBP1	coding
A_chr2_85850749_+	HNRNPC	Whole Blood	co	suppression	-	0.074	0.062	-0.081	1.36	USP39	coding
D_chr2_74686244_+	GRSF1	Thyroid	anti	activation	-	-0.812	-0.618	0.111	-0.554	INO80B-WBP1	coding
D_chr2_74686244_+	GRSF1	Prostate	anti	activation	-	-0.812	-0.618	0.087	-0.543	INO80B-WBP1	coding
D_chr2_74686244_+	GRSF1	Testis	anti	activation	-	-0.812	-0.618	0.091	-0.691	INO80B-WBP1	coding
D_chr2_74686244_+	GRSF1	Ovary	anti	activation	-	-0.812	-0.618	0.101	-0.716	INO80B-WBP1	coding
D_chr2_102503723_+	SRSF1	Pituitary	co	suppression	-	0.124	0.165	-0.081	0.52	MAP4K4	coding
A_chr6_163984476_+	PTBP1	Muscle - Skeletal	co	suppression	+	0.12	0.175	0.599	-1.591	QKI	coding
A_chr6_163984476_+	PTBP1	Skin - Not Sun Exposed (Suprapubic)	co	suppression	+	0.12	0.175	-0.056	0.532	QKI	coding
A_chr6_163984476_+	PTBP1	Brain - Cortex	co	suppression	+	0.12	0.175	0.077	-1.402	QKI	coding
A_chr6_163984476_+	PTBP1	Skin - Sun Exposed (Lower leg)	co	suppression	+	0.12	0.175	-0.062	0.583	QKI	coding
A_chr6_163984476_+	PTBP1	Heart - Left Ventricle	co	suppression	+	0.12	0.175	0.647	-0.568	QKI	coding
A_chr6_163984476_+	PTBP1	Brain - Cerebellum	co	suppression	+	0.12	0.175	0.058	-1.007	QKI	coding
A_chr6_163984476_+	PTBP1	Brain - Hippocampus	co	suppression	+	0.12	0.175	0.179	-1.419	QKI	coding
A_chr6_163984476_+	PTBP1	Brain - Substantia nigra	co	suppression	+	0.12	0.175	0.228	-1.265	QKI	coding
A_chr6_163984476_+	PTBP1	Brain - Anterior cingulate cortex (BA24)	co	suppression	+	0.12	0.175	0.087	-1.636	QKI	coding
A_chr6_163984476_+	PTBP1	Brain - Frontal Cortex (BA9)	co	suppression	+	0.12	0.175	0.108	-1.96	QKI	coding
A_chr6_163984476_+	PTBP1	Brain - Cerebellar Hemisphere	co	suppression	+	0.12	0.175	0.119	-1.462	QKI	coding
A_chr6_163984476_+	PTBP1	Brain - Caudate (basal ganglia)	co	suppression	+	0.12	0.175	0.09	-1.395	QKI	coding
A_chr6_163984476_+	PTBP1	Brain - Nucleus accumbens (basal ganglia)	co	suppression	+	0.12	0.175	0.094	-1.521	QKI	coding
A_chr6_163984476_+	PTBP1	Brain - Putamen (basal ganglia)	co	suppression	+	0.12	0.175	0.118	-1.433	QKI	coding
A_chr6_163984476_+	PTBP1	Brain - Hypothalamus	co	suppression	+	0.12	0.175	0.134	-1.437	QKI	coding
D_chr14_104145882_+	CPSF6	Muscle - Skeletal	anti	activation	-	-0.545	-0.149	0.29	-0.509	KLC1	coding
D_chr14_104145882_+	CPSF6	Uterus	co	activation	-	-0.545	-0.149	0.303	0.566	KLC1	coding
D_chr14_104145882_+	CPSF6	Nerve - Tibial	co	activation	-	-0.545	-0.149	0.269	0.528	KLC1	coding
D_chr14_104145882_+	CPSF6	Brain - Cerebellum	anti	activation	-	-0.545	-0.149	-0.108	1.016	KLC1	coding
D_chr14_104145882_+	CPSF6	Whole Blood	anti	activation	-	-0.545	-0.149	0.366	-0.916	KLC1	coding
D_chr14_104145882_+	CPSF6	Pituitary	co	activation	-	-0.545	-0.149	0.343	0.589	KLC1	coding
D_chr14_104145882_+	CPSF6	Ovary	co	activation	-	-0.545	-0.149	0.254	1.047	KLC1	coding
D_chr14_104145882_+	CPSF6	Liver	anti	activation	-	-0.545	-0.149	0.419	-0.558	KLC1	coding
D_chr14_104145882_+	CPSF6	Brain - Cerebellar Hemisphere	anti	activation	-	-0.545	-0.149	-0.115	0.792	KLC1	coding
D_chr10_70098399_+	SRSF1	Testis	co	suppression	+	0.322	0.235	0.115	-0.652	HNRNPH3	coding
D_chr10_70098399_+	SRSF1	Pituitary	co	suppression	+	0.322	0.235	-0.082	0.52	HNRNPH3	coding
D_chr10_70098399_+	HNRNPU	Brain - Cerebellar Hemisphere	anti	activation	-	-0.265	-0.26	-0.092	0.501	HNRNPH3	coding
D_chr16_448385_+	PHF6	Adrenal Gland	co	suppression	-	0.77	0.494	-0.067	1.115	NME4	non-coding
D_chr16_448385_+	PHF6	Brain - Hypothalamus	co	suppression	-	0.77	0.494	-0.162	0.548	NME4	non-coding
D_chr8_21829479_+	PRPF8	Muscle - Skeletal	anti	suppression	+	0.069	0.103	0.686	0.662	XPO7	coding
D_chr8_21829479_+	PRPF8	Brain - Nucleus accumbens (basal ganglia)	co	suppression	+	0.069	0.103	0.139	-0.532	XPO7	coding
D_chr8_21829479_+	PRPF8	Brain - Putamen (basal ganglia)	co	suppression	+	0.069	0.103	0.121	-0.64	XPO7	coding
A_chr17_19216436_+	HNRNPC	Testis	anti	suppression	-	0.35	0.199	-0.056	-0.566	EPN2	coding
A_chr1_155886528_-	SRSF1	Testis	anti	activation	-	-0.321	-0.434	0.141	-0.652	KHDC4	coding
A_chr1_161145885_-	U2AF2	Muscle - Skeletal	co	suppression	+	0.422	0.37	0.102	-0.765	B4GALT3	non-coding
A_chr1_161145885_-	U2AF2	Whole Blood	co	suppression	+	0.422	0.37	-0.077	0.629	B4GALT3	non-coding
A_chr1_161145885_-	U2AF2	Pituitary	anti	suppression	+	0.422	0.37	0.076	0.663	B4GALT3	non-coding
A_chr17_40629657_+	PTBP1	Muscle - Skeletal	co	suppression	-	0.628	0.5	0.323	-1.591	ATP6V0A1	coding
A_chr17_40629657_+	PTBP1	Testis	co	suppression	-	0.628	0.5	0.084	-0.545	ATP6V0A1	coding
A_chr17_40629657_+	PTBP1	Heart - Left Ventricle	co	suppression	-	0.628	0.5	0.277	-0.568	ATP6V0A1	coding
A_chr17_40629657_+	U2AF2	Muscle - Skeletal	co	suppression	-	0.252	0.304	0.323	-0.765	ATP6V0A1	coding
A_chr17_40629657_+	U2AF2	Whole Blood	anti	suppression	-	0.252	0.304	0.075	0.629	ATP6V0A1	coding
D_chr1_111663154_-	SF3B4	Heart - Atrial Appendage	anti	suppression	-	0.143	0.356	-0.058	-0.635	DRAM2	coding
D_chr1_111663154_-	SF3B4	Testis	anti	suppression	-	0.143	0.356	0.104	0.644	DRAM2	coding
D_chr1_111663154_-	SF3B4	Heart - Left Ventricle	anti	suppression	-	0.143	0.356	-0.067	-0.555	DRAM2	coding
D_chr1_111663154_-	SF3B4	Brain - Cerebellum	co	suppression	-	0.143	0.356	0.09	-0.597	DRAM2	coding
D_chr1_111663154_-	SF3B4	Brain - Frontal Cortex (BA9)	anti	suppression	-	0.143	0.356	-0.131	-0.674	DRAM2	coding
D_chr1_111663154_-	SF3B4	Brain - Cerebellar Hemisphere	co	suppression	-	0.143	0.356	0.112	-0.727	DRAM2	coding
D_chr1_111663154_-	SF3B4	Brain - Putamen (basal ganglia)	anti	suppression	-	0.143	0.356	-0.087	-0.632	DRAM2	coding
D_chr17_17997282_+	SF3B4	Heart - Atrial Appendage	anti	suppression	-	0.301	0.151	-0.089	-0.635	DRG2	coding
D_chr17_17997282_+	SF3B4	Testis	anti	suppression	-	0.301	0.151	0.054	0.644	DRG2	coding
D_chr17_17997282_+	SF3B4	Heart - Left Ventricle	anti	suppression	-	0.301	0.151	-0.089	-0.555	DRG2	coding
D_chr17_17997282_+	SF3B4	Brain - Cerebellum	co	suppression	-	0.301	0.151	0.06	-0.597	DRG2	coding
D_chr17_17997282_+	SF3B4	Brain - Hippocampus	anti	suppression	-	0.301	0.151	-0.089	-0.66	DRG2	coding
D_chr17_17997282_+	SF3B4	Brain - Substantia nigra	anti	suppression	-	0.301	0.151	-0.089	-0.794	DRG2	coding
D_chr17_17997282_+	SF3B4	Brain - Anterior cingulate cortex (BA24)	anti	suppression	-	0.301	0.151	-0.089	-0.673	DRG2	coding
D_chr17_17997282_+	SF3B4	Brain - Cerebellar Hemisphere	co	suppression	-	0.301	0.151	0.061	-0.727	DRG2	coding
D_chr17_17997282_+	SF3B4	Brain - Caudate (basal ganglia)	anti	suppression	-	0.301	0.151	-0.089	-0.665	DRG2	coding
D_chr17_17997282_+	SF3B4	Brain - Nucleus accumbens (basal ganglia)	anti	suppression	-	0.301	0.151	-0.089	-0.674	DRG2	coding
D_chr17_17997282_+	SF3B4	Brain - Putamen (basal ganglia)	anti	suppression	-	0.301	0.151	-0.089	-0.632	DRG2	coding
D_chr17_17997282_+	SF3B4	Brain - Hypothalamus	anti	suppression	-	0.301	0.151	-0.089	-0.651	DRG2	coding
D_chr17_34147243_+	HNRNPUL1	Liver	anti	activation	-	-0.14	-0.127	0.051	-0.732	TAF15	coding
D_chr1_155172884_-	APOBEC3C	Brain - Cortex	co	activation	-	-0.482	-0.397	-0.148	-3.541	THBS3	coding
D_chr1_155172884_-	APOBEC3C	Testis	co	activation	-	-0.482	-0.397	0.056	1.083	THBS3	coding
D_chr1_155172884_-	APOBEC3C	Brain - Cerebellum	anti	activation	-	-0.482	-0.397	0.102	-4.925	THBS3	coding
D_chr1_155172884_-	APOBEC3C	Ovary	co	activation	-	-0.482	-0.397	0.068	0.626	THBS3	coding
A_chr2_55791612_-	U2AF2	Whole Blood	co	suppression	-	0.14	0.473	-0.053	0.629	PPP4R3B	coding
A_chr2_55791612_-	U2AF2	Pituitary	co	suppression	-	0.14	0.473	-0.053	0.663	PPP4R3B	coding
A_chr2_86398468_-	SRSF1	Testis	anti	activation	-	-0.151	-0.165	0.119	-0.652	IMMT	coding
A_chr19_41811551_+	U2AF2	Whole Blood	anti	suppression	-	0.694	0.341	0.054	0.629	HNRNPUL1	coding
A_chr19_41811551_+	HNRNPC	Testis	anti	activation	-	-0.087	-0.118	0.053	-0.566	HNRNPUL1	coding
A_chr19_41811551_+	HNRNPC	Whole Blood	co	activation	-	-0.087	-0.118	0.054	1.36	HNRNPUL1	coding
A_chr19_50363823_+	PTBP1	Skin - Not Sun Exposed (Suprapubic)	anti	suppression	-	0.119	0.09	0.095	0.532	PTOV1	non-coding
A_chr19_50363823_+	PTBP1	Skin - Sun Exposed (Lower leg)	anti	suppression	-	0.119	0.09	0.126	0.583	PTOV1	non-coding
D_chr19_1358692_+	FXR1	Thyroid	co	suppression	-	0.284	0.242	0.139	-0.65	PWWP3A	coding
D_chr19_11558412_+	PCBP1	Skin - Not Sun Exposed (Suprapubic)	anti	activation	-	-0.283	-0.245	0.057	-0.548	PRKCSH	coding
D_chr19_11558412_+	PCBP1	Brain - Cortex	co	activation	-	-0.283	-0.245	-0.108	-0.893	PRKCSH	coding
D_chr19_11558412_+	PCBP1	Nerve - Tibial	anti	activation	-	-0.283	-0.245	0.06	-0.514	PRKCSH	coding
D_chr19_11558412_+	PCBP1	Brain - Cerebellum	co	activation	-	-0.283	-0.245	-0.124	-1.056	PRKCSH	coding
D_chr19_11558412_+	PCBP1	Whole Blood	co	activation	-	-0.283	-0.245	0.066	2.016	PRKCSH	coding
D_chr19_11558412_+	PCBP1	Pituitary	co	activation	-	-0.283	-0.245	-0.058	-0.982	PRKCSH	coding
D_chr19_11558412_+	PCBP1	Brain - Hippocampus	co	activation	-	-0.283	-0.245	-0.106	-0.863	PRKCSH	coding
D_chr19_11558412_+	PCBP1	Brain - Substantia nigra	co	activation	-	-0.283	-0.245	-0.094	-0.776	PRKCSH	coding
D_chr19_11558412_+	PCBP1	Brain - Anterior cingulate cortex (BA24)	co	activation	-	-0.283	-0.245	-0.121	-0.824	PRKCSH	coding
D_chr19_11558412_+	PCBP1	Brain - Frontal Cortex (BA9)	co	activation	-	-0.283	-0.245	-0.128	-0.779	PRKCSH	coding
D_chr19_11558412_+	PCBP1	Brain - Cerebellar Hemisphere	co	activation	-	-0.283	-0.245	-0.116	-1.01	PRKCSH	coding
D_chr19_11558412_+	PCBP1	Brain - Caudate (basal ganglia)	co	activation	-	-0.283	-0.245	-0.101	-0.827	PRKCSH	coding
D_chr19_11558412_+	PCBP1	Brain - Nucleus accumbens (basal ganglia)	co	activation	-	-0.283	-0.245	-0.106	-0.903	PRKCSH	coding
D_chr19_11558412_+	PCBP1	Brain - Putamen (basal ganglia)	co	activation	-	-0.283	-0.245	-0.102	-0.875	PRKCSH	coding
D_chr19_11558412_+	PCBP1	Brain - Hypothalamus	co	activation	-	-0.283	-0.245	-0.096	-0.858	PRKCSH	coding
A_chr20_18295716_+	G3BP1	Brain - Cerebellum	anti	activation	-	-0.48	-0.782	0.064	-0.744	ZNF133	coding
A_chr20_18295716_+	G3BP1	Brain - Cerebellar Hemisphere	anti	activation	-	-0.48	-0.782	0.063	-0.523	ZNF133	coding
A_chr20_18295716_+	AKAP1	Brain - Cerebellar Hemisphere	anti	activation	-	-0.423	-0.55	0.063	-0.622	ZNF133	coding
A_chr20_30386189_+	HNRNPUL1	Whole Blood	co	suppression	-	0.067	0.051	-0.061	1.087	TPX2	coding
A_chr10_13160906_+	U2AF2	Pituitary	co	suppression	-	0.242	0.314	-0.079	0.663	OPTN	coding
A_chr3_48732851_-	FMR1	Testis	anti	activation	-	-0.151	-0.14	0.051	-0.708	IP6K2	coding
A_chr3_48732851_-	FMR1	Brain - Cerebellum	co	activation	-	-0.151	-0.14	0.094	0.517	IP6K2	coding
A_chr3_48732851_-	FMR1	Brain - Cerebellar Hemisphere	co	activation	-	-0.151	-0.14	0.091	0.79	IP6K2	coding
A_chr3_48732851_-	MTPAP	Testis	co	activation	-	-0.619	-0.635	0.051	1.564	IP6K2	coding
A_chr3_48732851_-	SF3B1	Testis	anti	activation	+	-0.5	-0.54	0.051	-0.719	IP6K2	coding
A_chr20_61917724_+	U2AF2	Muscle - Skeletal	co	suppression	-	0.116	0.079	0.143	-0.765	ARFGAP1	coding
A_chr20_61917724_+	U2AF2	Pituitary	anti	suppression	-	0.116	0.079	0.807	0.663	ARFGAP1	coding
A_chr20_61917724_+	U2AF1	Muscle - Skeletal	co	suppression	-	0.196	0.068	0.143	-0.781	ARFGAP1	coding
A_chr20_61917724_+	U2AF1	Brain - Cortex	co	suppression	-	0.196	0.068	0.592	-1.014	ARFGAP1	coding
A_chr20_61917724_+	U2AF1	Brain - Hippocampus	co	suppression	-	0.196	0.068	0.286	-0.865	ARFGAP1	coding
A_chr20_61917724_+	U2AF1	Brain - Anterior cingulate cortex (BA24)	co	suppression	-	0.196	0.068	0.569	-1.22	ARFGAP1	coding
A_chr20_61917724_+	U2AF1	Brain - Frontal Cortex (BA9)	co	suppression	-	0.196	0.068	0.667	-1.22	ARFGAP1	coding
A_chr20_61917724_+	U2AF1	Brain - Caudate (basal ganglia)	co	suppression	-	0.196	0.068	0.311	-0.804	ARFGAP1	coding
A_chr20_61917724_+	U2AF1	Brain - Nucleus accumbens (basal ganglia)	co	suppression	-	0.196	0.068	0.494	-0.512	ARFGAP1	coding
A_chr20_61917724_+	U2AF1	Brain - Putamen (basal ganglia)	co	suppression	-	0.196	0.068	0.333	-0.821	ARFGAP1	coding
A_chr20_61917724_+	U2AF1	Brain - Hypothalamus	co	suppression	-	0.196	0.068	0.547	-1.206	ARFGAP1	coding
A_chr3_133371458_-	U2AF1	Testis	anti	activation	-	-0.312	-0.365	0.153	-0.61	TOPBP1	coding
A_chr5_176917028_-	RBM15	Prostate	anti	suppression	-	1	0.593	-0.081	-0.601	PDLIM7	coding
