# Supplementary material for: An extended catalogue of tandem alternative splice sites in human tissue transcriptomes
Source: PLoS Comput Biol. 2021 Apr 7;17(4):e1008329. doi: 10.1371/journal.pcbi.1008329 (PMC8055015; doi:10.1371/journal.pcbi.1008329)
Supplement: S6 Table — (XLSX) [file pcbi.1008329.s020.xlsx]

## Sheet: S6_Table
miSS	gene name	RBP	shift	coding region	RBP action on miSS	#co	#anti	eclip signal
A_chr6_163984476_+	QKI	PTBP1	24	coding	suppression	15	0	3.1691
A_chrX_102933579_-	MORF4L2	U2AF1	-51	non-coding	activation	8	0	3.28631
D_chr7_99063734_-	PTCD1	EFTUD2	18	coding	suppression	3	0	3.14166
A_chrX_102933579_-	MORF4L2	U2AF2	-51	non-coding	activation	2	0	3.23251
D_chr10_70098399_+	HNRNPH3	SRSF1	-45	coding	suppression	2	0	3.04006
A_chr12_123003598_-	RSRC2	U2AF2	-22	coding	suppression	1	0	4.11293
