# Supplementary material for: An extended catalogue of tandem alternative splice sites in human tissue transcriptomes
Source: PLoS Comput Biol. 2021 Apr 7;17(4):e1008329. doi: 10.1371/journal.pcbi.1008329 (PMC8055015; doi:10.1371/journal.pcbi.1008329)
Supplement: S7 Table — (XLSX) [file pcbi.1008329.s021.xlsx]

## Sheet: S7_Table
miSS	gene name	∆φPTBP1-OE	∆φPTBP1-KD	∆φPTBP1-KD K562	∆φPTBP1-KD HepG2	shift	Distance between miSS and maSS (Proximal/Distal)
A_chr9_96277952_+	FAM120A	-1	-0.567	-0.634	-0.5	3	P
A_chr12_7273076_+	C1RL-AS1	-0.565	0.2005	0.086	0.315	-26	D
D_chr5_132159969_-	SHROOM1	-0.5	0.5445	0.838	0.251	4	P
A_chr1_62943496_-	DOCK7	-0.463	0.33	0.264	0.396	9	D
A_chr21_34051111_-	SYNJ1	-0.422	0.1625	0.248	0.077	9	D
A_chr2_239342190_+	ASB1	-0.417	0.4115	0.703	0.12	-5	D
A_chr2_218678027_-	TNS1	-0.39	-0.104	-0.074	-0.134	3	P
D_chr1_36833462_-	STK40	-0.25	0.138	0.193	0.083	-9	D
A_chr6_163984476_+	QKI	-0.246	0.1475	0.12	0.175	24	D
A_chr6_44194997_+	SLC29A1	-0.242	0.158	0.065	0.251	-3	P
A_chr3_33870330_+	PDCD6IP	-0.237	0.1075	0.164	0.051	-15	D
A_chr1_45479247_+	UROD	-0.172	-0.2605	-0.5	-0.021	-19	D
A_chr12_133428323_-	CHFR	-0.165	0.3645	0.577	0.152	-3	P
A_chr17_40629657_+	ATP6V0A1	-0.14	0.564	0.628	0.5	-21	D
D_chr7_99063734_-	PTCD1	-0.099	0.051	0.093	0.009	18	D
D_chr21_34127541_-	PAXBP1	-0.094	0.1265	0.249	0.004	-17	D
D_chr8_25361079_+	CDCA2	-0.093	0.105	0.089	0.121	19	D
A_chr19_38703031_-	DPF1	-0.093	0.3195	0.167	0.472	-30	D
D_chr16_23575410_+	UBFD1	-0.093	0.1285	0.183	0.074	-20	D
A_chr1_161145885_-	B4GALT3	-0.088	0.1935	0.179	0.208	-21	D
A_chr20_49557492_-	DPM1	-0.086	-0.406	-0.37	-0.442	-22	D
D_chr17_34890511_-	MYO19	-0.086	0.839	0.678	1	-11	D
D_chr14_73614814_+	PSEN1	-0.083	-0.1035	-0.201	-0.006	12	D
A_chr9_130947954_-	CIZ1	-0.069	0.4515	0.265	0.638	12	D
A_chr14_95645841_+	DICER1-AS1	-0.062	-0.277	-0.512	-0.042	5	D
A_chr15_43942098_-	CATSPER2	-0.053	-0.3445	-0.189	-0.5	-21	D
A_chr16_2283886_+	E4F1	0.054	-0.421	-0.622	-0.22	3	P
D_chr3_48668686_-	SLC26A6	0.054	0.0635	0.014	0.113	-29	D
D_chr19_15514464_-	AKAP8L	0.071	-0.2945	-0.583	-0.006	5	D
A_chr20_17934875_-	SNX5	0.08	0.1275	0.203	0.052	-8	D
D_chr14_104145882_+	KLC1	0.088	0.1245	0.248	0.001	27	D
A_chr1_5965843_-	NPHP4	0.088	0.1885	0.203	0.174	-3	P
D_chr17_42977197_+	CCDC103	0.091	0.479	0.898	0.06	-30	D
A_chr1_45799266_-	MUTYH	0.091	0.1905	0.246	0.135	-33	D
A_chr10_124610036_-	AC073585.1	0.094	-0.463	-0.065	-0.861	30	D
D_chr15_45464347_-	SHF	0.098	-0.3785	-0.5	-0.257	-2	P
A_chr3_65361620_-	MAGI1	0.109	-0.4	-0.683	-0.117	3	P
A_chr11_581965_+	PHRF1	0.123	0.28	0.356	0.204	3	P
D_chr22_24134054_+	SMARCB1	0.124	-0.175	-0.14	-0.21	-27	D
A_chr12_121766261_-	ANAPC5	0.128	-0.056	-0.075	-0.037	39	D
A_chr9_80866821_+	CEP78	0.135	0.099	0.107	0.091	-3	P
A_chrX_129771378_-	ENOX2	0.149	0.138	0.145	0.131	6	D
D_chr17_61805718_-	STRADA	0.201	-0.151	-0.261	-0.041	-24	D
A_chr2_191550205_+	NAB1	0.231	-0.1005	-0.088	-0.113	3	P
A_chr12_93792544_+	NUDT4	0.251	-0.1595	-0.198	-0.121	-3	P
A_chr19_58367475_+	AC010522.1	0.303	0.1145	0.105	0.124	3	P
D_chr12_54582295_-	SMUG1	0.336	-0.6215	-0.351	-0.892	4	P
A_chr2_240048390_-	HDAC4	0.391	-0.497	-0.655	-0.339	-15	D
D_chr12_58221317_-	CTDSP2	0.409	-0.173	-0.205	-0.141	18	D
D_chr12_54582651_-	SMUG1	0.891	-0.939	-1	-0.878	3	P
