# Supplementary material for: An extended catalogue of tandem alternative splice sites in human tissue transcriptomes
Source: PLoS Comput Biol. 2021 Apr 7;17(4):e1008329. doi: 10.1371/journal.pcbi.1008329 (PMC8055015; doi:10.1371/journal.pcbi.1008329)
Supplement: S8 Table — (TSV) [file pcbi.1008329.s022.tsv]

miSS	gene_name	GENCODE	RefSeq	shift	indel	coding/non-coding	expression category	struct_category	phcons_indel	MaxEnt	MaxEnt_delta	phi_average	phi_t_max	phi_Muscle - Skeletal	phi_Artery - Coronary	phi_Heart - Atrial Appendage	phi_Adipose - Visceral (Omentum)	phi_Uterus	phi_Vagina	phi_Breast - Mammary Tissue	phi_Skin - Not Sun Exposed (Suprapubic)	phi_Minor Salivary Gland	phi_Brain - Cortex	phi_Adrenal Gland	phi_Thyroid	phi_Lung	phi_Pancreas	phi_Esophagus - Muscularis	phi_Esophagus - Mucosa	phi_Esophagus - Gastroesophageal Junction	phi_Stomach	phi_Colon - Sigmoid	phi_Small Intestine - Terminal Ileum	phi_Colon - Transverse	phi_Prostate	phi_Testis	phi_Adipose - Subcutaneous	phi_Skin - Sun Exposed (Lower leg)	phi_Nerve - Tibial	phi_Artery - Tibial	phi_Heart - Left Ventricle	phi_Brain - Cerebellum	phi_Whole Blood	phi_Artery - Aorta	phi_Spleen	phi_Pituitary	phi_Ovary	phi_Liver	phi_Kidney - Cortex
A_chr6_10687379_-	C6orf52	0	1	18	del	coding	significant, non-tissue-specific	N_A	0.4092857142857143	5.96	0.40000000000000036	0.0618794735626876	0.15	0.15	0.0	0.0	0.0	0.0	0.0	0.018292682926829267	0.019230769230769232	0.0967741935483871	0.0	0.043478260869565216	0.0	0.012195121951219513	0.0	0.0	0.0	0.0	0.0	0.0	0.0	0.02631578947368421	0.08	0.11421052631578947	0.021897810218978103	0.014218009478672985	0.015345268542199489	0.0	0.0	0.0	0.0	0.0	0.0	0.010714285714285714	0.08653846153846154	0.0	0.0
A_chr3_185391666_-	IGF2BP2	0	0	6	del	non-coding	non-significant	N_A	0.002	-7.44	-4.5600000000000005	0.05345911949685535	0.8888888888888888	0.0	0.0	0.0	0.0	0.0	0.0	0.0	0.0	0.0	0.0	0.0	0.0	0.0	0.0	0.0	0.0	0.8888888888888888	0.0	0.0	0.0	0.0	0.0	0.02922077922077922	0.0	0.0	0.0	0.0	0.0	0.0	0.0	0.0	0.0	0.0	0.0	0.0	0.0
D_chr4_169927910_-	CBR4	0	0	-4	del	coding	non-significant	Ligand	0.997	5.12	-3.71	0.0005815547843519211	0.004842615012106538	0.0	0.0	0.0	0.0	0.0	0.0	0.003223825606386245	0.0	0.0016268980477223427	0.0013297872340425532	0.0005375621556242441	0.0009485416172634575	0.0006334125098970705	0.002426448286320898	0.0	0.0005914826498422713	0.004842615012106538	0.000822143052891203	0.0	0.0011843663639952626	0.0017018379850238256	0.0	0.0016902088615236026	0.0	0.0005605381165919282	0.0017541661445934094	0.0	0.0	0.0	0.0	0.0	0.0	0.0	0.0	0.0	0.0
D_chr4_169930101_-	CBR4	0	0	2	in	non-coding	non-significant	N_A	0.015333333333333332	-10.39	-16.73	0.0013357504054956589	0.06481481481481481	0.0	0.0	0.0	0.0	0.0	0.0	0.0	0.0	0.0	0.0	0.0	0.0	0.0	0.0	0.0	0.0	0.06481481481481481	0.0	0.025	0.0	0.0	0.0	0.0	0.0	0.0	0.006230529595015576	0.0	0.0	0.0	0.0	0.0	0.0	0.0	0.0	0.0	0.0
A_chr22_39824032_+	TAB1	0	0	6	del	coding	non-significant	N_A	0.2955	0.95	-6.859999999999999	6.397418780596351e-05	0.0007814535035165407	0.0	0.0	0.0	0.0004298610116062473	0.0	0.0	0.0	0.0	0.0	0.0	0.0	0.0	0.0	0.0	0.00020408163265306123	0.0	0.0	0.0	0.0	0.0	0.0	0.0	0.0005580357142857143	0.0	0.0001572904105279715	0.00017536168347216134	0.0	0.0	0.0	0.0	0.0002954209748892171	0.0	0.0	0.0	0.0	0.0
A_chr3_185410568_-	IGF2BP2	1	1	-18	in	coding	non-significant	Surface	0.4347142857142857	0.56	-5.9399999999999995	0.0013016903108964686	0.03640776699029126	0.0	0.0	0.0	0.0	0.0	0.0	0.0	0.0	0.0	0.0	0.0	0.0	0.002320185614849188	0.0	0.0	0.0	0.03640776699029126	0.0	0.0	0.004672897196261682	0.0014295925661186562	0.0	0.0	0.0	0.0	0.0009484666455896301	0.0	0.0013198416190057193	0.0	0.005786249149081007	0.0	0.0	0.0	0.003205128205128205	0.0	0.0
A_chr6_10809162_-	MAK	0	0	13	del	coding	non-significant	Protein	0.618	4.32	0.4500000000000002	0.005152425933877201	0.27631578947368424	0.0	0.0	0.0	0.0	0.0	0.0	0.27631578947368424	0.0	0.0	0.0	0.0	0.0	0.0	0.0	0.0	0.0	0.0	0.0	0.0	0.0	0.0	0.0	0.0011290929619872036	0.0	0.0	0.0	0.0	0.0	0.0	0.0	0.0	0.0	0.0	0.0	0.0	0.0
A_chr3_185540995_-	IGF2BP2	0	0	6	del	coding	non-significant	Surface	0.0	-6.3	-15.18	0.00015303519809556197	0.013953488372093023	0.0	0.0	0.0	0.0	0.0	0.0	0.0	0.0	0.0	0.0	0.0	0.0	0.0	0.0	0.0	0.0	0.013953488372093023	0.0	0.0	0.0	0.0	0.0	0.0	0.0	0.0	0.0	0.0	0.0	0.0	0.0007978723404255319	0.0	0.0	0.0	0.0	0.0	0.0
A_chr3_185635536_-	TRA2B	0	0	-23	in	coding	non-significant	RNA	0.19990909090909084	1.12	-8.239999999999998	8.153521325724644e-05	0.004125595988043183	0.0	0.0	0.0	0.0	0.0	0.0	0.0	0.0	0.0	0.0	0.0	0.0	0.0	0.0	0.0	0.0	0.004125595988043183	0.0	0.0	0.0	0.0	0.0	0.0	0.0	0.0	0.0	0.0	0.0	0.0	0.0	0.0	0.0	0.0	0.0	0.0	0.0
A_chr3_185636223_-	TRA2B	1	0	3	del	coding	non-significant	RNA	0.012	0.91	-3.7699999999999996	0.01686746164622271	0.02863249766219887	0.012350035285815103	0.018791347051422543	0.010734416445623342	0.018020936338527638	0.01938362135275114	0.017251635930993457	0.01629551365409623	0.013125798582878384	0.014916096954630205	0.016563309521940496	0.018640974237754706	0.01859526228543928	0.016479204812974105	0.011387163561076604	0.01449242492969246	0.021521161955333438	0.01570775593121962	0.01375870380289234	0.016701113407560503	0.016034455918219087	0.017014838213043823	0.016743407283382167	0.02701721257898177	0.014111075724540043	0.013058319413174523	0.016286956106414483	0.017191509559903288	0.009452321378926884	0.022993246378305923	0.008273370815975763	0.017905475744326462	0.018569989929506547	0.023340702277517864	0.018207282913165267	0.01708445240226798	0.015210608424336974
A_chr3_185636255_-	TRA2B	0	0	-29	in	coding	non-significant	RNA	0.32038888888888895	-4.86	-9.54	8.82683692036525e-05	0.004403184970461968	0.0	0.0	0.0	0.0	0.0	0.0	0.0	0.0	0.0	0.0	0.0	0.0	0.0	0.0	0.0	0.0	0.004403184970461968	0.0	0.0	0.0	0.0	0.0	0.0	0.0	0.0	0.0	0.0	0.0	0.0	0.0	0.0	0.0	0.0	0.0	0.0	0.0
A_chr3_185638969_-	TRA2B	0	0	6	del	coding	non-significant	RNA	0.996	0.46	-5.69	5.5960741387580396e-05	0.0027434399509408385	0.0	0.0	0.0	0.0	0.0	0.0	0.0	0.0	0.0	0.0	7.706931100035965e-05	0.0	0.0	0.0	0.0	0.0	0.0027434399509408385	0.0	0.0	0.0	0.0	0.0	6.452861844227915e-05	0.0	0.0	0.0	0.0	0.0	0.0	0.0	0.0	0.0	0.0	0.0	0.0	0.0
A_chr3_185641796_-	TRA2B	1	0	-24	in	coding	non-significant	Surface	0.09793333333333333	3.13	-7.22	0.00013095546068202888	0.006274741009012044	0.0	0.0	0.0	0.0	0.0	0.0	0.0	0.0	0.0	0.0	0.0	0.0	0.0	0.0	0.0	0.0	0.006274741009012044	0.0	0.0	0.0	0.0	0.0	0.0	0.0	0.0	0.0	0.0	0.0	0.0002701972439881113	0.0	0.0	0.0	0.0	0.0	0.0	0.0
D_chr3_15718472_-	ANKRD28	0	0	9	in	coding	non-significant	N_A	0.6813333333333332	0.43	-9.11	0.00021321776060432006	0.005933117583603021	0.0	0.0	0.0	0.0	0.0	0.0	0.005933117583603021	0.0	0.0	0.0	0.0	0.0	0.0006609385327164573	0.0	0.0	0.0	0.0	0.0	0.0	0.0	0.0	0.0	0.0	0.0	0.0	0.0	0.0	0.0	0.0	0.0	0.0	0.0	0.0	0.0	0.0	0.0
A_chr3_185643444_-	TRA2B	0	0	-30	in	coding	non-significant	N_A	0.25388235294117645	3.45	-4.53	0.000121982092026298	0.006301854286621027	0.0	0.0	0.0	0.0	0.0	0.0	0.0	0.0	0.0	0.0	0.0	0.0	0.0	0.0	0.0	0.0	0.006301854286621027	0.0	0.0	0.0	0.0	0.0	0.0	0.0	0.0	0.0	0.0	0.0	0.0	0.0	0.0	0.0	0.0	0.0	0.0	0.0
D_chr3_15719720_-	ANKRD28	0	0	-4	del	coding	non-significant	N_A	0.992	-1.16	-5.21	0.0004052808452795541	0.008281350828135083	7.858752030177608e-05	0.0	0.0	0.0	0.0	0.0	0.008281350828135083	0.0	0.0	0.0	0.0	0.0	0.0	0.0	0.0	0.0	0.006455083378160301	0.0	0.0	0.0	0.0	0.0	0.0006101694915254237	0.0	0.0	0.0	0.0	0.0	0.0	0.0	0.0	0.0	0.0	0.0	0.0	0.0
A_chr1_114215240_+	MAGI3	0	0	3	del	coding	non-significant	Core	0.8636666666666667	1.61	-8.92	0.0004945292699511652	0.004418262150220913	0.0	0.0	0.0	0.0	0.0	0.0	0.0	0.0	0.0	0.002982107355864811	0.004418262150220913	0.0007154781779155736	0.0	0.0	0.0	0.0009819967266775777	0.0	0.0	0.0	0.003367003367003367	0.0	0.0	0.0	0.0	0.0	0.0	0.0	0.0	0.0	0.0	0.0	0.0	0.0	0.0	0.0	0.0
A_chr3_185766667_-	ETV5	0	0	-18	in	coding	non-significant	N_A	0.33909999999999996	1.73	-9.85	9.003432558662991e-05	0.005820721769499418	0.0	0.0	0.0	0.0	0.0	0.0	0.0	0.0	0.0	0.0	0.0	0.0	0.0	0.0	0.0	0.0	0.005820721769499418	0.0	0.0	0.0	0.0	0.0	0.0	0.0	0.0	0.0	0.0	0.0	0.0	0.0	0.0	0.0	0.0	0.0	0.0	0.0
A_chr3_185782262_-	ETV5	0	0	3	del	coding	non-significant	N_A	0.0	2.74	-6.890000000000001	0.00013708520302318567	0.003115264797507788	0.0	0.0	0.0	0.0	0.0	0.0	0.003115264797507788	0.0	0.0	0.0	0.0005151983513652757	0.0	0.0	0.0	0.0	0.0	0.0	0.0	0.0	0.0	0.0	0.0	0.0	0.0	0.0	0.0	0.0	0.0	0.0	0.0	0.0	0.0	0.0	0.0	0.0	0.0
A_chr22_39917337_+	ATF4	0	0	-22	in	non-coding	non-significant	N_A	0.494	-8.75	-15.91	1.2637108109737759e-06	6.187991171799261e-05	0.0	2.9398794649419375e-05	0.0	0.0	0.0	0.0	0.0	0.0	0.0	0.0	0.0	0.0	0.0	0.0	0.0	0.0	0.0	0.0	0.0	0.0	0.0	0.0	0.0	0.0	0.0	0.0	0.0	0.0	6.187991171799261e-05	0.0	0.0	0.0	0.0	0.0	0.0	0.0
A_chr22_39917377_+	ATF4	0	0	18	del	non-coding	non-significant	N_A	0.5637142857142856	0.25	-6.91	0.0010827306090864617	0.0022111728575606904	0.001981180087452353	0.0009252324095695467	0.001673321485447873	0.0013814056579888332	0.0009685532626185306	0.0009120456354470682	0.0007800832430934407	0.0007799544143148138	0.0008335317932841152	0.0012140086036261908	0.0011596194730173729	0.0006327959318632705	0.001182428090378634	0.0002792758089368259	0.0012356728739747254	0.00045617194720254037	0.0014348863994646523	0.0007928170772798447	0.001359841557137036	0.001001873067038376	0.0011458174615267408	0.000672929751411833	0.0004794800305446538	0.0007946808627649394	0.0005858112475759534	0.0009593149904487415	0.0009242427457554388	0.0022111728575606904	0.0009273952558580467	0.00034598655595096875	0.0013505300830576	0.0002453586325345547	0.0018492090611243995	0.0009701673538685423	0.00039150660955276125	0.000952267587192001
A_chr22_39917380_+	ATF4	0	0	21	del	non-coding	non-significant	N_A	0.5637142857142856	-0.94	-8.1	0.0012307834335035259	0.0027321270114733765	0.0027321270114733765	0.0012332628611698379	0.0019036850728015322	0.0013059933545372163	0.0009061225765126779	0.0006137411671034734	0.0011081753584895981	0.0004847750340857446	0.0006431327711876519	0.0014248397055331276	0.0011917927354327495	0.0005473297718889148	0.0015289144707257847	0.00026964820539489016	0.0013757454737306077	0.0005331469293698795	0.001293511207212773	0.0006475614026972915	0.001520692791631926	0.0008495436425817413	0.001139729634189451	0.000686115399332357	0.0006392045454545455	0.0010638707300847248	0.0006816976797030828	0.0013441985896383646	0.0013104090314521736	0.002071071691843254	0.000639056669896308	0.00018785098473463578	0.0012561117264107621	0.0002249166785940663	0.0012670447689151682	0.0008023885053181564	0.0003224394850180796	0.00041684035014589413
A_chr3_185813942_-	ETV5	0	0	-3	in	non-coding	non-significant	N_A	0.0635	9.16	1.4900000000000002	0.125	0.4	0.0	0.0	0.0	0.0	0.0	0.0	0.0	0.0	0.0	0.0	0.4	0.0	0.0	0.0	0.0	0.0	0.0	0.0	0.0	0.0	0.0	0.0	0.075	0.0	0.0	0.0	0.0	0.0	0.0	0.0	0.0	0.0	0.0	0.0	0.0	0.0
D_chr3_15756078_-	ANKRD28	0	0	7	in	coding	non-significant	N_A	0.0	0.86	-2.12	0.002123805803175054	0.010758196721311475	0.0013379844220385148	0.001524390243902439	0.0	0.0009287925696594427	0.0	0.0	0.007212558336868901	0.0030530113794060504	0.0028846153846153848	0.0	0.00141643059490085	0.0020072992700729928	0.0020044097013429546	0.0	0.002707581227436823	0.0018298261665141812	0.010758196721311475	0.0013531799729364006	0.003060778312199388	0.00473186119873817	0.0011901219875037191	0.005341880341880342	0.004031054045983876	0.001697432633142372	0.000551166636046298	0.003911909591422776	0.002162162162162162	0.0	0.0024248302618816685	0.0040858018386108275	0.0	0.0	0.0	0.00675371454299865	0.0	0.0
A_chr6_11190981_-	NEDD9	0	0	5	del	non-coding	significant, non-tissue-specific	Surface	0.36950000000000005	4.54	-1.9799999999999995	0.4568527918781726	0.9857142857142858	0.2903225806451613	0.3888888888888889	0.6666666666666666	0.49166666666666664	0.0	0.8571428571428571	0.36363636363636365	0.0	0.75	0.0	0.0	0.36363636363636365	0.41841004184100417	0.0	0.8	0.0	0.9857142857142858	0.0	0.0	0.0	0.875	0.0	0.0	0.3359375	0.0	0.3380281690140845	0.17647058823529413	0.0	0.0	0.75	0.6216216216216216	0.0	0.0	0.0	0.0	0.0
D_chr3_15765885_-	ANKRD28	0	0	4	in	coding	non-significant	N_A	0.0	4.89	-0.010000000000000675	0.00037792129788971434	0.00913900913900914	0.0	0.0	0.0	0.0	0.0	0.001693002257336343	0.006424792139077854	0.0	0.0	0.0	0.0	0.0	0.0	0.0	0.0	0.0	0.00913900913900914	0.0	0.0	0.0	0.0	0.0	0.0	0.0	0.0	0.0	0.0	0.0	0.0	0.0	0.0	0.0	0.0	0.0	0.0	0.0
A_chr1_114224806_+	MAGI3	0	0	-28	in	coding	non-significant	Core	0.0	8.6	-5.530000000000001	0.009881907698777026	0.045454545454545456	0.011204481792717087	0.0	0.0	0.0	0.0	0.0	0.0	0.0	0.0	0.01707317073170732	0.04225352112676056	0.0	0.0	0.0	0.0	0.0	0.0	0.0	0.0028222013170272815	0.0	0.0	0.0	0.0	0.0	0.0	0.0	0.0	0.00436046511627907	0.007656967840735069	0.0	0.0	0.0	0.0	0.02631578947368421	0.0	0.0
D_chr3_15837903_-	ANKRD28	1	1	9	in	coding	significant, non-tissue-specific	N_A	0.9975	6.69	-2.1599999999999993	0.22246641026921726	0.3462147608489072	0.3462147608489072	0.145610278372591	0.0	0.22596153846153846	0.15246636771300448	0.039473684210526314	0.18785046728971963	0.14441747572815533	0.12149532710280374	0.3188405797101449	0.11836734693877551	0.21428571428571427	0.244015444015444	0.0	0.08947368421052632	0.0	0.1	0.1794871794871795	0.23434343434343435	0.1282051282051282	0.2013888888888889	0.08823529411764706	0.22857142857142856	0.24928909952606634	0.21762349799732977	0.150253807106599	0.22826908541194255	0.0	0.18648310387984982	0.1164021164021164	0.22140221402214022	0.09375	0.0	0.1092436974789916	0.0	0.2727272727272727
A_chr10_133966718_+	JAKMIP3	0	0	-5	in	non-coding	non-significant	N_A	0.0	5.0	7.42	0.08620689655172414	0.21428571428571427	0.0	0.0	0.0	0.0	0.0	0.0	0.0	0.0	0.0	0.0	0.0	0.0	0.0	0.0	0.0	0.0	0.0	0.0	0.0	0.0	0.0	0.0	0.0	0.0	0.0	0.0	0.0	0.0	0.0	0.0	0.0	0.0	0.0	0.0	0.0	0.0
D_chr3_16371116_-	RFTN1	0	0	-3	del	non-coding	non-significant	N_A	0.003	1.16	-5.4799999999999995	0.041479820627802685	0.3939393939393939	0.0	0.0	0.0	0.0	0.0	0.0	0.3939393939393939	0.0	0.0	0.0	0.0	0.0	0.0	0.0	0.0	0.0	0.0	0.0	0.0	0.0	0.0	0.0	0.027874564459930314	0.0	0.0	0.0	0.0	0.0	0.0	0.0	0.0	0.0	0.0	0.0	0.0	0.0
A_chr6_11770317_-	ADTRP	1	1	5	del	coding	significant, non-tissue-specific	N_A	0.0035	0.26	-6.3	0.2774480712166172	0.625	0.0	0.0	0.0	0.0	0.0	0.0	0.0	0.5853658536585366	0.0	0.0	0.0	0.0	0.0	0.0	0.0	0.0	0.0	0.36666666666666664	0.0	0.3163265306122449	0.24154589371980675	0.0	0.204	0.0	0.625	0.0	0.0	0.0	0.0	0.0	0.0	0.0	0.0	0.0	0.0	0.0
A_chr6_11803362_-	ADTRP	1	0	-20	in	non-coding	significant, non-tissue-specific	N_A	0.008666666666666666	-0.36	-6.260000000000001	0.2286036036036036	0.75	0.0	0.0	0.0	0.0	0.0	0.0	0.0	0.2786259541984733	0.0	0.0	0.0	0.0	0.0	0.0	0.0	0.0	0.0	0.0	0.0	0.0	0.0	0.0	0.0	0.0	0.1457142857142857	0.0	0.0	0.0	0.0	0.0	0.0	0.0	0.0	0.0	0.0	0.0
A_chr22_40080304_+	CACNA1I	0	0	-3	in	coding	non-significant	Disorder	0.115	8.61	0.5599999999999987	0.029876606804186467	0.0438915292144255	0.0	0.0	0.0	0.0	0.0	0.0	0.0	0.0	0.0	0.0438915292144255	0.019190871369294607	0.04041720990873533	0.0	0.0	0.0	0.0	0.0	0.0079155672823219	0.0	0.03961661341853035	0.007125890736342043	0.0	0.01711309523809524	0.0	0.0	0.011375387797311272	0.0	0.0	0.03975651512269355	0.007430340557275541	0.0	0.008771929824561403	0.030927835051546393	0.0	0.0	0.0
A_chr6_13295592_-	AL008729.1	0	0	28	del	non-coding	significant, non-tissue-specific	N_A	0.0011666666666666668	5.98	-1.13	0.2010652463382157	0.8	0.0	0.0	0.3	0.42857142857142855	0.16666666666666666	0.0	0.12	0.4375	0.75	0.0	0.0	0.2222222222222222	0.27586206896551724	0.0	0.75	0.0	0.0	0.0	0.42105263157894735	0.8	0.42857142857142855	0.0	0.46875	0.17647058823529413	0.5	0.3474576271186441	0.24324324324324326	0.0	0.037037037037037035	0.13793103448275862	0.0	0.75	0.0	0.23529411764705882	0.0	0.0
A_chr3_186507849_-	RFC4	1	0	4	del	coding	non-significant	Protein	0.983	-3.05	-11.93	0.0002306748061919709	0.0024896265560165973	0.0	0.0	0.0	0.0	0.0	0.0	0.0	0.0	0.0	0.0	0.0	0.0	0.0	0.0	0.0	0.0	0.0	0.0	0.0	0.0017793594306049821	0.0	0.0	0.0011241217798594848	0.0	0.0009537434430138292	0.0	0.0	0.0	0.0	0.0	0.0	0.0	0.0022222222222222222	0.0	0.0	0.0
A_chr3_186508034_-	RFC4	0	0	10	del	coding	non-significant	Surface	0.4721428571428571	-0.91	-7.84	0.0006819463990130376	0.004213483146067416	0.001241354850150736	0.0	0.0	0.00072992700729927	0.0	0.0014932802389248383	0.0	0.0	0.0	0.001466275659824047	0.0	0.0	0.0	0.0	0.0010407632263660018	0.0	0.0038472920982539215	0.0	0.0	0.0	0.0027077692147469278	0.0	0.0023525721455457966	0.0	0.0	0.0004823151125401929	0.0	0.0009640102827763496	0.0	0.0	0.0	0.0	0.0	0.0019677292404565133	0.0017835909631391202	0.0
A_chr3_186509665_-	RFC4	0	0	-26	in	coding	non-significant	Core	0.17038461538461538	5.18	-4.82	0.0001160125107891635	0.005135387488328665	0.0	0.0	0.0	0.0	0.0	0.0	0.0	0.0	0.0	0.0	0.0	0.0	0.0	0.0	0.0	0.0	0.005135387488328665	0.0	0.0	0.0	0.0	0.0	0.0	0.0	0.0	0.0	0.0	0.0	0.0	0.0	0.0	0.0	0.0	0.0	0.0	0.0
D_chr4_170985857_-	AADAT	0	0	13	in	coding	non-significant	Protein	0.20800000000000002	4.41	1.85	0.0004886367035969643	0.011658717541070483	0.0	0.0	0.0	0.0	0.0	0.0	0.011658717541070483	0.0	0.0	0.0	0.0	0.0	0.0	0.0	0.0	0.0	0.010173802458668928	0.0	0.0	0.0	0.0	0.0	0.0007159904534606205	0.0	0.0	0.0	0.0	0.0	0.0	0.0	0.0	0.0	0.0	0.0	0.0	0.0
D_chr20_16710813_+	SNRPB2	0	0	4	in	non-coding	non-significant	N_A	0.0	6.74	3.4000000000000004	0.0003198590009302022	0.0019616719480911424	0.0004789272030651341	0.0	0.0012880373530832394	0.0007456503728251865	0.0	0.0	0.0002845220030349014	0.0005123825789923143	0.0	0.0	0.0	0.0002451781627983001	0.0007520339098926643	0.0	0.0	0.0003262642740619902	0.0019616719480911424	0.00047214353163361664	0.0	0.0	0.0	0.0	0.0	0.0005027090431771211	0.00034106412005457026	0.0003865979381443299	0.0	0.0009099181073703367	0.0	0.0003115911923556294	0.0002902195994969527	0.0	0.0	0.0	0.0	0.0
D_chr4_171010763_-	AADAT	1	1	12	in	coding	non-significant	Surface	0.6336666666666667	0.18	-1.26	0.00045759110965844094	0.019268774703557312	0.0	0.0	0.0	0.0	0.0	0.0	0.019268774703557312	0.0	0.0	0.0	0.0	0.0006694934166480696	0.0	0.0	0.0	0.0	0.0	0.0	0.0	0.0	0.0	0.0	0.0	0.0	0.0	0.0	0.0	0.0	0.0	0.0	0.0	0.0	0.0	0.0	0.0	0.0
D_chr3_17560386_-	TBC1D5	0	0	8	in	non-coding	non-significant	N_A	0.004333333333333334	9.13	-0.46999999999999886	0.0019622271277900416	0.09523809523809523	0.0	0.0	0.0	0.0	0.0	0.0	0.0	0.05970149253731343	0.0	0.0	0.0	0.0	0.0	0.0	0.0	0.0	0.09523809523809523	0.0	0.0	0.0	0.0	0.0	0.0	0.0	0.0	0.0	0.0	0.0	0.0	0.0	0.0	0.0	0.0	0.0	0.0	0.0
A_chr3_186959319_-	MASP1	0	0	24	del	coding	non-significant	Metal	0.5333529411764705	3.51	-3.88	0.00031265758951084214	0.0013749904514551983	0.0	0.0	0.0	0.0	0.0013749904514551983	0.0003639672429481347	0.0	0.0	0.0	0.0	0.0	0.0	0.001047851903597625	0.0	0.0	0.0	0.0	0.0	0.00043674479545785413	0.0	0.0	0.0	0.0	0.0	0.0	0.0	0.0	0.0	0.0	0.0	0.0	0.0	0.0	0.0	0.0	0.0
A_chr3_186961403_-	MASP1	0	0	6	del	coding	non-significant	Protein	0.999	4.67	-4.58	8.431071308127553e-05	0.00272975432211101	0.0	0.0	0.0	0.0	0.00021120811039143902	0.0	0.0	0.0	0.0	0.0	0.0	0.0	0.0	0.0	0.0	0.0	0.00272975432211101	0.0	0.00020726820505734421	0.0	0.0	0.0	0.0	0.0	0.0	0.0	0.0	0.0	0.0	0.0	0.0	0.0	0.0	0.0	0.0	0.0
A_chr3_186995065_-	MASP1	0	0	-3	in	non-coding	non-significant	N_A	0.0	8.8	1.9600000000000009	0.3482142857142857	0.9444444444444444	0.0	0.0	0.0	0.0	0.0	0.1875	0.9444444444444444	0.0	0.0	0.0	0.0	0.0	0.0	0.0	0.0	0.0	0.0	0.0	0.0	0.0	0.0	0.0	0.0	0.0	0.0	0.0	0.0	0.25925925925925924	0.0	0.0	0.0	0.0	0.0	0.0	0.5625	0.0
A_chr6_13632750_-	RANBP9	0	0	3	del	coding	non-significant	N_A	0.0	-0.53	-11.67	0.01153525603407702	0.019406980982666952	0.01619806503997908	0.00899562598002806	0.004589787722317842	0.007184305056645482	0.012480931909582582	0.012742344317325478	0.008468272586828402	0.00879148613973836	0.01632073798119567	0.010747551946501075	0.012870810103930071	0.006070460704607046	0.006185567010309278	0.004543094496365524	0.010837864112627372	0.019406980982666952	0.011256922706477246	0.009044435705859222	0.011604211479678479	0.006808234721997083	0.010356381358513555	0.008520340813632545	0.018905179400279967	0.007917766356438394	0.009188862595035497	0.004952616791275775	0.010003458642615797	0.006997723632071495	0.007874941231781852	0.004800627020672088	0.011623705131293665	0.0067699982184215215	0.007736389684813753	0.009404792579232157	0.002902433578923867	0.004132231404958678
A_chr3_187003865_-	MASP1	1	0	-21	in	coding	non-significant	Protein	0.33409090909090905	1.05	-9.7	0.008087269281299133	0.026737967914438502	0.0027472527472527475	0.0020107238605898124	0.0038257798705120657	0.0037174721189591076	0.013873938524099988	0.009682705198867868	0.0	0.0	0.0	0.0	0.0	0.0	0.0015915119363395225	0.0	0.0	0.0	0.0	0.0	0.008259834803303934	0.0	0.006185056902523503	0.00671462829736211	0.0	0.0	0.0	0.0	0.0	0.014485436893203883	0.0	0.0	0.0	0.0	0.0	0.0	0.00627298291152931	0.0
A_chr1_114453763_+	DCLRE1B	0	0	10	del	coding	non-significant	Core	0.081	-1.56	-5.02	0.00019295086184718292	0.0036855036855036856	0.0	0.002542372881355932	0.0	0.0	0.0	0.0	0.0	0.0	0.0	0.0	0.0	0.0	0.0	0.0	0.0	0.00117096018735363	0.0036855036855036856	0.0	0.0	0.0	0.0	0.0	0.0	0.0	0.0	0.0	0.0	0.0	0.0	0.0	0.0	0.0	0.0	0.0	0.0	0.0
A_chr6_13642803_-	RANBP9	0	0	20	del	coding	non-significant	N_A	0.0	5.61	-3.0699999999999994	0.0002227984559798569	0.010934937124111536	8.583199816891738e-05	0.0	0.0	0.0	0.0	0.0	0.0	0.0	0.0	0.0	0.0	0.0	0.0	0.0	0.0	0.0	0.010934937124111536	0.0	0.0	0.0	0.0	0.0	0.0	0.0	0.0	0.0	0.0	0.0	0.0	0.0	0.0	0.0	0.0	0.0	0.0	0.0
A_chr22_40755268_+	ADSL	0	0	4	del	coding	non-significant	Protein	0.998	2.96	-7.03	0.0004628707360230615	0.002295070736135375	0.00016173051652683716	0.0005957256683297342	0.00035686671028370903	0.0004366812227074236	0.0017912230072644043	0.0018717828731867104	0.0009207255317189945	0.00040206777713957495	0.0	0.0	0.0	0.0010066997604748847	0.0002994709346820617	0.0	0.00019403033340878957	0.0002480261254185441	0.0001756645977280712	0.0	0.001353100364748794	0.0	0.0005141916906622789	0.0012471655328798186	0.00026504108136761196	0.0003160374648049187	0.00012098725600903371	0.002295070736135375	8.781687254844565e-05	0.00016128381920083867	0.0018148820326678765	0.0001863151520797429	0.00029031789809841774	0.0012735377058127899	0.0010995723885155772	0.0012887784221669888	0.0	0.00205620287868403
A_chr3_187442893_-	BCL6	0	0	-27	in	coding	non-significant	Ligand	0.5768333333333333	-4.3	-14.05	0.00016301602144540682	0.009479632284726322	0.0	0.0	0.0	0.0	0.0	0.0	0.0	0.0	0.0	0.0	0.0	0.0	0.0	0.0	0.0	0.0	0.009479632284726322	0.0	0.0	0.0	0.0	0.0	0.0	0.0	0.0	0.0	0.0	0.0	0.0	5.32149832106728e-06	0.0	0.0	0.0	0.0	0.0	0.0
A_chr3_187444684_-	BCL6	0	0	2	del	coding	non-significant	N_A	0.0	-8.26	-15.94	0.0001919811909176828	0.01091328232293506	7.825011867934667e-06	0.0	0.0	0.0	0.0	0.0	0.0	0.0	0.0	0.0	0.0	0.0	0.0	0.0	0.0	0.0	0.01091328232293506	0.0	7.412348973389667e-05	0.0	0.0	0.0	0.0	0.0	0.0	0.0	0.0	0.0	0.0	7.800149762875447e-06	0.0	0.0	0.0	0.0	0.0	0.0
A_chr3_187446305_-	BCL6	0	0	27	del	coding	non-significant	Metal	0.7394545454545454	1.4	-9.879999999999999	0.00014895028950823058	0.008491884338385467	0.0	0.0	0.0	0.0	0.0	0.0	0.0	0.0	0.0	0.0	0.0	0.0	0.0	0.0	0.0	0.0	0.008491884338385467	0.0	0.0	0.0	0.0	0.0	0.0	0.0	0.0	0.0	0.0	0.0	0.0	1.6362518612364923e-05	0.0	0.0	0.0	0.0	0.0	0.0
D_chr3_18465108_-	TBC1D5	0	0	11	in	non-coding	non-significant	N_A	0.0	7.53	-1.419999999999999	0.0010478261854595706	0.007735730712941668	0.0014620572560486724	0.0	0.002244668911335578	0.0	0.0	0.0	0.003180109858340561	0.0010967918837400603	0.0	0.0	0.0	0.0014365064163953266	0.002412769116555308	0.00072992700729927	0.0	0.0	0.0	0.0007092198581560284	0.0004878048780487805	0.001794526693584567	0.0007177462766911897	0.0	0.0	0.0	0.0	0.0006138735420503376	0.0020626432391138276	0.0006186842647968653	0.0	0.0	0.0	0.0	0.0022253129346314327	0.0	0.0	0.0
A_chr3_187447801_-	BCL6	0	0	8	del	coding	non-significant	Surface	0.9804999999999999	-3.59	-14.43	8.980236085124186e-06	4.359855789385428e-05	1.248786335779914e-05	0.0	0.0	0.0	0.0	0.0	0.0	0.0	0.0	0.0	0.0	0.0	0.0	0.0	0.0	0.0	0.0	0.0	0.0	0.0	0.0	0.0	0.0	0.0	0.0	0.0	0.0	0.0	0.0	4.359855789385428e-05	0.0	0.0	0.0	0.0	0.0	0.0
A_chr3_187447804_-	BCL6	0	0	5	del	coding	non-significant	Surface	0.998	-0.69	-11.53	4.278673716794058e-05	0.0010252904989747095	0.00011237954317715698	0.0	0.0	0.0	0.0	0.00018047283883775492	0.0	5.2838762516181874e-05	0.0	0.0	0.0	0.0	4.8695567485969587e-05	0.0	0.0	0.0	0.0	0.0	0.0	0.0	0.0	0.0	0.0	0.0	2.768319353320599e-05	0.0	0.0	0.0	0.0	9.389986250377277e-05	0.0	0.0	0.0	0.0	0.0	0.0
A_chr3_187449670_-	BCL6	0	0	-14	in	coding	non-significant	Protein	0.686	-0.38	-4.74	0.0020837534449149693	0.016597510373443983	0.0	0.0	0.0	0.0	0.0	0.0	0.0	0.0	0.0	0.0	0.0	0.0	0.0	0.0	0.0	0.0	0.016597510373443983	0.0	0.0	0.0	0.0	0.0	0.0	0.0	0.0	0.003968253968253968	0.0	0.0	0.0	0.0074682598954443615	0.0	0.0	0.0	0.0	0.0	0.0
A_chr3_187449741_-	BCL6	0	0	-23	in	coding	non-significant	Ligand	0.49050000000000005	3.59	-4.2700000000000005	0.00017854725029795067	0.010134842491265556	0.0	0.0	0.0	0.0	0.0	0.0	0.0	0.0	0.0	0.0	0.0	0.0	0.0	0.0	4.1662616134542476e-05	0.0	0.010134842491265556	0.0	0.0	0.0	0.0	0.0	0.0	0.0	0.0	0.0	0.0	0.0	0.0	0.0	0.0	0.0	0.0	0.0	0.0	0.0
A_chr3_187451486_-	BCL6	0	0	5	del	non-coding	non-significant	N_A	0.0	0.38	-5.26	0.00044814423697235107	0.0010652535202246472	0.0010652535202246472	0.0	0.0	0.00014366525994432972	0.00040203698740284106	0.00019272773994603623	0.0002165004252686925	0.0005767661705539769	0.0007105877575880621	0.0	0.0	0.0	0.0004072731094645015	0.0	0.0002207958111880392	0.0	9.827044025157233e-05	0.0002788622420524261	0.00010178462373617426	0.0	0.0001927803749578293	0.00044652824291136416	0.0	0.00013791201213625708	0.00042562659005388045	0.0003098746729100675	0.0003050441224534263	0.0	0.0	0.0007704219899341851	0.00026171159382360636	0.00014281633818908883	0.0	0.00022897267592733933	0.0	0.0
A_chr3_187451573_-	BCL6	0	0	3	del	non-coding	significant, non-tissue-specific	N_A	0.199	4.96	2.27	0.2692601067887109	0.9833333333333333	0.06	0.0	0.0	0.0	0.0	0.0	0.0	0.0	0.0	0.0	0.0	0.0	0.08571428571428572	0.0	0.0	0.0	0.9833333333333333	0.0	0.0	0.0	0.09302325581395349	0.0	0.0	0.0	0.0	0.75	0.0	0.0	0.0	0.05434782608695652	0.0	0.0	0.0	0.0	0.0	0.0
D_chr20_17581687_+	DSTN	0	0	-3	del	coding	non-significant	Core	0.0	-21.59	-29.740000000000002	3.327478309405376e-05	0.00018660039525356448	0.0	2.2756021979640053e-05	1.9267142136918734e-05	2.6402524081302172e-05	0.0	2.2579989613204776e-05	0.00018660039525356448	0.0	0.0	0.0	0.0	0.0	0.0	0.0	4.521676451441517e-05	0.0	2.3091802138572547e-05	0.0	4.916275822738759e-06	0.0	0.0	0.0	0.0	5.985968888924362e-06	0.0	0.0	7.591186865225862e-05	1.5831502156250594e-05	0.0	0.0	3.0057894117800808e-05	0.0	0.0	0.0	0.0	0.0
D_chr4_174253199_-	HMGB2	0	0	2	in	non-coding	non-significant	N_A	0.6033333333333333	-1.13	-3.55	0.03164556962025317	0.8	0.0	0.0	0.0	0.0	0.0	0.0	0.0	0.0	0.0	0.0	0.0	0.0	0.8	0.0	0.0	0.0	0.0	0.0	0.0	0.0	0.0	0.0	0.0	0.0	0.0	0.0	0.36363636363636365	0.0	0.0	0.0	0.0	0.0	0.0	0.0	0.0	0.0
D_chr4_174254216_-	HMGB2	0	0	4	in	coding	non-significant	Surface	0.0	-14.99	-25.42	0.0003955211825163541	0.010618140216652963	0.0	0.0	0.0	0.0	0.0	0.00013149243918474687	0.005710724032209158	0.0	0.0	0.0	0.0	0.0	7.536836287354445e-05	0.0	0.0	4.79225571476494e-05	0.010618140216652963	0.0	9.430996541967935e-05	0.0	0.0	0.0	8.66283027040406e-05	8.324748436508184e-05	7.83048564671981e-05	6.869232706706661e-05	7.213619313263441e-05	0.0	0.0	1.6334931434125304e-05	0.0	0.0	0.0	0.0	0.0	0.0
D_chr20_17585860_+	DSTN	0	0	4	in	non-coding	significant, non-tissue-specific	N_A	0.62675	5.24	9.940000000000001	0.4728216777543404	0.8571428571428571	0.8472468916518651	0.0	0.7101063829787234	0.0	0.0	0.0	0.0	0.0	0.0	0.0	0.0	0.0	0.0	0.0	0.0	0.0	0.0	0.0	0.8571428571428571	0.0	0.0	0.0	0.0	0.0	0.0	0.0	0.0	0.75	0.0	0.0	0.0	0.0	0.0	0.0	0.0	0.0
A_chr22_40796705_+	AL022238.3	0	0	5	del	non-coding	non-significant	N_A	0.29150000000000004	3.61	-7.99	3.1181082720577816e-05	0.0004966887417218543	0.0	0.0	0.0	0.0	0.0	0.0	0.0	0.00014646292047063418	0.0	0.0	0.0	0.0	0.0001915341888527102	0.0	0.0	0.0	0.00033011471486341505	0.0	0.0	0.0	0.0	0.0	0.00013943760167325122	0.0	0.0	0.0	0.0	0.0	0.00014356127673828778	0.0	0.0	0.0	0.0	0.0	0.0	0.0
A_chr22_40800254_+	AL022238.3	0	0	3	del	coding	non-significant	N_A	0.542	0.16	-8.69	0.0025668294097742545	0.006543075245365322	0.0005629362756136005	0.00047738393603055255	0.0002953046559700758	0.0009026752010503857	0.0018184179763605663	0.0007722007722007722	0.001693480101608806	0.0010355916498610126	0.0033576473312492763	0.0024236129143945296	0.0031118717908822156	0.0049225922370720425	0.0021777494086283934	0.0035238661846139765	0.0016905677975982277	0.0028685076111068615	0.0015278838808250573	0.005782918149466192	0.0015242535640634808	0.003247773703509691	0.004997816487942161	0.003238059655022106	0.004135259631490787	0.0007820238777957354	0.0020879341497691225	0.001647295689576279	0.0013100187959218545	0.0018236429950654366	0.0037963761863675583	0.0008086798301772356	0.0028425241614553724	0.003873580420811691	0.004933971847337106	0.001326259946949602	0.003018342233573253	0.001411764705882353
A_chr6_13807247_-	MCUR1	0	0	29	del	coding	non-significant	N_A	0.7253333333333333	7.89	-1.2600000000000007	6.454527851287678e-05	0.0011185682326621924	0.0004244739554908738	0.0	0.0	0.0	0.0	0.0	0.0011185682326621924	0.0	0.0	0.0	0.0	0.0	0.0	0.0	0.0	0.0	0.0	0.0	0.0	0.0	0.0	0.0	0.0	0.0	0.0	0.0	0.0	0.0	0.0	0.0	0.0	0.0	0.0	0.0	0.0	0.0
D_chr3_19925917_-	EFHB	0	0	-22	del	coding	non-significant	N_A	0.4700000000000001	-1.24	-5.19	0.019870870682630225	0.03286920794339192	0.0	0.0	0.0	0.0	0.0	0.0	0.0	0.0	0.0	0.0	0.0	0.0	0.004724409448818898	0.0	0.0	0.0	0.0	0.0	0.0	0.0	0.0	0.0	0.03286920794339192	0.0	0.02097902097902098	0.0	0.0	0.0	0.0	0.0	0.0	0.0	0.0	0.0	0.0	0.0
A_chr22_40802058_+	AL022238.3	0	0	-24	in	coding	non-significant	N_A	0.221125	6.48	-1.6500000000000004	6.241171343037661e-06	0.00014065357025645834	0.0	0.0	0.0	0.0	0.0	0.0	0.00011666796297736641	0.0	0.0	0.0	0.0	0.0	0.0	0.0	0.0	0.0	0.0	0.0	0.0	0.0	0.0	0.0	0.0	0.0	0.0	0.0	0.0	0.0	0.0	0.0	0.00014065357025645834	0.0	0.0	0.0	0.0	0.0
D_chr4_174312313_-	SCRG1	0	0	11	in	coding	non-significant	N_A	0.4152	1.71	-4.89	3.899025413169552e-05	0.014865407794294898	0.0	0.0	0.0	0.0	0.0	0.0	0.014865407794294898	0.0	0.0	0.0	0.0	0.0	0.0	0.0	0.0	0.0	0.0	0.0	0.0	0.0	0.0	0.0	3.472985957560111e-05	0.0	0.0	0.0	0.0	0.0	0.0	0.0	2.2224033069361207e-05	0.0	0.0	0.0	0.0	0.0
A_chr22_40803430_+	AL022238.3	0	0	13	del	coding	non-significant	N_A	0.6076666666666667	-7.93	-14.559999999999999	0.005124258074274297	0.02469820152746982	0.00048353773792254607	0.002310749607172567	0.00132607481853713	0.004073691250684015	0.009137271568210795	0.0075866311256920236	0.0028356362136522993	0.0008835092989353713	0.005778322535457888	0.010071291162159103	0.003745928338762215	0.007593877062903612	0.002565253639453601	0.003770892784345699	0.0031990047540765097	0.0035229538192642763	0.001875901875901876	0.005470347648261759	0.0033404596472474614	0.0034965034965034965	0.003825156905708025	0.00677748775014883	0.006005424254165052	0.0009520512376666089	0.000777027027027027	0.004332185819827486	0.0016552139238601596	0.0005200594353640416	0.02405582121596565	0.0008816970074166277	0.0015901996584015549	0.00642314928956076	0.015318627450980392	0.006305170239596469	0.0019146608315098468	0.006207121855602744
A_chr22_40804778_+	AL022238.3	0	1	-20	in	coding	significant, tissue-specific	N_A	0.31116666666666665	1.51	-6.779999999999999	0.13603490777849375	0.18940640667457614	0.07894459473702702	0.12664402593393023	0.09340132276467915	0.13280006700728705	0.16655196145905024	0.14998656636217086	0.1763489628493297	0.15428571428571428	0.1635576494556567	0.07433955292813597	0.1269114367633004	0.17904977263126506	0.15140279567760484	0.11698186781048937	0.12599401997582543	0.12417247814556527	0.13088763468445355	0.14946280917618782	0.13532513181019332	0.1799167761717039	0.14747459502968105	0.17506218055593517	0.13140574644818664	0.17467029392631142	0.16557432863769844	0.16849610427794384	0.12555136031617206	0.06802356722013926	0.1458717475927064	0.1433039617945786	0.11696334227424206	0.18940640667457614	0.15615471991391164	0.16367757850523368	0.11556053393073835	0.13715605965133376
A_chr22_40804946_+	AL022238.3	0	0	9	del	coding	non-significant	N_A	0.4995	-1.41	-7.82	2.6425722798572133e-05	0.00025467974022666496	0.0	0.0	0.0	0.0	0.0	0.0	0.0	0.0	0.00017330021373693027	0.0	0.0	6.884444597432102e-05	0.0	0.00010641920653839604	0.0	0.00010626992561105207	0.0	0.0	0.0	0.0	0.0	0.0	0.00012165943468916015	0.0	0.0	0.0	0.0	0.0	0.0	0.0	0.0	0.0	0.00010726161106939826	0.0	0.0	0.0
A_chr22_40805207_+	AL022238.3	0	0	4	del	coding	non-significant	N_A	0.0	-2.89	-6.04	0.004246978111728194	0.023076923076923078	0.0	0.0	0.0	0.0	0.0	0.0	0.0	0.009868421052631578	0.0	0.013888888888888888	0.0	0.0	0.0	0.0	0.0	0.0	0.0	0.011406844106463879	0.0	0.0	0.0	0.019704433497536946	0.013262599469496022	0.023076923076923078	0.0	0.0	0.0	0.0	0.0	0.0	0.0	0.0	0.0	0.0	0.0	0.0
D_chr4_174448684_-	HAND2	0	0	15	in	non-coding	non-significant	N_A	0.038400000000000004	-0.7	-1.96	0.12727272727272726	0.8	0.0	0.0	0.0	0.0	0.0	0.0	0.0	0.0	0.0	0.0	0.0	0.0	0.0	0.0	0.17142857142857143	0.0	0.21052631578947367	0.0	0.0	0.0	0.0	0.0	0.0	0.0	0.0	0.0	0.0	0.0	0.0	0.0	0.8	0.0	0.0	0.0	0.0	0.0
A_chr1_114497248_+	HIPK1	1	1	-25	in	coding	non-significant	Core	0.6396363636363636	7.43	-0.8399999999999999	0.00014954778051587484	0.0017211703958691911	0.000326726203441516	0.0	0.0	0.0	0.0	0.0	0.0	0.0	0.0	0.0	0.0	0.0	0.0	0.0	0.0	0.0	0.0	0.0	0.0	0.0	0.0	0.0	0.001364256480218281	0.0	0.0	0.0	0.0	0.0	0.0	0.0	0.0	0.0	0.0	0.0	0.0	0.0
A_chr22_40805261_+	AL022238.3	0	0	7	del	coding	non-significant	N_A	0.969	-1.49	-7.87	0.005343506302280151	0.014145141451414513	0.004171881518564873	0.0028368794326241137	0.0019083969465648854	0.002926829268292683	0.003838771593090211	0.00278372591006424	0.0011609498680738787	0.0032968679754233478	0.005778322535457888	0.012671688081524147	0.0052350945225399905	0.006132246742243918	0.0016765463145919405	0.006137432602959734	0.004541559554413025	0.0039798097456804505	0.003347402124872653	0.007477658216304943	0.0016246953696181965	0.0051443743776966476	0.003992435385585207	0.005313765182186235	0.013885398341291781	0.0009791703756453624	0.0031314656377565285	0.0015178143473398307	0.002104256336681014	0.0023180343069077423	0.008409884849268986	0.0006168397244782564	0.0026681489716509172	0.004502714872202357	0.009916699722332408	0.003243744207599629	0.0009165902841429881	0.0022123893805309734
A_chr6_15523479_-	DTNBP1	0	0	-29	in	coding	non-significant	Disorder	0.20439999999999997	5.45	-3.5599999999999996	0.00012620996949011174	0.005503669112741828	0.0	0.0	0.0	0.0	0.0	0.0	0.0	0.0	0.0	0.0	0.0	0.0	0.0	0.0	0.0	0.0	0.005503669112741828	0.0	0.0	0.0	0.0	0.0	0.0	0.0	0.0	0.0	0.0	0.0	0.0	0.0	0.0	0.0	0.0	0.0	0.0	0.0
A_chr22_40805471_+	AL022238.3	0	0	2	del	coding	non-significant	N_A	0.0	-6.55	-16.0	3.494153698503454e-05	0.00020282604286390372	0.0	0.0	0.0	0.0	0.0	0.0	0.0	0.0	0.0	0.0001589319771137953	8.729304274449327e-05	5.3965569966361464e-05	4.273930448905161e-05	0.0	0.0	5.664518869928485e-05	0.0	3.94887522870569e-05	0.0	0.0	5.568652200545728e-05	5.598999645396689e-05	6.619009796134498e-05	0.0	0.0	0.0	0.0	0.0	6.588193956430077e-05	7.035152311047534e-05	0.0	0.0	0.00014958863126402394	0.0	0.0	0.0
A_chr22_40805692_+	AL022238.3	0	0	6	del	coding	non-significant	N_A	0.903	-1.36	-7.2700000000000005	9.910255184685936e-05	0.004777070063694267	0.00013321492007104796	0.0	0.0	0.0	0.0	0.0	0.0	0.0	0.00022475277195085406	0.0001083932507135889	0.0	0.00014284693950432112	6.920894179527995e-05	8.181520671975564e-05	0.0	6.127450980392157e-05	0.0	0.0002485992389038686	0.0002423654871546292	0.0	0.00013768415255404102	0.0001143543268818434	0.00027473156436731613	0.00010600706713780919	0.00016476403436507003	0.0	0.000171939477303989	0.0	0.00019230152879715393	0.0	0.0	0.00029214139643587495	9.607993850883935e-05	0.0	0.0	0.0
A_chr22_40805695_+	AL022238.3	0	0	9	del	coding	non-significant	N_A	0.9643333333333333	-6.84	-12.75	3.245167112950234e-05	0.00026128421190149584	0.0	0.0	0.0	0.0	0.0	0.0	0.0	0.0	0.0	0.0	0.0	9.999714293877317e-05	6.920894179527995e-05	0.0	0.0	0.0	0.0	5.7380027924946924e-05	0.0	0.0	0.0	8.576819715249585e-05	0.00013738465413413322	0.0	0.0	0.0	0.0	0.0	9.616001025706777e-05	0.00010338410641670687	0.0	0.0	0.0001601229744443733	0.0	0.0	0.0
A_chr22_40806114_+	SGSM3	0	0	-22	in	coding	non-significant	N_A	0.004	-1.47	-10.350000000000001	0.0026763895892323803	0.024074074074074074	0.0	0.0	0.0	0.0	0.0	0.0	0.0	0.0051635111876075735	0.0	0.0	0.0	0.0031720856463124504	0.00303951367781155	0.007369614512471655	0.0	0.0058309037900874635	0.0	0.0	0.0	0.0	0.006557377049180328	0.006600660066006601	0.024074074074074074	0.0	0.004037685060565276	0.0	0.0	0.0	0.0	0.0	0.0	0.0	0.00546448087431694	0.0	0.0	0.0
A_chr22_40806140_+	SGSM3	0	0	4	del	coding	non-significant	N_A	0.0	3.29	-5.590000000000001	0.00034990863496753624	0.0057692307692307696	0.0	0.0	0.0	0.0	0.0	0.0	0.0	0.0	0.0	0.0	0.0	0.0	0.0	0.0	0.0	0.0	0.0	0.0027347310847766638	0.0057692307692307696	0.0	0.0	0.0	0.0	0.0	0.0	0.0	0.00546448087431694	0.0	0.0	0.0	0.0	0.0	0.0	0.0	0.0	0.0
A_chr6_15615621_-	DTNBP1	0	0	9	del	coding	non-significant	N_A	0.6788	-0.15	-8.56	0.0002710354358706006	0.008524664696521937	0.0	0.0	0.0	0.0	0.0	0.0	0.0026013006503251626	0.0	0.0	0.0	0.0	0.0	0.0	0.0	0.0	0.0	0.008524664696521937	0.0	0.0	0.0	0.0	0.0	0.0	0.0	0.0	0.0	0.0	0.0	0.0	0.0	0.0	0.0	0.0	0.0	0.0	0.0
A_chr22_41265023_+	XPNPEP3	0	0	20	del	coding	non-significant	N_A	0.551625	7.46	-2.37	0.0032968574635241304	0.01224764468371467	0.0	0.0	0.0	0.0	0.0	0.0	0.003579952267303103	0.0	0.0	0.0	0.0	0.0	0.0	0.0	0.0	0.0	0.0	0.0	0.0	0.0	0.0	0.0	0.01224764468371467	0.0	0.0	0.0	0.0	0.0	0.0	0.0	0.0	0.0	0.0	0.0	0.0	0.0
A_chr11_101857569_+	CEP126	0	0	6	del	coding	non-significant	Disorder	0.993	-0.74	-0.050000000000000044	0.000951084728530902	0.039473684210526314	0.0	0.0	0.0	0.0	0.0	0.0	0.0	0.0	0.0	0.0031120331950207467	0.0	0.0	0.0013477088948787063	0.0	0.0009900990099009901	0.0	0.0021321961620469083	0.0	0.0	0.0	0.002638522427440633	0.0	0.003601833660772757	0.0008828073273008167	0.0	0.0012422360248447205	0.0006955715279387897	0.0	0.0	0.0	0.0	0.0	0.0024691358024691358	0.0	0.0	0.0
A_chr3_189706813_-	P3H2	0	0	14	del	coding	significant, non-tissue-specific	N_A	0.0	2.76	-7.27	0.0004887897141642759	0.5588235294117647	0.0	0.0	0.0	0.0	0.0	0.0	0.0	0.0	0.0	0.5588235294117647	0.0	0.0	0.0	0.0	0.0	0.0	0.004366812227074236	0.0	0.0	0.0	0.0	0.0	0.0	0.0	0.0	0.0	0.0	0.0	0.0	0.0	0.0	0.0	0.005319148936170213	0.0	0.0	0.0
A_chr10_134005850_+	DPYSL4	0	0	-23	in	non-coding	non-significant	N_A	0.25788888888888883	3.97	-0.3900000000000001	0.005291005291005291	0.05813953488372093	0.0	0.0	0.0	0.0	0.0	0.0	0.0	0.0	0.0	0.0	0.0	0.0	0.0	0.0	0.0	0.0	0.0	0.0	0.0	0.0	0.0	0.0	0.0	0.0	0.0	0.0	0.0	0.0	0.0	0.0	0.0	0.0	0.0	0.0	0.0	0.0
A_chr22_41349569_+	RBX1	0	0	10	del	coding	non-significant	Protein	0.092	-3.79	-14.719999999999999	3.0423957852677053e-06	0.00014014762216201066	0.0	0.0	0.0	0.0	0.0	0.0	0.0	0.0	0.0	0.0	0.0	0.0	0.0	0.0	0.0	0.0	0.0	0.0	0.0	0.0	0.0	0.0	0.0	0.0	0.0	0.0	0.0	0.0	0.0	0.0	0.0	0.0	0.00014014762216201066	0.0	0.0	0.0
D_chr20_18460830_+	POLR3F	0	0	5	in	coding	non-significant	N_A	0.0	8.55	-0.6099999999999994	0.0005461798521857567	0.0065109153581003444	0.0	0.0	0.0	0.0	0.0	0.0	0.0	0.0	0.0	0.0	0.0	0.0007053429730206313	0.0	0.0	0.0	0.0	0.0065109153581003444	0.0	0.0	0.0	0.0	0.0	0.0	0.0	0.0	0.0	0.0	0.0	0.0020521841102316037	0.0	0.0	0.0	0.0	0.0	0.0	0.0
A_chr11_101868333_+	CEP126	0	0	3	del	coding	non-significant	N_A	0.008499999999999999	-8.58	-18.29	0.0006400409626216077	0.0030128731854286495	0.0	0.0	0.0	0.0	0.0024311183144246355	0.0	0.0	0.0	0.0	0.0	0.002642007926023778	0.0	0.0	0.0	0.0	0.0	0.0	0.0	0.0015839493136219642	0.0	0.0	0.0	0.0027328147992432207	0.0	0.0	0.0	0.0006610477607007106	0.0	0.0011265490048817123	0.0	0.0030128731854286495	0.0	0.0	0.0	0.0	0.0
D_chr20_18488616_+	SEC23B	1	1	-18	del	non-coding	significant, tissue-specific	N_A	0.0	7.96	-1.6399999999999997	0.4689204482603109	0.5902313624678663	0.4902485659655832	0.46805555555555556	0.4629695885509839	0.4602181818181818	0.4356589147286822	0.4675193537529451	0.4402071563088512	0.4490733876945886	0.45210843373493975	0.5691858342460752	0.5233190039743694	0.4906463878326996	0.45123080995235576	0.4207961007311129	0.4426229508196721	0.4837234695966696	0.4311667339523617	0.4591913422516158	0.43221258134490237	0.4625567322239032	0.44798516270443434	0.4552967693463561	0.4323761000463177	0.40459404139185806	0.42753835629825077	0.43121319199057717	0.4283148757856929	0.45593303791235845	0.5104703055269482	0.42670330711645976	0.44721906923950056	0.43243243243243246	0.49719915008692295	0.41729607250755285	0.5650999459751486	0.5026041666666666
D_chr20_18491721_+	SEC23B	0	0	21	in	coding	non-significant	Protein	0.659125	4.78	-0.75	0.00012057411830175991	0.007112375533428165	0.0	0.0	0.0	0.0	0.0	0.0	0.0017443704408499842	0.0	0.0	0.0	0.0	0.0	0.0	0.0	0.0	0.0	0.007112375533428165	0.0	0.0	0.0	0.0	0.0	0.0	0.0	0.0	0.0	0.0	0.0	0.0	0.0	0.0	0.0	0.0	0.0	0.0	0.0
A_chr22_41556616_+	EP300	0	0	-30	in	coding	non-significant	Surface	0.0	1.94	-8.200000000000001	0.0003502857017755106	0.00847457627118644	0.0	0.0	0.0	0.0	0.0	0.0	0.0	0.0	0.0	0.0	0.0	0.0	0.0	0.0	0.0	0.0	0.0	0.0	0.0	0.0	0.0	0.0	0.00847457627118644	0.0	0.0	0.0	0.0	0.0	0.00140607424071991	0.0	0.0	0.0	0.0	0.0	0.0	0.0
A_chr1_114508755_+	HIPK1	1	0	3	del	coding	significant, tissue-specific	N_A	0.0	6.57	-4.17	0.1249879302020829	0.16166541635408851	0.13155770782889428	0.1274550773088174	0.1425448185395715	0.12087607429997227	0.10344827586206896	0.1406060606060606	0.10920970752955818	0.12996311564330656	0.10266159695817491	0.10487580496780129	0.107981220657277	0.10344259594794927	0.1388731596828992	0.05267008046817849	0.11821828161283512	0.112	0.1038961038961039	0.08014073494917905	0.12564991334488734	0.09968847352024922	0.08792411528639182	0.07707129094412331	0.15138342648174982	0.11048460835111247	0.12327586206896551	0.13427713427713428	0.14540523625743193	0.10323574730354391	0.14877362283876155	0.16166541635408851	0.1148036253776435	0.06647116324535679	0.09202958093672967	0.14444444444444443	0.020618556701030927	0.1
A_chr3_192051973_-	FGF12	0	0	-5	in	non-coding	non-significant	N_A	0.0	5.3	3.4899999999999998	0.2553191489361702	0.5333333333333333	0.0	0.0	0.0	0.0	0.0	0.0	0.0	0.0	0.0	0.0	0.3333333333333333	0.0	0.0	0.0	0.0	0.0	0.0	0.0	0.0	0.0	0.0	0.0	0.0	0.0	0.0	0.0	0.0	0.5333333333333333	0.0	0.0	0.0	0.0	0.0	0.0	0.0	0.0
A_chr10_134010502_+	DPYSL4	0	0	-23	in	coding	non-significant	Core	0.14833333333333334	-3.6	-12.33	5.734492975246106e-05	0.0005853658536585366	0.0	0.0	0.0	0.0	0.0	0.0	0.0	0.0	0.0	0.0	0.0	0.0	0.0	0.0	0.0	0.0	0.0	0.0	0.0	0.0	0.0	0.0	0.0005774783445620789	0.0	0.0	0.0	0.0	0.0	0.0005853658536585366	0.0	0.0	0.0	0.0	0.0	0.0	0.0
A_chr3_192445108_-	FGF12	0	0	4	del	non-coding	non-significant	N_A	0.0	-5.88	-11.899999999999999	0.003936215418334711	0.0047958102859832884	0.0	0.0	0.004648611191314893	0.0	0.0	0.0	0.0	0.0	0.0	0.0	0.0	0.0	0.0	0.0	0.0	0.0	0.0	0.0	0.0	0.0	0.0	0.0	0.0	0.0	0.0	0.0	0.0	0.0047958102859832884	0.0	0.0	0.0	0.0	0.0	0.0	0.0	0.0
A_chr3_192445142_-	FGF12	0	0	-30	in	non-coding	non-significant	N_A	0.0	4.22	-1.7999999999999998	0.00013470129986754373	0.00017735213265939522	0.0	0.0	0.00017401896806751936	0.0	0.0	0.0	0.0	0.0	0.0	0.0	0.0	0.0	0.0	0.0	0.0	0.0	0.0	0.0	0.0	0.0	0.0	0.0	0.0	0.0	0.0	0.0	0.0	0.00017735213265939522	0.0	0.0	0.0	0.0	0.0	0.0	0.0	0.0
A_chr22_41620053_+	L3MBTL2	0	0	29	del	coding	non-significant	N_A	0.5186	-1.38	-10.23	0.00010901092055829164	0.0012495537308104248	0.0	0.0	0.0	0.0	0.0	0.0	0.0	0.0	0.0	0.0	0.0009905894006934125	0.0	0.0	0.0	0.0	0.0	0.0	0.0	0.0	0.0	0.0	0.0	0.0006415739948674081	0.00029129041654529564	0.0	0.0	0.0002849002849002849	0.0	0.0	0.0	0.0	0.0	0.0	0.0007633587786259542	0.0	0.0
A_chr22_41620981_+	L3MBTL2	0	0	10	del	coding	non-significant	N_A	0.8242857142857142	-5.11	-13.219999999999999	0.0006237433121932133	0.004469727752945957	0.0008858267716535433	0.0007398273736128237	0.0006554511688879179	0.0	0.001117006422786931	0.0010231923601637107	0.0	0.0	0.0	0.0005523844595838704	0.0	0.0	0.0005743275581506652	0.0	0.0	0.0	0.0005021760964178105	0.0	0.0	0.0	0.0	0.0	0.004469727752945957	0.0003053124363932424	0.000557465390690328	0.0014583903017044936	0.0	0.0	0.002068252326783868	0.0	0.0	0.0007326007326007326	0.0007500468779298706	0.000772399588053553	0.0	0.0
A_chr6_17616949_-	NUP153	0	0	-23	in	coding	non-significant	Disorder	0.4975	1.27	-8.22	8.851923577188774e-05	0.004799666110183639	0.0	0.0	0.0	0.0	0.0	0.0	0.0	0.0	0.0	0.0	0.0	0.0	0.0	0.0	0.0	0.0	0.004799666110183639	0.0	0.0	0.0	0.0	0.0	0.0	0.0	0.0	0.0	0.0	0.0	0.0	0.0	0.0	0.0	0.0	0.0	0.0	0.0
A_chr6_17640277_-	NUP153	0	0	18	del	coding	non-significant	N_A	0.5	1.87	-1.25	0.014301997065635194	0.02903225806451613	0.014540856646119805	0.009752438109527382	0.005681818181818182	0.024701873935264053	0.009468917249897077	0.014617368873602751	0.02246802627030764	0.026727272727272728	0.0	0.0	0.011684885035808518	0.015378496619382209	0.021566401816118047	0.004843918191603875	0.011936071211814687	0.022174726155490248	0.01469559132260322	0.011768551814318405	0.010299625468164793	0.024793388429752067	0.013239664955417455	0.004257907542579075	0.011111111111111112	0.021508379888268158	0.024682306940371455	0.016609730239132994	0.010736525660296328	0.0022770398481973433	0.0034734282737061478	0.0031160115052732505	0.00683526999316473	0.01007705986959099	0.0	0.00882825040128411	0.007050528789659225	0.01583710407239819
D_chr3_25656692_-	TOP2B	0	0	4	in	coding	non-significant	Disorder	0.866	-0.45	-5.3500000000000005	0.0003115920191504	0.007386736703873933	0.0	0.0	0.0	0.0	0.0	0.0	0.0055206007712604015	0.0	0.0	0.0	0.0	0.0	0.0	0.0	0.0	0.0	0.007386736703873933	0.0	0.0	0.0	0.0	0.0	0.0	8.058017727639001e-05	0.0	0.0	0.0	0.0	0.0	0.0	0.0	0.0	0.0	0.0	0.0	0.0
A_chr6_17661986_-	NUP153	0	0	24	del	coding	non-significant	Disorder	0.9969999999999999	6.91	-0.41000000000000014	0.0013933901056861512	0.008403361344537815	0.003335025012687595	0.0	0.002686108979278588	0.003763900769888794	0.0012033694344163659	0.001347103726986978	0.0005319148936170213	0.0008237232289950577	0.0	0.0	0.0	0.002143469562732209	0.0010143457469931894	0.0	0.0015640273704789834	0.0017339608620262571	0.001990049751243781	0.000973393900064893	0.0	0.0015881418740074113	0.0010584810796507012	0.0021037868162692847	0.0015179625569235959	0.00028235294117647056	0.000386946988262608	0.001303780964797914	0.0014213863984255412	0.00216998191681736	0.0	0.0	0.0014807502467917078	0.002031144211238998	0.0	0.0011750881316098707	0.0	0.0
D_chr3_25661364_-	TOP2B	0	0	-11	del	coding	non-significant	Core	0.997	-1.61	-8.1	0.0003104546981236554	0.007026060296371998	0.00011874134177716208	0.0	0.0	0.0	0.0	0.0	0.007026060296371998	0.00016920473773265651	0.0	0.0	0.0	0.0	0.0	0.0	0.0	0.0	0.004800139640425903	0.0	0.0	0.0	0.0	0.0	0.0	0.0	0.0	0.0	0.0	0.0	0.0	0.0	0.0	0.0	0.0	0.0	0.0	0.0
A_chr22_41735991_+	ZC3H7B	0	0	-3	in	non-coding	non-significant	Disorder	0.0	-1.6	-0.8500000000000001	0.4342105263157895	0.9166666666666666	0.7142857142857143	0.0	0.0	0.0	0.0	0.0	0.0	0.0	0.0	0.0	0.0	0.0	0.0	0.0	0.0	0.0	0.0	0.0	0.0	0.0	0.0	0.0	0.3	0.0	0.0	0.0	0.9166666666666666	0.0	0.75	0.0	0.0	0.0	0.0	0.0	0.0	0.0
A_chr22_41738537_+	ZC3H7B	0	0	4	del	coding	non-significant	Disorder	0.857	2.06	-6.959999999999999	0.0003794678361244291	0.0015709156193895871	0.0	0.0	0.0	0.00027644673792849247	0.0	0.0	0.0	0.0003262642740619902	0.0	0.0	0.0002194586686174104	0.0006556204553582072	0.001269744527401087	0.0	0.00028876696505919725	0.0	0.00039318479685452164	0.0	0.0	0.0013908205841446453	0.0	0.0	0.0015709156193895871	0.00016909029421711193	0.00044072278536800354	0.0011175182155469135	0.0005525879535826119	0.0003739249657235448	0.0007869196467605141	0.0	0.0	0.0	0.000501336898395722	0.0006842285323297981	0.0	0.0
A_chr22_41751976_+	ZC3H7B	0	0	18	del	coding	non-significant	N_A	0.41933333333333334	5.16	-2.51	0.00016351814089492518	0.0018050541516245488	0.0	0.0003940110323089047	0.0	0.0003962279102940011	0.0	0.0	0.0	0.0	0.0018050541516245488	0.00021102982554867754	0.0	0.0003450655624568668	0.00012547051442910915	0.0	0.0	0.0	0.0	0.0	0.000666000666000666	0.0	0.0	0.0	0.0008407600470825626	0.0	0.0	0.00011288380493678507	0.0	0.0	0.0002831657935721365	0.0	0.00030016509079993996	0.0	0.0005128205128205128	0.0005896805896805897	0.0	0.0
A_chr3_193156843_-	ATP13A4	0	0	11	del	coding	non-significant	N_A	0.998	5.45	-0.7599999999999998	0.0011839690589419266	0.0028150052016400464	0.0	0.0	0.0	0.0	0.0	0.0	0.0	0.0	0.0	0.0	0.0	0.0028150052016400464	0.0011142061281337048	0.0	0.0	0.0004820051413881748	0.0	0.0	0.0	0.0	0.0	0.0	0.0	0.0	0.0007623888182973316	0.0	0.0	0.0	0.0	0.0	0.0	0.0	0.0	0.0	0.0	0.0
D_chr4_177116488_-	SPATA4	0	0	8	in	coding	non-significant	Surface	0.9465	5.78	0.9500000000000002	0.03058207316042916	0.07936507936507936	0.039473684210526314	0.0	0.0	0.0	0.0	0.0	0.0	0.0	0.0	0.0	0.0	0.014423076923076924	0.006756756756756757	0.0	0.0	0.0	0.0	0.0	0.0	0.0	0.0	0.0	0.031192713940698925	0.0	0.0	0.0	0.0	0.0	0.0	0.0	0.0	0.0	0.029411764705882353	0.0	0.0	0.0
A_chr22_41783340_+	TEF	0	0	-15	in	coding	non-significant	Disorder	0.9984999999999999	8.06	0.14000000000000057	3.883193538365952e-05	0.000582977069568597	0.0	0.0	0.0	0.0	0.0	0.0	0.0	0.000582977069568597	0.0	0.0	0.0	0.0	0.0	0.0	0.0	0.0	0.0	0.0	0.0	0.0	0.0	0.0	0.0	0.0	0.0	0.0	0.0	0.0	0.0	0.0	0.0	0.0	0.0	0.0	0.0	0.0
A_chr3_193177013_-	ATP13A4	0	0	7	del	coding	non-significant	N_A	0.8146666666666667	4.0	-3.5300000000000002	0.0002453878243023178	0.0005286110744020088	0.0	0.0	0.0	0.0	0.0	0.0	0.0	0.0	0.0	0.0	0.0	0.0005286110744020088	0.0004626773596545342	0.0	0.0	0.0	0.0	0.0	0.0	0.0	0.0	0.0	0.0	0.0	0.0	0.0	0.0	0.0	0.0	0.0	0.0	0.0	0.0	0.0	0.0	0.0
A_chr3_193180608_-	ATP13A4	0	0	4	del	coding	non-significant	N_A	0.795	2.27	-2.9999999999999996	0.0070318750263168965	0.015306442506743618	0.0	0.0	0.0	0.0	0.0	0.004531722054380665	0.0	0.0015360983102918587	0.0	0.0	0.0	0.015306442506743618	0.00740521327014218	0.0	0.0	0.0006515719172503665	0.0	0.0	0.0	0.0	0.014150943396226415	0.0	0.0	0.0	0.0027385717295133768	0.0	0.0	0.0	0.0	0.0	0.0	0.0	0.0	0.0	0.0	0.0
A_chr22_41913304_+	ACO2	0	0	3	del	non-coding	non-significant	N_A	0.001	3.55	-1.6600000000000001	0.007477678571428572	0.06521739130434782	0.005471956224350205	0.0	0.0	0.0	0.0	0.0	0.0	0.0	0.0	0.0	0.0	0.028391167192429023	0.0	0.0	0.0	0.0	0.0	0.0	0.0	0.023758099352051837	0.020050125313283207	0.039603960396039604	0.0	0.00816326530612245	0.005398110661268556	0.0	0.010135135135135136	0.0	0.0	0.010554089709762533	0.0	0.0	0.06521739130434782	0.0	0.04411764705882353	0.027777777777777776
A_chr22_41923143_+	ACO2	0	0	17	del	non-coding	non-significant	N_A	0.003666666666666667	6.77	-0.3600000000000003	0.19	0.8	0.2903225806451613	0.0	0.0	0.0	0.0	0.0	0.0	0.0	0.0	0.0	0.0	0.0	0.0	0.0	0.0	0.0	0.0	0.0	0.0	0.8	0.0	0.0	0.0	0.0	0.0	0.0	0.0	0.07317073170731707	0.75	0.0	0.0	0.0	0.0	0.0	0.0	0.0
A_chr22_41923147_+	ACO2	0	0	21	del	non-coding	non-significant	N_A	0.003666666666666667	-1.94	-9.07	0.2358490566037736	0.75	0.35294117647058826	0.0	0.0	0.75	0.0	0.0	0.0	0.0	0.0	0.0	0.0	0.0	0.0	0.0	0.0	0.0	0.0	0.0	0.0	0.0	0.0	0.0	0.0	0.0	0.0	0.0	0.0	0.20833333333333334	0.0	0.0	0.0	0.0	0.0	0.0	0.0	0.0
D_chr3_25915148_-	LINC00692	0	0	-16	del	non-coding	significant, non-tissue-specific	N_A	0.003125	-12.23	-15.01	0.03970223325062035	0.375	0.0	0.0	0.0	0.0	0.0	0.0	0.375	0.0	0.0	0.0	0.0	0.0	0.0	0.0	0.0	0.0	0.0	0.0	0.0	0.0	0.0	0.0	0.021432305279665446	0.0	0.0	0.0	0.0	0.0	0.0	0.0	0.0	0.0	0.0	0.0	0.0	0.0
A_chr22_41923907_+	ACO2	0	0	2	del	coding	non-significant	Ligand	0.0	-3.28	-7.73	4.152969852633461e-06	3.557790374991106e-05	1.4406849427842266e-05	0.0	0.0	0.0	0.0	0.0	0.0	0.0	0.0	0.0	0.0	0.0	0.0	0.0	2.984896424094084e-05	0.0	0.0	0.0	0.0	0.0	0.0	0.0	0.0	0.0	0.0	0.0	0.0	0.0	0.0	0.0	0.0	0.0	0.0	0.0	0.0	0.0
A_chr22_41969664_+	CSDC2	0	0	5	del	coding	non-significant	Core	0.638	2.38	-6.22	0.005743545687875186	0.012601245338196395	0.0	0.010053722179585571	0.004178847807394669	0.0011385199240986717	0.006765997264809616	0.0024705435195743063	0.0	0.0	0.0	0.0	0.008234675085503814	0.0	0.0	0.002059607463048219	0.0	0.0	0.004862953138815208	0.0	0.0032388663967611335	0.0	0.0	0.001851851851851852	0.007375381485249237	0.004163197335553705	0.0	0.0030084235860409147	0.012601245338196395	0.00373387644263408	0.002599133622125958	0.0	0.007377101990851105	0.0	0.0	0.007401315789473684	0.0	0.0
A_chr22_42018001_+	XRCC6	0	0	7	del	non-coding	non-significant	N_A	0.0834	-6.37	-10.25	1.9235374623347322e-05	0.0005850690381465013	0.0	0.0	0.00012829284981183715	0.0	0.0	0.0	0.0	0.0	0.0	0.0	0.000101615689462453	0.0	0.0	0.0	0.0	0.0	0.0	0.0	0.0	0.0	0.0	0.0	0.0	0.0	0.0	0.0	4.991763590076374e-05	0.0	0.0002720101550457884	0.0	0.0	0.0	0.0	0.0	0.0	0.0
D_chr4_178357452_-	AGA	1	1	-22	del	coding	non-significant	Protein	0.9753749999999999	2.05	-1.0500000000000003	0.013164684061528164	0.04081632653061224	0.004130808950086058	0.00771055753262159	0.0	0.008026929052304505	0.013270142180094787	0.011898323418063819	0.017928286852589643	0.03175355450236967	0.00550357732526142	0.0	0.003380519754912318	0.00978990210097899	0.01251258449590105	0.011177086971707998	0.004426955238563699	0.007566823899371069	0.01327433628318584	0.010903974674639466	0.010786802030456852	0.030514939605848695	0.010160098522167487	0.019075568598679385	0.016754518072289157	0.02033476276110112	0.03625972079078047	0.020238713025428127	0.00829062405788363	0.0	0.0	0.008475984709988366	0.012895662368112544	0.033282130056323606	0.0	0.011591962905718702	0.0065067100447336315	0.012422360248447204
A_chr10_134015429_+	DPYSL4	0	0	-21	in	coding	non-significant	Protein	0.5125	7.7	-1.919999999999999	6.269480170529859e-05	0.0003769791404875597	0.0	0.0	0.0	0.0	0.0	0.0	0.0	0.0	0.0	0.0	0.0	0.0	0.0	0.0	0.0	0.0	0.0	0.0	0.0	0.0	0.0	0.0	0.0	0.0	0.0	0.0	0.0	0.00028042624789680314	0.0	0.0	0.0	0.0	0.0	0.0	0.0	0.0
A_chr22_42054259_+	XRCC6	0	0	3	del	coding	non-significant	Protein	0.0	-2.42	-9.14	8.651068848383839e-05	0.0004662656781834289	1.7852042273636104e-05	0.0	7.19890576632352e-05	5.4754517247672934e-05	8.331076999979172e-05	0.00016271076128297434	2.5724575544503515e-05	4.813775650547395e-05	0.00024	0.0	9.420335363938956e-05	3.985254558134901e-05	0.00012003223722942734	0.0	7.079846508927686e-05	0.00018091730911764877	8.25870998949964e-05	0.00010154474950179608	0.0001552072016141549	0.0004662656781834289	8.708272859216256e-05	0.0	0.00014179728053072697	0.0001528600645174893	7.789625135745673e-05	7.514841812579845e-05	5.075111652456354e-05	0.00011076527730087172	0.0	6.479561611374408e-05	0.0001464923694709902	0.00010448229025180232	5.993646734461471e-05	0.00018253837869412043	0.00010300429184549356	0.0
A_chr6_18236827_-	DEK	0	0	4	del	coding	non-significant	Disorder	0.0	-4.29	-10.969999999999999	5.196684311617646e-05	0.000686655985351339	0.0	0.0	0.0	0.0	0.0	0.0	0.00021064034665382763	0.0001515783091439615	0.0	0.0	0.0	9.349435138293728e-05	0.00013011515190943984	0.0	7.626019980172348e-05	0.0	0.0001292045307722124	0.0	0.0	0.00021443888491779842	0.0	0.0	0.0	8.349754517217194e-05	0.0	0.0	4.371648402891117e-05	0.0	0.0	0.0	0.0	0.0003443526170798898	0.0	0.0	0.0	0.0
A_chr3_194019380_-	LINC00887	1	0	-5	in	non-coding	significant, non-tissue-specific	N_A	0.9356666666666665	1.36	3.31	0.41985743380855395	0.875	0.0	0.0	0.0	0.0	0.0	0.4864864864864865	0.5833333333333334	0.3	0.0	0.0	0.42012779552715657	0.5051546391752577	0.0	0.5	0.75	0.34177215189873417	0.0	0.0	0.0	0.0	0.0	0.75	0.3880597014925373	0.42857142857142855	0.875	0.38461538461538464	0.0	0.0	0.0	0.0	0.0	0.0	0.0	0.11428571428571428	0.0	0.35
A_chr3_194063431_-	CPN2	1	1	3	del	coding	significant, non-tissue-specific	N_A	0.11775	-0.31	-7.01	0.08405768470960095	0.08859104282445243	0.0	0.0	0.0	0.0	0.0	0.0	0.0	0.0	0.0	0.0	0.025996533795493933	0.0	0.0	0.0	0.0	0.0	0.0	0.0	0.0	0.0	0.0	0.0	0.0	0.0	0.0	0.0	0.0	0.0	0.0	0.0	0.0	0.0	0.0	0.0	0.08859104282445243	0.08614232209737828
A_chr6_18256671_-	DEK	0	0	15	del	coding	non-significant	Surface	0.9816	1.25	-0.21999999999999997	0.00023335787126706957	0.007923346231803944	0.0	0.0	0.0	0.0	0.0	0.0	0.0014534883720930232	0.0	0.0	0.0	0.0	0.0	0.0	0.0	0.0	0.0	0.007923346231803944	0.0	0.0	0.0	0.0	0.0	0.0	0.0	0.0	0.0	0.0	0.0	0.0	0.0	0.0	0.0	0.0	0.0	0.0	0.0
A_chr6_18256698_-	DEK	0	0	-12	in	coding	non-significant	Surface	0.5467142857142858	1.2	-0.27	0.0002057848890246645	0.005724838411819021	0.0	0.0	0.0	0.0	0.0	0.0	0.0009694619486185168	0.00023178552113111334	0.0	0.0	0.0	0.0002931023252784472	0.0	0.0	0.00015653535090007827	0.0	0.005724838411819021	0.0	0.0	0.0	0.0	0.0	0.0	0.0	0.0	0.0	0.0	0.0	0.0006808510638297873	0.0	0.0	0.0	0.0	0.0	0.0	0.0
A_chr3_194146816_-	ATP13A3	0	0	-30	in	non-coding	non-significant	N_A	0.0015	3.2	1.4900000000000002	0.25	0.75	0.0	0.0	0.0	0.0	0.0	0.0	0.0	0.0	0.0	0.0	0.0	0.0	0.75	0.0	0.0	0.0	0.0	0.0	0.0	0.0	0.0	0.0	0.0	0.75	0.0	0.0	0.0	0.0	0.0	0.0	0.0	0.0	0.0	0.0	0.0	0.0
A_chr22_42174693_+	MEI1	1	0	-19	in	coding	significant, non-tissue-specific	N_A	0.31479999999999997	2.86	-5.950000000000001	0.3195643511754549	0.42857142857142855	0.0	0.0	0.0	0.0	0.0	0.0	0.0	0.0	0.023391812865497075	0.0	0.0	0.0	0.011538461538461539	0.0	0.0	0.0	0.0	0.0	0.0	0.010452961672473868	0.005110732538330494	0.0	0.3914643119941133	0.0	0.0	0.0	0.42857142857142855	0.0	0.0	0.0	0.0	0.0113314447592068	0.0	0.0	0.0	0.0
A_chr3_194168731_-	ATP13A3	0	0	7	del	coding	non-significant	N_A	0.83	-3.58	-10.8	0.00014855775182602237	0.008823529411764706	0.0	0.0	0.0	0.0	0.0	0.0	0.000760841998478316	0.0	0.0	0.0	0.0	0.0	0.0	0.0	0.0	0.0	0.008823529411764706	0.0	0.0	0.0	0.0	0.0	0.0	0.0	0.0	0.0	0.0	0.0	0.0	0.0	0.0	0.0	0.0	0.0	0.0	0.0
D_chr20_20200893_+	CFAP61	0	0	-3	del	non-coding	non-significant	N_A	0.005333333333333333	-7.34	-10.34	0.009866102889358705	0.39285714285714285	0.0	0.0	0.0	0.0	0.0	0.0	0.39285714285714285	0.0	0.0	0.0	0.0	0.0	0.0	0.0	0.0	0.0	0.0	0.0	0.0	0.0	0.0	0.0	0.0021536252692031586	0.0	0.0	0.0	0.0	0.0	0.0	0.0	0.0	0.0	0.0	0.0	0.0	0.0
D_chr4_183836081_-	DCTD	0	0	-5	del	coding	non-significant	Protein	0.4995	4.06	-3.62	0.00028156932620373065	0.007506788053026673	0.00015065913370998117	0.0	0.0	7.42408869311292e-05	0.0	0.0	0.003127687856751896	0.0	0.0006883101984627739	0.0	0.00012223195550756818	3.75826819001804e-05	0.0	0.0	0.0	0.0	0.007506788053026673	0.0	0.0	0.0	0.0	0.0	0.0	4.421648390519986e-05	0.0	0.00010756736406174366	5.822529306730844e-05	0.0	0.0	0.0	0.00010178894063160038	0.0	0.00019430051813471502	0.0	0.0	0.0
D_chr4_183838464_-	DCTD	1	1	-23	del	coding	significant, tissue-specific	N_A	0.029000000000000005	4.9	-3.4299999999999997	0.2412117828513101	0.28509953925063025	0.1012719368861697	0.2664015904572565	0.24879403595965502	0.27639935016984196	0.2409109903886335	0.2540919719407638	0.26014082351140366	0.25940996948118006	0.1982935153583618	0.12140781401356152	0.23711402868952103	0.23224043715846995	0.2717732130287323	0.2445578741930641	0.26862322742775085	0.2707897563457516	0.2596518987341772	0.25147567677590066	0.23814638637409852	0.2648015614834092	0.26900511796280113	0.26814928425357876	0.23294858342077648	0.28509953925063025	0.2502593181661019	0.25782175871059493	0.25029194239003505	0.20572078045084297	0.09866875489428348	0.21816739389131298	0.23990377606065025	0.2593965060878772	0.25539856038389763	0.2360677297386158	0.25112107623318386	0.2152777777777778
A_chr3_194310663_-	TMEM44	0	0	28	del	non-coding	non-significant	N_A	0.274625	6.34	0.4500000000000002	0.021153846153846155	0.08421052631578947	0.0	0.0	0.0	0.0	0.0	0.0	0.0	0.0	0.0	0.0	0.0	0.0	0.01744186046511628	0.0	0.0	0.0	0.0	0.0	0.0	0.0	0.0	0.0	0.0	0.08421052631578947	0.0	0.0	0.0	0.0	0.0	0.0	0.0	0.0	0.0	0.0	0.0	0.0
D_chr3_27525558_-	SLC4A7	1	1	12	in	coding	significant, non-tissue-specific	Disorder	0.59975	7.13	0.17999999999999972	0.07786915071683284	0.75	0.11555555555555555	0.1411764705882353	0.043689320388349516	0.016574585635359115	0.08045977011494253	0.0708955223880597	0.07051282051282051	0.023622047244094488	0.13636363636363635	0.42857142857142855	0.09090909090909091	0.043478260869565216	0.014830508474576272	0.0	0.09451575262543757	0.04197530864197531	0.085667215815486	0.08637873754152824	0.11633372502937721	0.04627249357326478	0.11728395061728394	0.037383177570093455	0.036458333333333336	0.029692470837751856	0.0	0.059282371294851796	0.10264746864839759	0.038461538461538464	0.0	0.0	0.0967391304347826	0.125	0.11538461538461539	0.06532663316582915	0.0	0.0
A_chr22_42264623_+	SREBF2	0	0	8	del	coding	non-significant	N_A	0.971	-0.01	-7.069999999999999	2.7266813561214652e-05	0.0002489006886252385	0.0	0.0	0.0	0.0	0.0	0.0	0.0	0.00010407993338884263	0.0	0.0	0.0	0.0	0.0	0.0	0.0	0.0	0.0	0.0	0.0	0.0	0.0	0.0	0.0	0.0	6.964920019501776e-05	6.57116572479958e-05	8.85112409275978e-05	0.0	0.00012509903673741713	0.0	0.0	0.0	0.0	0.0	0.0	0.0
A_chr3_194313799_-	TMEM44	1	1	3	del	coding	non-significant	N_A	0.99	4.53	-5.44	0.0017164179104477613	0.01056338028169014	0.0	0.0	0.008064516129032258	0.004657351962741184	0.0	0.0	0.0	0.0	0.0	0.0	0.0	0.0	0.0022975301550832855	0.0	0.0	0.0	0.007594936708860759	0.0	0.0	0.0	0.002982107355864811	0.0	0.0	0.001254180602006689	0.0	0.0016769144773616546	0.0	0.0	0.0	0.0	0.0	0.0	0.0	0.0	0.0	0.0
A_chr22_42271529_+	SREBF2	0	0	-18	in	coding	non-significant	N_A	0.6642	2.77	-5.02	1.2308134138148553e-05	0.00027693159789531985	0.0	0.0	0.0	0.0	0.0	0.0	0.0	0.0	0.0	0.0	0.0	0.0	0.0	0.0	0.0	0.0	0.0	0.0	0.0	0.0	0.00010545186122535063	0.0	0.00027693159789531985	0.0	0.0	4.9723207478370406e-05	7.231529468482585e-05	0.0	0.0	0.0	0.0	0.0	0.0	0.0	0.0	0.0
A_chr3_194325170_-	TMEM44	1	1	4	del	coding	significant, non-tissue-specific	Disorder	0.6523333333333333	-0.13	-9.850000000000001	0.00746186206603493	0.07692307692307693	0.0	0.005840071877807727	0.009232060428031893	0.006923336710570753	0.008027522935779817	0.00550357732526142	0.009137426900584795	0.002682163611980331	0.005756578947368421	0.0	0.0	0.0028636884306987398	0.013096577213562591	0.0046875	0.001003344481605351	0.0076372315035799524	0.009259259259259259	0.004207573632538569	0.0	0.011467889908256881	0.01979045401629802	0.00357355568790947	0.002369668246445498	0.01342841266901278	0.007550969041026932	0.007133303611234953	0.004696531791907515	0.0013169446883230904	0.0	0.0	0.005047318611987382	0.002708192281651997	0.0	0.008492569002123142	0.0	0.0
A_chr3_194336399_-	TMEM44	1	0	27	del	coding	non-significant	N_A	0.9465714285714286	2.59	-2.55	0.00028367374182352163	0.0019907100199071004	0.0	0.0	0.0	0.0008259002312520648	0.0	0.0	0.0005243838489774515	0.0	0.0	0.0	0.0	0.0005362888809438684	0.00030627871362940275	0.0	0.0	0.0	0.0	0.0	0.0	0.0	0.0004418262150220913	0.0017709563164108619	0.0	0.0008992805755395684	0.0	0.0	0.0	0.0	0.0	0.0	0.0	0.0	0.0	0.0019907100199071004	0.0	0.0
A_chr3_194338019_-	TMEM44	0	0	-21	in	coding	non-significant	N_A	0.5337333333333334	6.6	-3.780000000000001	0.0008506031549644293	0.015594541910331383	0.0	0.0	0.0	0.0	0.0	0.0	0.0084985835694051	0.0	0.0	0.0	0.0	0.0	0.0	0.0	0.0	0.0	0.015594541910331383	0.0	0.0	0.0	0.001266891891891892	0.0	0.0	0.0010311936065996391	0.0	0.0	0.0	0.0	0.0	0.0	0.0	0.0	0.0	0.0	0.0	0.0
A_chr6_20115604_-	MBOAT1	0	0	-21	in	coding	non-significant	N_A	0.8468749999999999	-1.33	-11.23	0.0002793166053721894	0.012711864406779662	0.0	0.0	0.0	0.0	0.0	0.0	0.0	0.0	0.0	0.0	0.0	0.00023391812865497077	0.0	0.0	0.0	0.0	0.012711864406779662	0.0	0.0	0.0	0.0	0.0	0.0	0.0	0.0	0.0	0.0	0.0	0.0	0.0	0.0	0.0	0.0	0.0	0.0	0.0
A_chr22_42293068_+	SREBF2	0	0	12	del	coding	non-significant	N_A	0.542	1.98	-7.359999999999999	8.886192000142181e-05	0.0010753577632558525	0.0	0.0	0.0	0.0	0.0	0.0	0.0	0.0	0.0	0.0006260900675282859	0.0	0.0	0.0	0.0	0.0	0.0	0.0	0.0	0.0	0.0	0.0	0.0	0.0008998200359928015	0.0	0.0	0.00011375701501592598	9.849952391896772e-05	0.0	0.0	0.0	0.0	0.0	0.0	0.0	0.0	0.0
A_chr6_20126136_-	MBOAT1	1	0	21	del	coding	significant, non-tissue-specific	N_A	0.009083333333333334	5.45	-0.6299999999999999	0.0142964979298671	0.15555555555555556	0.0410958904109589	0.012448132780082987	0.005504587155963303	0.0	0.02689618074233459	0.01651376146788991	0.015306122448979591	0.0032679738562091504	0.0	0.0	0.015463917525773196	0.003947368421052632	0.022156573116691284	0.0	0.011802575107296138	0.008588957055214725	0.02654867256637168	0.020971867007672635	0.0074794315632011965	0.024585477415666093	0.02177154786758127	0.008894536213468869	0.0	0.008525149190110827	0.0	0.014874292483875213	0.006615214994487321	0.0	0.0	0.017326732673267328	0.01015228426395939	0.018867924528301886	0.0	0.020914020139426802	0.0	0.0
A_chr3_194362973_-	LSG1	0	0	3	del	coding	non-significant	Disorder	0.0	-5.01	-15.7	7.644127637821233e-05	0.0015003214974637423	0.0	0.0	0.0	0.0	0.0	0.0	0.0015003214974637423	0.0	0.0	0.0	0.0	0.0	0.0	0.0	0.0	0.0006488909863142992	0.0	0.0	0.0	0.0	0.0	0.0	0.0	0.0	0.0	0.0	0.0	0.0	0.0	0.0	0.0	0.0	0.0	0.0	0.0	0.0
D_chr3_28379028_-	AZI2	0	0	-11	del	non-coding	non-significant	N_A	0.31010000000000004	2.39	-1.58	0.10396039603960396	0.75	0.0	0.0	0.0	0.0	0.0	0.75	0.5294117647058824	0.0	0.0	0.0	0.0	0.0	0.0	0.0	0.0	0.0	0.0	0.0	0.0	0.0	0.0	0.0	0.0	0.0	0.0	0.0	0.0	0.0	0.0	0.0	0.0	0.0	0.0	0.0	0.0	0.0
D_chr4_184572133_-	RWDD4	0	0	4	in	coding	significant, non-tissue-specific	Disorder	0.5	4.43	-2.96	0.0256051806547772	0.06579849211788896	0.04278750677017512	0.021956087824351298	0.013488975356679637	0.023915687069314958	0.019411764705882354	0.019204389574759947	0.026772525849335302	0.0108499095840868	0.026231605886116442	0.012318029115341545	0.03557639271924986	0.019560185185185184	0.02472929470295581	0.026704921650849704	0.042774849859051355	0.02631578947368421	0.0326814894186981	0.016522210184182016	0.02882945467176103	0.027461486939048894	0.019147306612203218	0.029866117404737384	0.011886751674951372	0.01666863695472278	0.016425855513307986	0.0263676688023657	0.020346646571213264	0.007032348804500703	0.029793735676088617	0.004489337822671156	0.02330065884621565	0.022912047302291204	0.02670299727520436	0.043407043407043405	0.013656114214773432	0.020202020202020204
A_chr3_194373867_-	LSG1	0	0	4	del	coding	non-significant	Disorder	0.351	-5.34	-11.52	8.353521009105338e-05	0.0025278058645096056	0.0	0.0	0.0	0.0	0.0	0.0	0.0006870019236053861	0.0	0.0	0.0	0.0	0.0	0.0	0.0	0.0	0.0	0.0025278058645096056	0.0	0.0	0.0	0.0	0.0	0.0	0.0	0.0	0.0	0.0003514115028698606	0.0	0.0	0.0	0.0	0.0	0.0	0.0	0.0	0.0
A_chr22_42388671_+	SEPTIN3	0	0	3	del	coding	non-significant	Surface	0.0	3.59	-4.75	0.01727000383695877	0.020487331797793672	0.0	0.0	0.0	0.0	0.0	0.0	0.0	0.0	0.0	0.018622886547414848	0.0	0.0	0.0	0.0	0.0	0.0	0.0	0.0	0.0	0.0	0.0	0.0	0.0	0.0	0.0	0.0010468463752944255	0.0	0.0	0.015063950734249171	0.0	0.0	0.0	0.002613240418118467	0.0	0.0	0.0
A_chr10_134161490_+	LRRC27	0	0	2	del	coding	non-significant	Disorder	0.0	-0.75	-8.01	0.0005371407870986278	0.004901960784313725	0.0	0.0	0.0	0.0	0.0	0.0	0.0	0.0	0.004347826086956522	0.001520912547528517	0.0	0.00038206826286296485	0.0	0.0	0.0	0.0	0.0	0.0	0.0	0.0	0.0	0.0	0.0012625731240267666	0.0	0.0	0.0	0.0010305736860185502	0.0	0.0	0.0	0.0	0.0	0.0	0.0	0.0	0.004901960784313725
D_chr20_21326529_+	XRN2	0	0	4	in	non-coding	non-significant	N_A	0.004	4.69	-0.14999999999999947	0.016314657898065004	0.07142857142857142	0.02095238095238095	0.0	0.07142857142857142	0.017543859649122806	0.0	0.0	0.023809523809523808	0.0	0.0	0.00872093023255814	0.0	0.01276595744680851	0.0	0.0	0.0	0.0	0.0	0.0	0.034482758620689655	0.025210084033613446	0.0	0.0	0.026101141924959218	0.0	0.0	0.0	0.03414634146341464	0.0	0.01865284974093264	0.0	0.0	0.0	0.0	0.0	0.0	0.0
D_chr4_185264984_-	LINC02363	0	0	-4	del	non-coding	non-significant	N_A	0.0	4.53	0.7800000000000002	0.24822695035460995	0.8055555555555556	0.0	0.0	0.0	0.0	0.0	0.0	0.8055555555555556	0.0	0.42857142857142855	0.0	0.0	0.0	0.0	0.0	0.0	0.0	0.0	0.0	0.0	0.0	0.0	0.0	0.0	0.0	0.0	0.0	0.0	0.0	0.0	0.0	0.0	0.0	0.0	0.0	0.15789473684210525	0.0
A_chr6_22287845_-	PRL	0	0	-23	in	coding	non-significant	Surface	0.122	-11.06	-20.3	8.465557321349184e-05	0.00014395853994049715	0.0	0.0	0.0	0.0	0.0	0.0	0.0	0.0	0.0	0.0	0.0	0.00014395853994049715	0.0	0.0	0.0	0.0	0.0	0.0	0.0	0.0	0.0	0.0	0.0	0.0	0.0	0.0	0.0	0.0	0.0	0.0	0.0	0.0	8.488144091317483e-05	0.0	0.0	0.0
D_chr4_185268855_-	LINC02363	0	0	11	in	non-coding	significant, non-tissue-specific	N_A	0.014000000000000002	2.29	-1.2000000000000002	0.15561667631731327	0.16101461262751585	0.0	0.0	0.0	0.0	0.0	0.0	0.0	0.0	0.0	0.0	0.16101461262751585	0.0	0.0	0.0	0.0	0.0	0.0	0.0	0.0	0.08415841584158416	0.0	0.0	0.0	0.0	0.0	0.0	0.0	0.0	0.0	0.06818181818181818	0.0	0.06841741534208708	0.0	0.0	0.0	0.0
D_chr20_21328880_+	XRN2	0	0	-11	del	coding	non-significant	N_A	0.339	7.38	-1.4200000000000008	9.445546424860678e-05	0.0009104358711733243	0.00024858101669635827	0.0	0.0007001820473323064	0.00018711407721574253	0.000468384074941452	0.0	0.0	0.0	0.0	0.0	0.00031269543464665416	0.0003059039461609055	0.0	0.0	0.0	0.0	0.0009104358711733243	0.0	0.0	0.0	0.0	0.000552689756816507	0.0	0.0	0.0	0.00014807502467917077	0.0	0.0	0.0	0.0	0.0	0.0	0.0	0.0	0.0	0.0
A_chr6_22294816_-	PRL	0	0	-3	in	coding	significant, tissue-specific	N_A	0.7170000000000001	3.37	-1.17	0.17117717187402082	0.17147414930611685	0.0724935732647815	0.06853146853146853	0.07026348808030113	0.08288770053475936	0.1001100110011001	0.06567796610169492	0.05052878965922444	0.08347245409015025	0.08602150537634409	0.13026250619118376	0.09601181683899557	0.16519528412583115	0.10309801929913662	0.07084019769357495	0.07496360989810771	0.08897485493230174	0.1253148614609572	0.12434652725914862	0.06887052341597796	0.10749185667752444	0.12689173457508732	0.13617463617463618	0.07445008460236886	0.10672358591248667	0.08803039898670044	0.07799892415277031	0.15016294810729505	0.10119047619047619	0.1077788191190253	0.08123107971745712	0.04509582863585118	0.11484593837535013	0.17147414930611685	0.10071090047393365	0.08508508508508508	0.11467889908256881
A_chr3_195016617_-	ACAP2	0	0	4	del	coding	non-significant	Surface	0.998	3.43	-2.0500000000000003	0.00024411311826341684	0.03571428571428571	0.0	0.0	0.0	0.0	0.0	0.0	0.005683432793407218	0.0	0.0	0.0	0.0	0.0	0.0	0.0	0.0	0.0	0.0	0.0	0.0	0.0	0.0	0.0	0.0	0.0	0.0	0.0	0.0	0.0	0.0	0.0002447381302006853	0.0	0.0	0.0	0.0	0.0	0.0
A_chr22_42487306_+	NDUFA6-DT	1	0	5	del	non-coding	non-significant	N_A	0.0	1.55	-2.38	0.002204356846473029	0.01297016861219196	0.0	0.0	0.0	0.0	0.0	0.0	0.0	0.0	0.0	0.005610098176718092	0.0	0.0014204545454545455	0.0	0.0	0.0	0.0	0.0	0.0	0.0	0.0	0.0	0.0	0.0055671537926235215	0.0	0.0	0.0	0.0	0.0	0.0	0.0	0.0	0.0	0.0	0.01297016861219196	0.0	0.0
A_chr10_134166386_+	LRRC27	1	1	-24	in	coding	significant, non-tissue-specific	N_A	0.002	8.75	-0.9800000000000004	0.10640138408304499	0.22084721561161352	0.0	0.0	0.0	0.0	0.10714285714285714	0.0	0.0	0.0	0.0	0.003778337531486146	0.0	0.06666666666666667	0.04918032786885246	0.0	0.0	0.0	0.0	0.0	0.0	0.0	0.0	0.0	0.22084721561161352	0.052083333333333336	0.20454545454545456	0.03759398496240601	0.0	0.0	0.0	0.0	0.0	0.11538461538461539	0.0	0.0	0.2	0.0
A_chr10_134166420_+	LRRC27	0	0	10	del	coding	non-significant	N_A	0.0	-3.19	-12.92	0.003376748673420164	0.010309278350515464	0.0	0.0	0.0	0.0	0.0	0.0	0.0	0.0	0.0	0.0	0.0	0.0	0.0	0.0	0.0	0.0	0.0	0.0	0.0	0.0	0.0	0.0	0.006976038823172581	0.0	0.0	0.0	0.0	0.0	0.0	0.0	0.0	0.0	0.0	0.0	0.0	0.0
A_chr22_42520454_+	NDUFA6-DT	0	0	-28	in	non-coding	non-significant	N_A	0.49442857142857133	5.23	-0.3799999999999999	0.08264462809917356	0.12962962962962962	0.0	0.0	0.0	0.0	0.0	0.0	0.0	0.0	0.0	0.0	0.0	0.06976744186046512	0.0	0.0	0.0	0.0	0.0	0.0	0.0	0.0	0.0	0.0	0.12962962962962962	0.0	0.0	0.0	0.0	0.0	0.0	0.0	0.0	0.0	0.0	0.0	0.0	0.0
A_chr3_195063381_-	ACAP2	0	0	2	del	coding	non-significant	Surface	0.0	-2.52	-8.79	0.0001996520350246713	0.009115770282588878	0.0	0.0	0.0	0.0	0.0	0.0031720856463124504	0.0	0.0	0.0	0.0	0.0	0.0	0.0	0.0	0.0	0.0	0.009115770282588878	0.0	0.0	0.0	0.0	0.0	0.0	0.0	0.0	0.0	0.0	0.0	0.0	0.0	0.0	0.0	0.0	0.0	0.0	0.0
D_chr4_185339659_-	IRF2	1	0	27	in	coding	non-significant	Metal	0.17914285714285713	8.88	-0.17999999999999972	0.0008016150385706273	0.00645951664996102	0.0004220935841775205	0.0	0.0	0.0002220906129700918	0.0005250262513125656	0.0	0.005689308263373344	0.0007861635220125787	0.0019193857965451055	0.0	0.0	0.0	0.00043544524276072284	0.0	0.0	0.00019957424161788184	0.00645951664996102	0.0	0.0	0.0004748338081671415	0.0005845511482254698	0.0	0.0	0.0017337031900138697	0.0007345462764154142	0.0016634322151372332	0.0017242730621522062	0.0	0.0	0.0002127735026064754	0.0005738175260267235	0.0007416039834728255	0.0	0.0005201109570041609	0.0	0.0
A_chr22_42528086_+	NDUFA6-DT	0	0	25	del	non-coding	non-significant	N_A	0.00390909090909091	5.41	3.3000000000000003	0.005498625343664084	0.019801980198019802	0.0	0.0	0.0	0.0	0.0	0.0	0.0	0.0	0.0	0.0	0.0	0.0	0.0	0.0	0.0	0.0	0.0	0.0	0.0	0.0	0.0	0.0	0.0033333333333333335	0.0	0.0	0.0	0.0	0.0	0.008948545861297539	0.0	0.0	0.0	0.0	0.019801980198019802	0.0	0.0
A_chr22_42532610_+	NDUFA6-DT	0	0	-28	in	non-coding	significant, non-tissue-specific	N_A	0.01677777777777778	5.23	-0.3799999999999999	0.15454303224087396	0.75	0.0	0.0	0.0	0.0	0.2236842105263158	0.0	0.09090909090909091	0.1875	0.6153846153846154	0.0	0.0	0.07758620689655173	0.23076923076923078	0.0	0.75	0.0	0.0	0.0	0.0	0.075	0.0	0.11224489795918367	0.31527531083481347	0.15	0.16216216216216217	0.1875	0.0	0.75	0.03017241379310345	0.0	0.0	0.0	0.07009345794392523	0.1781609195402299	0.0	0.0
A_chr3_195250579_-	PPP1R2	0	0	5	del	coding	non-significant	N_A	0.9912500000000001	-3.19	-7.49	0.0001078537111481518	0.004993958920660491	0.0	0.0	0.0	0.0	0.0	0.0	0.0	0.0	0.0	0.0	0.0	0.0	0.0	0.0	0.0	0.0	0.004993958920660491	0.0	0.0	0.0	0.0	0.0	0.0	0.0	0.0	0.0	0.0	0.0	0.0	0.00012542330364981815	0.0	0.0	0.0	0.0	0.0	0.0
A_chr3_195251724_-	PPP1R2	0	0	-30	in	coding	non-significant	N_A	0.5032631578947369	6.07	2.4400000000000004	0.00031216669701620664	0.0037687196270951104	0.00016819571865443425	0.0	0.0	0.0	0.0	0.001244223249200142	0.0	0.0	0.0	0.0	0.0	0.0006087353523055851	0.0	0.0	0.0	0.0	0.0037687196270951104	0.0	0.00040899795501022495	0.0	0.0	0.0	0.0015937409446537235	0.0	0.0	0.0	0.0	0.000437636761487965	0.001981178801386825	0.0004116920543433512	0.0	0.0	0.0	0.0007643312101910828	0.0	0.0
A_chr3_195298234_-	APOD	0	0	2	del	coding	non-significant	Ligand	0.005	-3.46	-11.809999999999999	4.0997035543502746e-05	8.068340586133018e-05	0.0	1.3663068725235688e-05	0.0	1.3060115712625214e-05	0.0	0.0	2.82537669184458e-05	0.0	1.0251538585082644e-05	0.0	0.0	6.8725629247566035e-06	0.0	0.0	0.0	1.9700163511357145e-05	3.085638819804864e-05	1.5299467961001655e-05	0.0	0.0	0.0	0.0	0.0	2.5699364825179238e-05	1.5179673116582058e-05	8.068340586133018e-05	1.9600560184010058e-05	0.0	0.0	0.0	0.0	0.0	0.0	0.0	0.0	0.0
D_chr4_185395123_-	IRF2	1	0	21	in	non-coding	significant, non-tissue-specific	N_A	0.7611111111111112	7.16	4.87	0.15819209039548024	0.75	0.0	0.0	0.0	0.0	0.0	0.0	0.0	0.0	0.0	0.0	0.0	0.75	0.10714285714285714	0.0	0.0	0.058823529411764705	0.0	0.42857142857142855	0.0	0.0	0.75	0.0	0.0	0.0	0.0	0.0	0.0	0.0	0.0	0.17474916387959866	0.0	0.1188118811881188	0.0	0.0	0.0	0.0
A_chr3_195304030_-	APOD	0	0	24	del	coding	non-significant	N_A	0.007777777777777778	4.63	0.3600000000000003	0.0009891196834817012	0.008778930566640064	0.0	0.0	0.0	0.0	0.0	0.0	0.008778930566640064	0.0	0.0	0.0	0.0	0.0	0.0	0.0	0.0	0.0	0.0	0.0	0.0	0.0	0.0	0.0	0.0	0.002339728591483388	0.0	0.0004218519299725796	0.0	0.0	0.0	0.0	0.0	0.0	0.0	0.0	0.0	0.0
A_chr3_195306071_-	APOD	0	0	-3	in	non-coding	non-significant	N_A	0.0	2.72	0.06000000000000005	0.15302491103202848	0.75	0.0	0.21428571428571427	0.0	0.0	0.0	0.0	0.0	0.75	0.0	0.0	0.0	0.75	0.0	0.0	0.0	0.0	0.0	0.0	0.0	0.0	0.0	0.0	0.0	0.5238095238095238	0.0	0.11979166666666667	0.0	0.0	0.0	0.0	0.0	0.0	0.0	0.0	0.0	0.0
A_chr3_195306347_-	APOD	0	0	19	del	coding	non-significant	N_A	0.3632727272727273	3.74	-6.42	1.7447194097220268e-06	8.698736653480026e-06	0.0	0.0	0.0	0.0	0.0	0.0	8.698736653480026e-06	0.0	0.0	0.0	0.0	0.0	0.0	0.0	0.0	0.0	0.0	0.0	0.0	0.0	0.0	0.0	0.0	0.0	0.0	3.0222038569915114e-06	0.0	0.0	0.0	0.0	0.0	0.0	0.0	0.0	0.0	0.0
A_chr3_195306360_-	APOD	0	0	6	del	coding	non-significant	N_A	0.5402857142857143	1.41	-8.75	0.00010923020561277807	0.00021054895592851884	4.035495663233712e-05	4.1030779563216557e-05	0.0	1.9337259382965632e-05	2.9722098380145638e-05	2.2735712499336876e-05	7.63504116640234e-05	3.1138235974448856e-05	4.3033889187735344e-05	0.0	0.0	1.0135335689557564e-05	0.0	0.0	0.0	0.0	1.4842153695448901e-05	1.8338305051591764e-05	0.0	0.0	0.0	0.0	0.0	9.679175441204624e-05	3.901739566199718e-05	0.00021054895592851884	1.5207945847546426e-05	1.228119012919812e-05	0.0	0.0	0.0	0.0	0.0	0.0	0.0	0.0
A_chr3_195306385_-	APOD	0	0	-19	in	coding	non-significant	N_A	0.027999999999999997	-2.14	-12.3	0.00023576334064612323	0.015843956022553535	3.200592248722198e-05	0.0	0.0	8.789756066689638e-06	0.0	0.0	3.962635249090285e-05	1.5569360388433298e-05	1.6138142499798274e-05	0.0	0.0	8.687443169642598e-06	0.0	0.0	9.274401723802134e-06	0.0	0.015843956022553535	0.0	0.0	0.0	0.0	0.0	0.0	4.492226042396988e-05	2.5605509330159875e-05	9.94483910926109e-05	2.8894701624186388e-05	0.0	0.0	0.0	0.0	0.0	0.0	0.0	0.0	0.0
A_chr3_195307878_-	APOD	0	0	-15	in	non-coding	non-significant	N_A	0.36461538461538456	3.79	-1.08	0.013157894736842105	0.15789473684210525	0.0	0.0	0.0	0.0	0.0	0.0	0.15789473684210525	0.0	0.0	0.0	0.0	0.0	0.0	0.0	0.0	0.0	0.0	0.0	0.0	0.0	0.0	0.0	0.0	0.0	0.0	0.008507347254447023	0.0	0.0	0.0	0.0	0.0	0.0	0.0	0.0	0.0	0.0
A_chr3_195310065_-	APOD	0	0	8	del	non-coding	non-significant	N_A	0.00125	0.13	-5.72	0.003276353276353277	0.006897658004491498	0.0	0.0	0.0	0.006097560975609756	0.0	0.0	0.0	0.0	0.0	0.0	0.0	0.0	0.0	0.0	0.0	0.0	0.0	0.0	0.0	0.0	0.0	0.0	0.0	0.0	0.0	0.006897658004491498	0.0	0.0	0.0	0.0	0.0	0.0	0.0	0.0	0.0	0.0
A_chr11_2424784_+	TSSC4	0	0	-3	in	coding	significant, non-tissue-specific	Disorder	0.999	5.15	3.45	0.17951927891837755	0.75	0.0	0.0	0.0	0.0	0.0	0.0	0.0	0.0	0.0	0.0	0.0	0.0	0.75	0.0	0.0	0.0	0.0	0.2727272727272727	0.0	0.0	0.0	0.0	0.18386346004654772	0.0	0.0	0.0	0.0	0.0	0.0	0.0	0.0	0.0	0.0	0.0	0.0	0.0
A_chr6_24454401_-	GPLD1	0	0	28	del	coding	non-significant	N_A	0.6926666666666667	2.67	-2.63	0.00041851510839541314	0.016877637130801686	0.0	0.0	0.0	0.0	0.0	0.0	0.0	0.0	0.0	0.0	0.0	0.0	0.0	0.0	0.0	0.0	0.016877637130801686	0.0	0.0	0.0	0.0	0.0	0.0	0.0	0.0	0.0	0.0	0.0	0.0011961722488038277	0.0	0.0	0.0	0.0	0.0	0.0	0.0
D_chr20_22726805_+	AL158175.1	0	0	24	in	non-coding	non-significant	N_A	0.0030000000000000005	4.16	17.18	0.225	0.3	0.0	0.0	0.0	0.0	0.0	0.0	0.0	0.0	0.0	0.0	0.0	0.0	0.0	0.0	0.0	0.0	0.0	0.0	0.0	0.0	0.0	0.0	0.3	0.0	0.0	0.0	0.0	0.0	0.0	0.0	0.0	0.0	0.0	0.0	0.0	0.0
A_chr11_102207499_+	BIRC3	0	0	8	del	coding	non-significant	Surface	0.9924999999999999	2.67	-8.94	6.533652393358543e-05	0.00045682960255824577	0.0	0.0	0.0	0.0	0.0	0.0	0.0	0.0	0.0	0.0	0.0	0.0	0.00045682960255824577	0.0	0.0	0.0	0.0	0.0	0.0	0.0	0.0	0.0	0.0	0.0	0.0	0.0	0.0	0.0	0.0	0.0002477291494632535	0.0	0.0	0.0	0.0	0.0	0.0
D_chr11_76572106_+	ACER3	1	0	-17	del	coding	non-significant	N_A	0.7530000000000001	4.22	-2.7800000000000002	0.0009925651253815755	0.01195219123505976	0.0	0.0	0.0	0.0035335689045936395	0.0	0.0	0.0031963470319634705	0.0	0.0	0.0	0.0	0.0	0.0	0.0	0.0	0.0	0.0	0.0	0.0	0.0	0.0	0.0	0.0025380710659898475	0.0020939972080037225	0.0	0.002250562640660165	0.0	0.0	0.01195219123505976	0.0006979990693345743	0.0	0.0	0.0	0.0	0.0	0.0
A_chr22_42952054_+	SERHL2	1	1	-16	in	coding	non-significant	N_A	0.26	4.09	-6.210000000000001	0.006817366343738788	0.047619047619047616	0.0	0.0	0.0	0.0	0.0	0.024930747922437674	0.007793273174733388	0.006802721088435374	0.01084010840108401	0.012077294685990338	0.0	0.0	0.0	0.0	0.0	0.0	0.0	0.0	0.0	0.0	0.015957446808510637	0.019534184823441023	0.022617124394184167	0.0	0.0018829436686019143	0.0	0.0	0.012096774193548387	0.0	0.0	0.0	0.0	0.0	0.018583042973286876	0.0	0.0
D_chr20_23169274_+	AL118508.1	0	0	2	in	non-coding	non-significant	N_A	0.0	-1.13	0.0	0.021505376344086027	0.02689486552567237	0.0	0.0	0.0	0.0	0.0	0.0	0.0	0.02689486552567237	0.0	0.0	0.0	0.0	0.0	0.0	0.0	0.0	0.0	0.0	0.0	0.0	0.0	0.0	0.0	0.0	0.022006897684348825	0.0	0.0	0.0	0.0	0.0	0.0	0.0	0.0	0.0	0.0	0.0
D_chr20_23169325_+	AL118508.1	0	0	-24	del	non-coding	significant, non-tissue-specific	N_A	0.0	-0.51	-1.87	0.33093525179856115	0.3584905660377358	0.0	0.0	0.0	0.0	0.0	0.0	0.0	0.22857142857142856	0.0	0.0	0.0	0.0	0.0	0.0	0.0	0.0	0.0	0.0	0.0	0.0	0.0	0.0	0.0	0.0	0.3584905660377358	0.0	0.0	0.0	0.0	0.0	0.0	0.0	0.0	0.0	0.0	0.0
D_chr20_23169334_+	AL118508.1	0	0	-15	del	non-coding	non-significant	N_A	0.0	-3.69	-5.05	0.11428571428571427	0.11688311688311688	0.0	0.0	0.0	0.0	0.0	0.0	0.0	0.1	0.0	0.0	0.0	0.0	0.0	0.0	0.0	0.0	0.0	0.0	0.0	0.0	0.0	0.0	0.0	0.0	0.11688311688311688	0.0	0.0	0.0	0.0	0.0	0.0	0.0	0.0	0.0	0.0	0.0
D_chr20_23169420_+	AL118508.1	0	0	-20	del	non-coding	non-significant	N_A	0.005285714285714287	-19.32	-20.68	0.003694581280788177	0.3333333333333333	0.0	0.0	0.0	0.0	0.0	0.3333333333333333	0.0	0.003575685339690107	0.0	0.0	0.0	0.0	0.0	0.0	0.0	0.0	0.0	0.0	0.0	0.0	0.0	0.0	0.0	0.0	0.0018975332068311196	0.0	0.0	0.0	0.0	0.0	0.0	0.0	0.0	0.0	0.0	0.0
D_chr20_23169425_+	AL118508.1	0	0	-15	del	non-coding	non-significant	N_A	0.005285714285714287	-6.72	-8.08	0.0154158215010142	0.42857142857142855	0.0	0.0	0.0	0.0	0.0	0.0	0.0	0.02107728337236534	0.0	0.0	0.0	0.0	0.0	0.0	0.0	0.0	0.0	0.0	0.0	0.0	0.0	0.0	0.0	0.0	0.010658307210031349	0.0	0.0	0.0	0.0	0.0	0.0	0.0	0.42857142857142855	0.0	0.0	0.0
D_chr20_23169455_+	AL118508.1	0	0	15	in	non-coding	non-significant	N_A	0.0025000000000000005	-1.86	-3.22	0.0057353543629659965	0.00830367734282325	0.0	0.0	0.0	0.0	0.0	0.0	0.0	0.00830367734282325	0.0	0.0	0.0	0.0	0.0	0.0	0.0	0.0	0.0	0.0	0.0	0.0	0.0	0.0	0.0	0.0	0.004416403785488959	0.0	0.0	0.0	0.0	0.0	0.0	0.0	0.0	0.0	0.0	0.0
D_chr20_23169478_+	AL118508.1	0	0	38	in	non-coding	non-significant	N_A	0.0018333333333333337	2.02	0.6599999999999999	0.002466091245376079	0.003575685339690107	0.0	0.0	0.0	0.0	0.0	0.0	0.0	0.003575685339690107	0.0	0.0	0.0	0.0	0.0	0.0	0.0	0.0	0.0	0.0	0.0	0.0	0.0	0.0	0.0	0.0	0.0018975332068311196	0.0	0.0	0.0	0.0	0.0	0.0	0.0	0.0	0.0	0.0	0.0
D_chr20_23169518_+	AL118508.1	0	0	-4	del	non-coding	non-significant	N_A	0.09299999999999999	-0.51	9.32	0.021231422505307854	0.025925925925925925	0.0	0.0	0.0	0.0	0.0	0.0	0.0	0.014778325123152709	0.0	0.0	0.0	0.0	0.0	0.0	0.0	0.0	0.0	0.0	0.0	0.0	0.0	0.0	0.0	0.0	0.025925925925925925	0.0	0.0	0.0	0.0	0.0	0.0	0.0	0.0	0.0	0.0	0.0
D_chr3_33079378_-	GLB1	0	0	29	in	non-coding	non-significant	N_A	0.006066666666666666	3.3	-5.86	0.20408163265306128	0.875	0.0	0.0	0.0	0.0	0.0	0.0	0.0	0.0	0.0	0.0	0.0	0.0	0.0	0.75	0.0	0.0	0.0	0.0	0.0	0.0	0.0	0.0	0.0	0.0	0.875	0.0	0.0	0.0	0.0	0.0	0.0	0.0	0.0	0.0	0.0	0.0
A_chr10_134179911_+	LRRC27	0	0	-28	in	non-coding	non-significant	N_A	0.001	3.88	0.79	0.03756648936170213	0.2727272727272727	0.0	0.0	0.0	0.042105263157894736	0.16279069767441862	0.0	0.0	0.0	0.0	0.0	0.0	0.04090909090909091	0.07751937984496124	0.0	0.0	0.07317073170731707	0.07142857142857142	0.0	0.0449438202247191	0.1276595744680851	0.043478260869565216	0.0	0.05942622950819672	0.036585365853658534	0.0	0.0	0.2727272727272727	0.0	0.0	0.0	0.0	0.0	0.0	0.0	0.0	0.0
A_chr6_24566966_-	KIAA0319	0	0	10	del	coding	non-significant	Surface	0.9854999999999999	-5.14	-10.92	0.008066184074457083	0.03089887640449438	0.0	0.0	0.0	0.0	0.0	0.0	0.0	0.0	0.0	0.005287009063444109	0.0	0.0	0.02834008097165992	0.0	0.0	0.0	0.0	0.0	0.0	0.0	0.0	0.0	0.0	0.0	0.0	0.0	0.0	0.0	0.027924528301886794	0.0	0.0	0.0	0.03089887640449438	0.0	0.0	0.0
A_chr22_42968447_+	SERHL2	0	0	5	del	coding	non-significant	N_A	0.47	0.68	-7.450000000000001	0.000383328686925007	0.004373177842565598	0.0	0.0	0.0	0.0	0.0	0.0	0.0008931229532598987	0.0013800941711316773	0.0	0.0	0.0	0.0	0.0	0.0	0.0	0.0	0.0	0.0	0.0	0.0	0.0	0.0	0.0	0.0	0.0002545986888167526	0.0	0.0	0.0	0.0	0.0	0.0	0.004373177842565598	0.0	0.0	0.0	0.0
A_chr3_195477972_-	MUC4	0	0	11	del	coding	non-significant	N_A	0.0	0.35	-8.27	0.0009503923968608252	0.0016506189821182944	0.0	0.0	0.0	0.0	0.0	0.0006348534546608824	0.0	0.0	0.0	0.0	0.0	0.0	0.0	0.0	0.0	0.0005937601209111519	0.0	0.0007137758743754461	0.0	0.001028101439342015	0.0016506189821182944	0.0006893580353295993	0.0	0.0	0.0	0.0	0.0	0.0	0.0	0.0	0.0	0.0	0.0	0.0	0.0	0.0
D_chr4_185681507_-	ACSL1	0	0	4	in	coding	non-significant	Core	0.4755	-8.41	-18.21	0.0004922104283787751	0.00975609756097561	0.00027211409079611586	0.0	0.0	8.586498752913276e-05	0.0	0.0	0.005727532228928662	0.0	0.0	0.0	0.0	0.0	6.274925398109156e-05	0.0	0.0	0.0	0.00975609756097561	0.0	0.0	0.0	0.0	0.0	0.0	0.00026915993766822496	5.630049450601008e-05	0.0	0.0	0.000103845754439406	0.0	0.00028617102002376156	0.0	0.0	0.0	0.0	0.0	0.0
A_chr22_42969945_+	SERHL2	0	0	3	del	coding	significant, non-tissue-specific	N_A	0.9315	7.79	-0.8199999999999994	0.03416701327980421	0.06190938346018287	0.007594936708860759	0.0	0.006294964028776978	0.0070028011204481795	0.016907216494845362	0.01585820895522388	0.06190938346018287	0.058428356757712366	0.03944315545243619	0.01077788191190253	0.007845503922751962	0.011717834544176237	0.0	0.01764705882352941	0.011646373742721016	0.0017248814144027599	0.012395041983206718	0.00684931506849315	0.009751340809361287	0.0069084628670120895	0.0	0.04420183730528558	0.009550561797752809	0.008266666666666667	0.056277322824949204	0.008075370121130552	0.0	0.0075406032482598605	0.003601440576230492	0.0	0.006255212677231026	0.00706436420722135	0.006963788300835654	0.029303062302006334	0.020766773162939296	0.022435897435897436
A_chr3_195489838_-	MUC4	0	0	-22	in	coding	non-significant	N_A	0.20079999999999995	4.71	-8.95	7.2614610059544e-05	0.00012644356402259125	0.0	0.0	0.0	0.0	0.0	0.0	0.0	0.0	0.0	0.0	0.0	0.0	0.0	0.0	0.0	0.00012644356402259125	0.0	0.0	0.0	0.0	9.326328224577984e-05	0.0	0.0	0.0	0.0	0.0	0.0	0.0	0.0	0.0	0.0	0.0	0.0	0.0	0.0	0.0
D_chr3_33138484_-	GLB1	0	0	19	in	coding	non-significant	Metal	0.36510000000000004	8.92	-1.0099999999999998	0.00024089806799749462	0.006010303377218088	0.0	0.0	0.0	0.0	0.0	0.0	0.006010303377218088	0.0	0.0	0.0	0.0	0.0	0.0	0.0	0.0	0.0	0.00303951367781155	0.0	0.0	0.0	0.0	0.0	0.0	0.0	0.0	0.0	0.0	0.0	0.0	0.00041186161449752884	0.0	0.0	0.0	0.0	0.0	0.0
A_chr3_195491030_-	MUC4	0	0	5	del	coding	non-significant	N_A	0.34400000000000003	0.83	-9.73	7.768901088940969e-05	0.0005270555165144061	0.0	0.0	0.0	0.0	0.0	0.0	0.0	0.0	0.0	0.0	0.0	0.0	0.0	0.0	0.0	0.0	0.0	0.0	0.0	0.0	9.94431185361973e-05	0.0005270555165144061	0.0	0.0	0.0	0.0	0.0	0.0	0.0	0.0	0.0	0.0	0.0	0.0	0.0	0.0
A_chr3_195505753_-	MUC4	0	0	-9	in	coding	non-significant	Disorder	0.010333333333333333	2.77	-1.8199999999999998	0.1792452830188679	0.4666666666666667	0.0	0.0	0.0	0.0	0.0	0.0	0.0	0.0	0.0	0.0	0.0	0.0	0.4666666666666667	0.0	0.0	0.16901408450704225	0.0	0.0	0.0	0.0	0.2	0.0	0.0	0.0	0.0	0.0	0.0	0.0	0.0	0.0	0.0	0.0	0.0	0.0	0.0	0.0
A_chr6_24653696_-	TDP2	0	0	5	del	non-coding	non-significant	N_A	0.0	2.59	-2.51	0.007271171941830625	0.65625	0.0	0.0	0.0	0.0	0.0	0.3	0.0	0.0	0.0	0.0	0.0	0.0	0.0	0.0	0.0	0.0	0.65625	0.0	0.0	0.0	0.0	0.0	0.001507537688442211	0.0	0.0	0.0	0.0	0.0	0.0	0.014522821576763486	0.0	0.0	0.0	0.0	0.0	0.0
D_chr4_185701476_-	ACSL1	0	0	10	in	coding	non-significant	Surface	0.2535	5.41	-3.1400000000000006	0.0006867730860852912	0.0050390429664961345	1.0612556777178759e-05	0.0	0.0	0.0002562301111708063	0.0	0.0	0.0050390429664961345	9.29368029739777e-05	0.0	0.0	0.0	0.0	0.0005964478218609172	0.0	0.0	0.0	0.0035279590756747223	0.0	0.0	0.0	0.0013280212483399733	0.0	0.00019699257994615536	0.00016127972474926975	6.996431819771916e-05	0.0	0.0	0.0	0.0	0.001476459078431513	0.0002031694433157253	0.0	0.0	0.0	7.167773689492043e-05	0.0
A_chr6_24654787_-	TDP2	0	0	-29	in	coding	non-significant	Core	0.4382173913043478	5.77	-0.10000000000000053	9.619518592173638e-05	0.005859872611464968	0.0	0.0	0.0	0.0	0.0	0.0	0.0	0.0	0.0	0.0	0.0	0.0	0.0	0.0	0.0	0.0	0.005859872611464968	0.0	0.0	0.00011716461628588167	0.0	0.0	0.0	0.0	0.0	0.0	0.0	0.0	0.0	0.0	0.0	0.0	0.0	0.0	0.0	0.0
A_chr22_43551614_+	TSPO	0	0	-7	in	non-coding	non-significant	N_A	0.004	-5.91	-9.2	0.021134593993325918	0.25	0.0	0.25	0.0	0.0	0.0	0.0	0.037037037037037035	0.0	0.0	0.0	0.0	0.0	0.0	0.0	0.0	0.061855670103092786	0.0	0.0	0.0	0.0	0.0	0.0	0.0	0.03614457831325301	0.0	0.0	0.0	0.0	0.0	0.010714285714285714	0.0	0.0	0.0	0.0	0.0	0.0
A_chr22_43555198_+	TSPO	0	0	-18	in	non-coding	non-significant	N_A	0.5313571428571429	-0.25	-12.15	1.597260014535066e-05	5.190556051740895e-05	0.0	0.0	0.0	4.2860969729440126e-05	0.0	0.0	0.0	3.20652592155555e-05	0.0	0.0	0.0	0.0	0.0	0.0	0.0	0.0	0.0	0.0	0.0	0.0	0.0	0.0	0.0	0.0	0.0	4.6861454110921064e-05	0.0	0.0	0.0	5.190556051740895e-05	0.0	0.0	0.0	0.0	0.0	0.0
D_chr4_185709533_-	ACSL1	1	1	26	in	non-coding	significant, non-tissue-specific	N_A	0.0035	10.13	4.570000000000001	0.2859078590785908	0.9714285714285714	0.4805194805194805	0.0	0.0	0.5	0.0	0.0	0.01804123711340206	0.0	0.0	0.0	0.0	0.0	0.5555555555555556	0.0	0.0	0.0	0.9714285714285714	0.0	0.0	0.0	0.6666666666666666	0.0	0.0	0.5	0.75	0.0	0.0	0.0	0.0	0.5436241610738255	0.0	0.0	0.0	0.0	0.0	0.0
D_chr20_23637080_+	AL121894.3	0	0	-15	del	non-coding	non-significant	N_A	0.003	3.14	3.46	0.4523809523809524	0.75	0.0	0.0	0.0	0.0	0.0	0.0	0.0	0.0	0.0	0.0	0.0	0.0	0.0	0.0	0.0	0.0	0.0	0.0	0.0	0.0	0.0	0.0	0.0	0.0	0.0	0.0	0.0	0.0	0.0	0.0	0.0	0.0	0.0	0.0	0.0	0.0
A_chr22_43609158_+	SCUBE1-AS2	0	0	-3	in	non-coding	significant, non-tissue-specific	N_A	0.0	5.68	-2.04	0.19666855953056966	0.75	0.0	0.0	0.0	0.0	0.0	0.0	0.375	0.0	0.0	0.0	0.1225296442687747	0.12727272727272726	0.2422680412371134	0.0	0.0	0.0	0.0	0.0	0.0	0.0	0.0	0.0	0.1988891262550737	0.0	0.0	0.0	0.0	0.0	0.0	0.0	0.0	0.0	0.0	0.0	0.0	0.23529411764705882
D_chr4_185733333_-	ACSL1	0	0	-19	del	non-coding	non-significant	N_A	0.0	4.64	-3.920000000000001	0.03313161875945537	0.8333333333333334	0.0	0.0	0.0	0.0	0.0	0.0	0.8333333333333334	0.0	0.0	0.0	0.0	0.0	0.0	0.0	0.0	0.0	0.0	0.0	0.0	0.0	0.0	0.0	0.03240951082841133	0.0	0.0	0.0	0.0	0.0	0.0	0.0	0.0	0.0	0.0	0.0	0.0	0.0
A_chr6_24716549_-	C6orf62	0	0	3	del	coding	non-significant	N_A	0.0	2.95	-6.839999999999999	0.004522524090618539	0.011183956806787505	0.0026841721371261853	0.003473845948293139	0.003537955434175408	0.006461937977473805	0.0031636183885318833	0.0032756679291636812	0.0037221668328348287	0.002217148151825011	0.006683944891556404	0.003423804780876494	0.007367774756600299	0.004645600478358861	0.00620511876265881	0.002911273346172795	0.0023600185099490975	0.005362310616807581	0.011183956806787505	0.00445145135862005	0.002938535629744511	0.0053471667996807665	0.004965340937023745	0.002259546584318747	0.008576022869394318	0.004461440407903123	0.0043615819209039544	0.0030483793148822318	0.0012784255995041257	0.0021350413664264745	0.006047669868374244	0.00539954713475644	0.0037741123846798995	0.008445488212446933	0.003952881650723377	0.00446102091560626	0.003263927968486213	0.0060431654676258995
A_chr3_195537201_-	MUC4	1	0	-3	in	non-coding	significant, non-tissue-specific	N_A	0.006	5.54	-2.71	0.1781115879828326	0.8333333333333334	0.0	0.0	0.0	0.0	0.0	0.0	0.0	0.0	0.0	0.0	0.0	0.0	0.0	0.0	0.0	0.17298187808896212	0.0	0.8333333333333334	0.0	0.38095238095238093	0.17699115044247787	0.0	0.0	0.0	0.0	0.0	0.0	0.0	0.0	0.0	0.0	0.0	0.0	0.0	0.0	0.0
A_chr11_102221558_+	BIRC2	0	0	-17	in	coding	non-significant	Protein	0.016300000000000002	5.56	-1.3000000000000007	1.5857996923548597e-05	0.00027520410971470507	0.0	0.0	0.0	0.0	0.0	0.0	0.0	0.0	0.0	0.0	0.0	0.0	0.0	0.0	0.00027520410971470507	0.00023555276381909547	0.0	0.0	0.0	0.0	0.0	0.0	0.0	0.0	0.0	0.0	0.0	0.0	0.0	0.0	0.0	0.0	0.0	0.0	0.0	0.0
D_chr4_185818502_-	LINC01093	1	1	-13	del	non-coding	significant, non-tissue-specific	N_A	0.0	2.46	-1.23	0.3208114199849737	0.9186746987951807	0.0	0.0	0.0	0.3559322033898305	0.0	0.0	0.9186746987951807	0.0	0.0	0.0	0.0	0.0	0.2261904761904762	0.0	0.0	0.0	0.0	0.0	0.0	0.0	0.0	0.0	0.0	0.0	0.0	0.0	0.0	0.0	0.0	0.3419847328244275	0.0	0.0	0.0	0.0	0.3086167379049743	0.0
A_chr3_195594129_-	TNK2	1	1	6	del	coding	significant, tissue-specific	N_A	0.61	-0.63	-1.3	0.0832972551736081	0.11457158374065254	0.11457158374065254	0.07154144519465594	0.07995829657550725	0.061624916658729406	0.059521635932079604	0.07128068618751848	0.07797312750142939	0.09842437413800309	0.0679304897314376	0.09416759129721645	0.04662605435801312	0.05745212323064113	0.07952734267655949	0.030028083819399438	0.06308061132753971	0.06931573528035197	0.06832154042454472	0.05476156785057309	0.07041198501872659	0.07655583972719522	0.05569399451781709	0.06257770410277663	0.09056371290686929	0.0808331740875215	0.10616129570879947	0.0931258915834522	0.08223334850553786	0.037021185533918255	0.09354273080734925	0.06929599428218707	0.0711159737417943	0.06820005349023803	0.07470511140235911	0.06280304779496652	0.03877593795849927	0.02895752895752896
A_chr3_195594151_-	TNK2	0	0	-16	in	coding	non-significant	N_A	0.7055555555555556	-0.15	-0.8200000000000001	0.0001816121345963852	0.005201882586078771	7.076806944706549e-05	0.0	0.0	0.0	0.0005820721769499418	0.0	0.00023248605083694979	0.0	0.0	0.0001597444089456869	0.0	0.0	0.0	0.0008900756564307966	0.0	0.0	0.005201882586078771	0.0	0.0	0.0	0.0	0.0	0.0	0.0002771234585007621	0.0005227781926811053	0.0	0.0	0.0	0.0	0.0001745017973685129	0.0	0.0	0.0	0.0	0.0	0.0
D_chr3_33580277_-	CLASP2	0	0	4	in	coding	non-significant	Disorder	0.525	-1.71	-10.850000000000001	0.00033754527118442417	0.009449562957713206	0.0	0.0	0.0	0.0	0.0	0.0	0.005927522565000673	0.0	0.0	0.0	0.0	0.0	0.0	0.0020898641588296763	0.0	0.0	0.009449562957713206	0.0	0.0	0.0	0.0	0.0	0.0	0.0	0.0003399337129259794	0.00013265531726730045	0.0	0.0	0.0008628127696289905	0.0	0.0	0.0	0.0	0.0	0.0	0.0
A_chr6_24839824_-	RIPOR2	0	0	3	del	coding	non-significant	Disorder	0.0	-7.34	-10.8	0.03299131445348339	0.03925696949976553	0.009230769230769232	0.0	0.0	0.0	0.031096563011456628	0.0	0.0	0.005504587155963303	0.0	0.0	0.0	0.0	0.010007818608287724	0.0	0.0	0.0	0.0	0.0	0.0	0.008982035928143712	0.010714285714285714	0.0	0.0	0.0	0.006198347107438017	0.003215434083601286	0.0	0.0	0.0	0.03925696949976553	0.016853932584269662	0.012048192771084338	0.013414634146341463	0.0	0.0	0.0
A_chr3_195597091_-	TNK2	0	0	-15	in	coding	non-significant	Surface	0.5642727272727274	7.23	-3.0299999999999994	0.0006912232042325466	0.009820623308948792	0.0011500760819561908	0.0	0.0	0.0	0.0	0.0	0.0	0.00031688188227838076	0.0	0.0020684736091298147	0.0	0.0	0.0	0.0	0.0	0.00018435728441720052	0.009820623308948792	0.0	0.0	0.0	0.0	0.0	0.0005012112605463203	0.00016748548459133542	0.0001803914494452963	0.0002282844424152494	0.0	0.0	0.0013470828688219993	0.0002109768226890503	0.0002572181853257025	0.0	0.0	0.0	0.0	0.0
A_chr3_195597275_-	TNK2	1	0	-26	in	coding	significant, tissue-specific	N_A	0.033	5.81	-6.22	0.030338273409982058	0.07203065134099616	0.0051387461459403904	0.017135862913096694	0.0032537960954446853	0.017558528428093644	0.012531328320802004	0.008053691275167786	0.002529510961214165	0.0	0.03	0.062173458725182866	0.0	0.013888888888888888	0.007736943907156673	0.0	0.023346303501945526	0.0026578073089701	0.01925925925925926	0.036511156186612576	0.014397905759162303	0.014492753623188406	0.01079136690647482	0.006405124099279423	0.0033333333333333335	0.003926701570680628	0.0	0.005855562784645413	0.011265164644714038	0.009900990099009901	0.05177333876885446	0.01039426523297491	0.014935988620199146	0.011350737797956867	0.06694839857651246	0.03051643192488263	0.0	0.0
A_chr22_44322820_+	PNPLA3	1	0	5	del	coding	significant, tissue-specific	N_A	0.794	0.66	-9.94	0.2903429945576509	0.5	0.3548872180451128	0.25196850393700787	0.15	0.14634146341463414	0.0	0.2	0.201171875	0.3840877914951989	0.0	0.0	0.0	0.0	0.2	0.0	0.0	0.0	0.0	0.0	0.0	0.5	0.0	0.0	0.0	0.3104602510460251	0.38024837374334713	0.06521739130434782	0.0	0.0	0.0	0.0	0.0	0.0	0.0	0.0	0.24965325936199723	0.0
D_chr3_33612215_-	CLASP2	0	0	4	in	coding	non-significant	Surface	0.0	-23.3	-33.09	0.00032668480262298196	0.0057822036620623195	0.0	0.0	0.0	0.0	0.0	0.0	0.0057822036620623195	0.0	0.0	0.0	0.0	0.0	0.0	0.0	0.0	0.0	0.0	0.0	0.0	0.0	0.0	0.0	0.0	0.0	0.0	0.0	0.0	0.0	0.0014860221045788055	0.0	0.0	0.0	0.0	0.0	0.0	0.0
A_chr22_44330462_+	PNPLA3	0	0	-24	in	coding	significant, non-tissue-specific	N_A	0.5851249999999999	6.81	-3.330000000000001	0.0225624496373892	0.24723247232472326	0.24723247232472326	0.0	0.0	0.024958402662229616	0.0	0.0	0.04267425320056899	0.0	0.0	0.0	0.0	0.0	0.0	0.0	0.0	0.0	0.0	0.0	0.0	0.0	0.0	0.0	0.0	0.053497942386831275	0.0023923444976076554	0.0	0.0	0.0	0.0	0.0	0.0	0.0	0.0	0.0	0.0011376564277588168	0.0
A_chr6_24850973_-	RIPOR2	0	0	-23	in	coding	non-significant	N_A	0.3956428571428571	-11.24	-19.04	7.963736330246591e-05	0.02894736842105263	0.0	0.0	0.0	0.0	0.0	0.0	0.0	0.0	0.0	0.0	0.0	0.0	0.0	0.0	0.0	0.0	0.02894736842105263	0.0	0.0	0.0	0.0	0.0	0.0	0.0	0.0	0.0	0.0	0.0	0.0	6.296606129296309e-05	0.0	0.0	0.0	0.0	0.0	0.0
D_chr4_186110101_-	CFAP97	0	0	4	in	non-coding	non-significant	N_A	0.07300000000000001	5.39	4.22	0.03317535545023697	0.75	0.0	0.0	0.0	0.0	0.0	0.0	0.0	0.0	0.0	0.0	0.0	0.0	0.0	0.0	0.0	0.0	0.0	0.0	0.0	0.0	0.0	0.0	0.07692307692307693	0.0	0.0	0.0	0.0	0.0	0.0	0.0	0.0	0.0	0.0	0.0	0.0	0.0
A_chr6_24865674_-	RIPOR2	0	0	4	del	coding	non-significant	N_A	0.028	-1.08	-9.65	7.51744674097802e-05	0.0002755326965466569	0.0	0.0	0.0	0.0	0.0	0.0	0.0	0.0	0.0	0.0	0.0	0.0	0.0002755326965466569	0.0	0.0	0.0	0.0	0.0	0.0	0.0	0.0	0.0	0.0	0.0	0.0	0.0	0.0	0.0	0.0	8.99016475975283e-05	0.0	0.0	0.0	0.0	0.0	0.0
D_chr3_33681349_-	CLASP2	0	0	12	in	non-coding	non-significant	N_A	0.6063333333333333	-1.05	-5.64	0.3211009174311927	0.9696969696969697	0.0	0.0	0.0	0.0	0.0	0.0	0.9696969696969697	0.0	0.0	0.0	0.0	0.0	0.75	0.0	0.0	0.0	0.0	0.0	0.0	0.0	0.0	0.0	0.0	0.0	0.0	0.0	0.0	0.0	0.0	0.0	0.0	0.0	0.0	0.0	0.0	0.0
A_chr22_44384994_+	SAMM50	0	0	3	del	coding	non-significant	N_A	0.009000000000000001	-6.21	-13.370000000000001	1.7705088553106963e-05	0.00039765384233025154	2.4606299212598425e-05	0.0	0.0	0.0	0.0	0.0	0.0	0.0	0.0	0.0	0.00010325245224574084	0.0	0.0	0.0	0.0	0.00020676108756332058	0.0	0.0	0.0	0.0	0.0	0.0	0.0	0.0	0.0	0.0	0.0	0.0	0.0	0.0	0.0	0.00039765384233025154	0.0	0.0	0.0	0.0
A_chr22_44495530_+	PARVB	0	0	-25	in	non-coding	non-significant	N_A	0.001	3.27	-0.5699999999999998	0.3225806451612903	0.8	0.0	0.0	0.0	0.42857142857142855	0.0	0.0	0.0	0.0	0.0	0.0	0.0	0.0	0.0	0.0	0.0	0.0	0.0	0.0	0.0	0.0	0.0	0.0	0.0	0.75	0.8	0.0	0.0	0.0	0.0	0.0	0.0	0.0	0.0	0.0	0.0	0.0
D_chr4_186339766_-	UFSP2	1	1	-25	del	coding	non-significant	Protein	0.6455833333333334	4.17	-3.51	0.008116363278074735	0.0393719806763285	0.005076586433260394	0.012800758563470427	0.006079880273126929	0.0030228603816361234	0.008386508659981768	0.0016470588235294118	0.004807279594815006	0.0009573958831977022	0.0033112582781456954	0.026201984227931824	0.004415897230028101	0.014015270369208242	0.00287399788231735	0.0	0.007651487103541898	0.003194619588062211	0.010163010666130005	0.008511148405658116	0.009346834316234561	0.002546148949713558	0.005844009889862891	0.005606952621250351	0.005474326103527129	0.003321459516703572	0.00041838503376964915	0.008889634350888964	0.012189844200807848	0.0032473557246242347	0.0174403005097934	0.0	0.009807692307692307	0.0	0.004583445672688056	0.008862275449101797	0.001584786053882726	0.019461934745277618
A_chr11_102248555_+	BIRC2	0	0	-33	in	coding	non-significant	Surface	0.26442307692307687	1.05	-8.149999999999999	2.3574854697289802e-05	0.0002708803611738149	0.0	0.0	0.0	0.0	0.0	0.0	0.0	0.0	0.0	0.0	0.0	0.00012490111994670886	0.0	0.0	0.0	0.00023752969121140142	0.0	0.0	0.0002708803611738149	0.0	0.0	0.0	0.0	0.0	0.0	9.4610362988426e-05	0.0	0.0	0.0	0.0	0.0	0.0	0.0	0.0	0.0	0.0
A_chr11_102248558_+	BIRC2	0	0	-30	in	coding	non-significant	Surface	0.26442307692307687	2.23	-6.969999999999999	1.2694290652105713e-05	0.0005657708628005657	0.0	0.0	0.0	0.0	0.0005657708628005657	0.0	0.0	0.0	0.0	0.0	0.0	0.0	0.0	0.0	0.0	0.0	0.0	0.0	0.0	0.0	0.0	0.0	0.0	0.0	0.0	0.0	0.0	0.0	0.0	0.0	0.0	0.0	0.0	0.0	0.0	0.0
D_chr20_25252126_+	PYGB	0	0	4	in	coding	non-significant	Ligand	0.9915	6.04	-2.5200000000000005	0.00012870294459466937	0.003039415397549067	0.0	0.0	0.0	0.0	0.0004860661049902787	0.0	0.0	0.0	0.0	0.0	0.0	0.0	0.0	0.0	0.0	0.0	0.003039415397549067	0.0	0.0	0.0	0.0	0.0	0.0	0.0	0.0	0.0	4.047435949326102e-05	0.0	0.0	0.0	0.0	0.0	0.0	0.0	0.0	0.0
A_chr22_44564461_+	PARVB	0	0	-21	in	coding	non-significant	Surface	0.17499999999999993	-1.15	-13.32	0.0005846805461959394	0.0012498975493811983	0.0009586483778660343	0.0003358710255261979	0.0005721437511174682	0.0009185548071034905	0.0004018754186202277	0.0006474587245063128	0.0003694126339120798	0.0	0.0	0.0	0.00041656748393239704	0.0	0.000599051935198208	0.0	0.00029529635098080574	0.0	0.00022544525437739535	0.0	0.0009102192800992966	0.000526685393258427	0.0005537609598523304	0.0005901445854234287	0.0	0.0009211283822682787	0.0008447729672650475	0.0	0.0	0.0012498975493811983	0.0	0.0002475758200949041	0.0004418912947414936	0.0	0.0002542588354945334	0.0006642311524410495	0.0	0.001171875
D_chr4_186429650_-	PDLIM3	0	0	-19	del	non-coding	non-significant	N_A	0.5031666666666667	-3.84	-10.44	0.03734439834024896	0.875	0.035312024353120246	0.0	0.0	0.0	0.0	0.0	0.0	0.0	0.0	0.0	0.0	0.0	0.0	0.0	0.0	0.0	0.0	0.0	0.0	0.0	0.0	0.875	0.0	0.0	0.0	0.0	0.0	0.15789473684210525	0.0	0.0	0.0	0.0	0.0	0.0	0.0	0.0
A_chr22_44579961_+	PARVG	0	0	3	del	non-coding	non-significant	N_A	0.002	-8.51	-16.869999999999997	0.08239700374531835	0.42857142857142855	0.0	0.0	0.0	0.0	0.0	0.0	0.0	0.0	0.0	0.0	0.0	0.0	0.0967741935483871	0.0	0.0	0.0	0.0	0.0	0.0	0.42857142857142855	0.0	0.0	0.125	0.0	0.0	0.0	0.0	0.0	0.0	0.0	0.0	0.1	0.0	0.0	0.0	0.0
D_chr20_25261746_+	PYGB	0	0	-2	del	coding	non-significant	Surface	0.0	3.07	-2.98	0.0009304592288895016	0.0031542379744677225	0.00026025852346664354	0.0005079910906177953	0.0014903129657228018	0.0	0.000336436021083324	0.0018052170773535518	0.002860630101457014	0.0012343552646687335	0.0011185682326621924	0.0001644376233282175	0.0	0.00039881684336468475	0.0003357112882920688	0.0	0.00089544124466333	0.0004702758029267753	0.0031542379744677225	0.0004287639348278819	0.0017158901830282862	0.0	0.0013054005684808927	0.0017159097002520242	0.0002595380223202699	0.00051752528816749	0.0011843274007303352	0.0008574928542262148	0.000459361194730052	0.0006262120232708469	0.0021688240154227488	0.0	0.00025822000344293336	0.0009992505620784412	0.0025442980463425717	0.0	0.0	0.0
A_chr22_44583635_+	PARVG	0	0	-21	in	coding	non-significant	N_A	0.1342	2.14	-0.56	0.0021535085937182557	0.0035449207931760275	0.0	0.0	0.0	0.0	0.0	0.0	0.0	0.0	0.0	0.0	0.0	0.0	0.0006938020351526364	0.0	0.0	0.0	0.0	0.0	0.0	0.0	0.0	0.0	0.0	0.0	0.0	0.0	0.0	0.0	0.0	0.0035449207931760275	0.0010626992561105207	0.001281613123718387	0.0	0.0	0.0	0.0
A_chr22_44583649_+	PARVG	0	0	-7	in	coding	non-significant	N_A	0.324	-3.64	-6.34	0.00014249944018077072	0.0011111111111111111	0.0	0.0	0.0	0.0	0.0	0.0	0.0	0.0	0.0	0.0	0.0	0.0	0.00023137436372049977	0.0	0.0	0.0	0.0	0.0	0.0	0.0011111111111111111	0.0	0.0	0.0	0.0	0.0	0.0	0.0	0.0	0.0	3.7056251389609425e-05	0.0	0.0010255533715067089	0.0	0.0	0.0	0.0
A_chr22_44584965_+	PARVG	0	0	-29	in	coding	non-significant	N_A	0.11688888888888889	7.65	-1.7400000000000002	0.002585761075676608	0.0077271583186508935	0.0	0.0032091530626482487	0.0013574660633484162	0.0006760019314340898	0.0	0.0017391304347826088	0.0014824227022448115	0.0	0.001984126984126984	0.0	0.0	0.00048527984471044967	0.0032827529211909737	0.0	0.0	0.0	0.0	0.0	0.0016326530612244899	0.0063152355056573985	0.0	0.0	0.0	0.0009562722767973573	0.0	0.0006782288537932371	0.0	0.0	0.0	0.0023952537126432547	0.0004324636009802508	0.0077271583186508935	0.0	0.0	0.0	0.0
A_chr22_44584996_+	PARVG	0	0	2	del	coding	non-significant	N_A	0.0	-6.3	-15.690000000000001	0.00022295798356799658	0.0014423076923076924	0.0	0.0	0.0	0.0	0.0	0.0	0.0	0.0	0.0	0.0	0.0	0.0	0.0	0.0	0.0	0.0	0.0014423076923076924	0.0	0.0	0.0	0.0	0.0	0.0	0.0	0.0	0.0	0.0	0.0	0.0	0.0005390119099480924	0.0	0.00010145331879169097	0.0	0.0	0.0	0.0
A_chr3_195803976_-	TFRC	0	0	17	del	non-coding	non-significant	N_A	0.4581176470588235	5.62	-0.6200000000000001	0.0001632145494112618	0.0037297969332780773	0.0	0.0	0.0	0.0	0.0	0.0	0.0037297969332780773	0.0	0.0	0.0	0.0	0.0	0.0	0.0	0.0	0.0	0.0028653295128939827	0.0	0.0	0.0	0.0	0.0	0.0	0.0	0.0	0.0	0.0	0.0	0.0	0.0	0.0	0.0	0.0	0.00038915553249448695	0.0	0.0
A_chr22_44589686_+	PARVG	0	0	5	del	coding	non-significant	N_A	0.43450000000000005	-3.46	-9.120000000000001	9.116557587854826e-05	0.0005000833472245374	0.0	0.0	0.0	0.0	0.0	0.0	0.0	0.0	0.0	0.0	0.0	0.0	7.995682331540968e-05	0.0	0.0	0.0	0.0	0.0	0.0	0.0	0.0005000833472245374	0.0	0.0	0.0	0.0	0.0	0.0	0.0	0.0	0.00011494032681366258	0.0	0.00028100209670795233	0.0	0.0	0.0	0.0
D_chr3_36875883_-	TRANK1	0	0	-5	del	non-coding	non-significant	N_A	0.001	-3.35	-8.3	0.010805804260574252	0.6923076923076923	0.0	0.0	0.0	0.0	0.006711409395973154	0.03571428571428571	0.6923076923076923	0.0	0.0	0.0	0.0	0.0	0.0	0.0	0.0	0.0	0.0	0.0	0.01079136690647482	0.0	0.0	0.025157232704402517	0.0	0.0	0.0	0.0	0.0	0.0	0.017152658662092625	0.0	0.0	0.0	0.0	0.0	0.0	0.0
A_chr22_44594486_+	PARVG	0	0	-15	in	coding	non-significant	N_A	0.001	7.07	0.15000000000000036	0.0013311461541605876	0.00336973280562046	0.001977587343441002	0.0015007062146892656	0.0	0.0	0.0	0.0	0.0	0.0	0.0	0.0	0.0	0.0	0.0013554824940877892	0.0	0.0	0.0004580852038479157	0.0009191176470588235	0.0	0.0	0.001654817357195391	0.0007370101953077017	0.0	0.0	0.0006111450636146452	0.0	0.00018250395425234214	0.0	0.0	0.0	0.0017201890746065007	0.000299311583358276	0.00336973280562046	0.0	0.0	0.0	0.0029069767441860465
D_chr4_186515053_-	SORBS2	0	0	-13	del	coding	non-significant	Surface	0.0	5.87	-4.56	0.0001089695946889896	0.003862088336493224	0.0	0.0	7.286328419109611e-05	0.0	0.0	0.0	0.0	0.0	0.0	0.0	0.0	0.0	0.0	0.0	0.0	0.0	0.003862088336493224	0.0	0.0	0.0	0.0	0.0	0.0	0.0	0.0	0.0	3.316749585406302e-05	0.00015758135137264613	0.0	0.0	0.0	0.0	0.0	0.0	0.0	0.0
A_chr22_44601621_+	PARVG	0	0	-16	in	coding	non-significant	N_A	0.29009090909090907	5.73	2.8100000000000005	0.0003355218898227865	0.0006538765879013878	0.0	0.0002522280141247688	0.0	0.0	0.0	0.0	0.0	0.0	0.0	0.0	0.0	0.0	0.00018067600622637313	0.0	0.0	0.0	0.0	0.0	0.0	0.00018003960871391706	0.0	0.0	0.0	0.0001601708489054992	0.0	0.0	0.0	0.0	0.0	0.0006538765879013878	0.0	0.0005076293708381857	0.0	0.0	0.0	0.0
A_chr3_195925740_-	ZDHHC19	1	0	5	del	coding	significant, tissue-specific	N_A	0.3953333333333333	1.65	-5.0	0.1842898130175349	0.4634146341463415	0.12280701754385964	0.0	0.23684210526315788	0.14603960396039603	0.0	0.0	0.4634146341463415	0.0	0.0	0.2857142857142857	0.16797797010228166	0.10126582278481013	0.20155586987270155	0.0	0.0	0.0	0.0	0.0	0.0	0.13043478260869565	0.21774193548387097	0.0	0.10409300913172678	0.0	0.0	0.09302325581395349	0.0	0.05454545454545454	0.0	0.22399739501270982	0.1	0.2040358744394619	0.0	0.12763596004439512	0.10375275938189846	0.0
D_chr11_76722119_+	ACER3	0	0	18	in	non-coding	non-significant	N_A	0.06064705882352942	3.97	-0.43999999999999995	0.037220843672456566	0.4230769230769231	0.0	0.0	0.0	0.0	0.0	0.0	0.4230769230769231	0.0	0.0	0.0	0.0	0.0	0.0	0.0	0.0	0.0	0.0	0.0	0.0	0.0	0.0	0.0	0.010638297872340425	0.0	0.0	0.0	0.0	0.0	0.0	0.0	0.0	0.0	0.0	0.0	0.0	0.0
D_chr3_36893206_-	TRANK1	0	0	4	in	coding	non-significant	N_A	0.556	-12.47	-22.28	0.010946918955123912	0.03571428571428571	0.0	0.012911555842479019	0.0	0.0028625954198473282	0.01427255985267035	0.007434944237918215	0.0	0.019736842105263157	0.018867924528301886	0.01832460732984293	0.0	0.0	0.0014720314033366045	0.0	0.020161290322580645	0.0	0.008605851979345954	0.021454112038140644	0.014064697609001406	0.0	0.0042656916514320535	0.004013377926421404	0.0	0.0	0.0	0.009485094850948509	0.014256619144602852	0.0	0.01749174917491749	0.0	0.024556213017751478	0.0	0.0	0.010248901903367497	0.0	0.0
A_chr3_195941211_-	PCYT1A	0	0	4	del	coding	non-significant	Ligand	0.0	-3.47	-12.620000000000001	0.015349194167306216	0.028795811518324606	0.0	0.0	0.0	0.0	0.0	0.0	0.0	0.0	0.0	0.0	0.0	0.0	0.0	0.0	0.0	0.0	0.0	0.0	0.0	0.0	0.0	0.0	0.028795811518324606	0.0	0.0	0.0	0.0	0.0	0.0	0.015916575192096598	0.0	0.0	0.0	0.0	0.0	0.0
A_chr3_195941244_-	PCYT1A	1	0	-29	in	coding	significant, non-tissue-specific	Ligand	0.009928571428571429	8.54	-0.6100000000000012	0.16416938110749185	0.3806343906510851	0.0	0.0	0.0	0.0	0.0	0.0	0.0	0.0	0.0	0.0	0.12307692307692308	0.0	0.0	0.0	0.0	0.0	0.0	0.0	0.0	0.0	0.0	0.0	0.3806343906510851	0.0	0.0	0.0	0.0	0.0	0.0	0.12365591397849462	0.0	0.04225352112676056	0.18181818181818182	0.0	0.0	0.0
A_chr3_195941364_-	PCYT1A	0	0	5	del	non-coding	non-significant	N_A	0.024166666666666666	-1.95	-7.44	0.01043338683788122	0.9090909090909091	0.0	0.0	0.0	0.0	0.0	0.0	0.9090909090909091	0.0	0.0	0.0	0.0	0.0	0.0	0.0	0.0	0.0	0.0	0.0	0.0	0.0	0.0	0.0	0.0	0.0	0.0	0.0	0.0	0.0	0.0	0.0029702970297029703	0.0	0.0	0.0	0.0	0.0	0.0
A_chr3_195961730_-	PCYT1A	0	0	5	del	non-coding	non-significant	N_A	0.0	1.33	-8.33	0.0012290777447540727	0.01238390092879257	0.004665203073545554	0.0	0.0	0.0	0.0	0.0	0.01238390092879257	0.0019971469329529245	0.0	0.0	0.0	0.0	0.0	0.0	0.0	0.0	0.0	0.0	0.0	0.0	0.0	0.0	0.0035335689045936395	0.0011214953271028037	0.000551774875850653	0.0	0.0	0.0	0.0	0.0011907124429450288	0.0	0.0	0.0	0.0	0.0	0.0
D_chr20_25605062_+	ZNF337-AS1	1	1	-20	del	non-coding	non-significant	N_A	0.0021999999999999997	1.91	-0.6500000000000001	0.4339622641509434	0.875	0.0	0.0	0.42857142857142855	0.0	0.0	0.0	0.75	0.0	0.0	0.0	0.0	0.0	0.0	0.0	0.8	0.0	0.0	0.0	0.0	0.0	0.875	0.0	0.23076923076923078	0.0	0.0	0.0	0.0	0.0	0.0	0.0	0.0	0.0	0.0	0.0	0.0	0.0
A_chr3_195968941_-	PCYT1A	0	0	20	del	coding	non-significant	Surface	0.69375	3.72	1.6300000000000003	0.0008113087424151084	0.0033807829181494663	0.0	0.0	0.0	0.0	0.0	0.0008125677139761647	0.0012124886329190664	0.0026742956651533054	0.0013630168105406633	0.0	0.0	0.0010143702451394759	0.0007885917066438852	0.0	0.00031084861672365556	0.001233654083395016	0.0018796992481203006	0.0	0.0	0.0033807829181494663	0.0011167638664846755	0.0	0.0015513229337240368	0.0010250402694391566	0.0018162947586922678	0.0005666639682668178	0.00039349422875131166	0.0	0.0	0.0016202331555028651	0.0	0.0	0.0	0.0	0.0	0.0
A_chr22_45121128_+	PRR5	0	0	4	del	coding	non-significant	N_A	0.0	0.98	-9.219999999999999	6.784375583032275e-05	0.0008992805755395684	0.0	0.0	0.0	0.0	0.0	0.0	0.0	0.0	0.0	0.0	0.0	0.0004848093083387201	0.0	0.0	0.0	0.0	0.0	0.0	0.0	0.0008992805755395684	0.0	0.0	0.0007139457401237506	0.0001863238308179616	0.0	0.0	0.0	0.0	0.0	0.0	0.0	0.0	0.0	0.0	0.0	0.0
A_chr3_195974514_-	PCYT1A	1	0	-12	in	coding	significant, non-tissue-specific	N_A	0.002	-3.66	-4.140000000000001	0.2108682811577082	0.875	0.13675213675213677	0.0	0.6	0.4	0.36363636363636365	0.875	0.11320754716981132	0.21764705882352942	0.0	0.0	0.0	0.14583333333333334	0.2222222222222222	0.0	0.0	0.2727272727272727	0.0	0.75	0.0	0.1	0.0	0.42857142857142855	0.14136125654450263	0.176	0.26616915422885573	0.17391304347826086	0.30434782608695654	0.0	0.0	0.2919254658385093	0.0	0.0	0.0	0.0	0.0	0.0
A_chr3_195974517_-	PCYT1A	0	0	-15	in	coding	non-significant	N_A	0.0030000000000000005	1.93	1.45	0.014022140221402213	0.05	0.028846153846153848	0.0	0.0	0.0	0.0	0.0	0.0	0.0	0.0	0.0	0.0	0.0	0.0	0.0	0.0	0.0	0.0	0.0	0.0	0.0	0.0	0.0	0.017964071856287425	0.02830188679245283	0.013377926421404682	0.0	0.0	0.0	0.0	0.05	0.0	0.0	0.0	0.0	0.0	0.0
A_chr3_195974533_-	PCYT1A	1	0	-31	in	coding	non-significant	N_A	0.00988888888888889	-0.28	-0.76	0.061138439915671125	0.8333333333333334	0.0	0.0	0.0	0.0	0.0	0.8333333333333334	0.0	0.08904109589041095	0.0	0.0	0.0	0.0	0.057692307692307696	0.0	0.0	0.0	0.0	0.0	0.0	0.0	0.0	0.0	0.12299465240641712	0.05504587155963303	0.04220779220779221	0.05	0.1864406779661017	0.0	0.0	0.03389830508474576	0.125	0.0	0.0	0.0	0.0	0.0
A_chr22_45127615_+	PRR5	1	0	5	del	coding	significant, tissue-specific	N_A	0.998	-2.91	-11.45	0.08845342924469801	0.17878973105134474	0.028761061946902654	0.04912099276111686	0.05514018691588785	0.10207441554165295	0.034840622683469234	0.06500150466445982	0.09935187464106982	0.06899372784292337	0.05567606652205351	0.16993272886809008	0.038558256496227995	0.051926550270921135	0.0556072159196578	0.017517136329017517	0.025423728813559324	0.04608730909582376	0.03404255319148936	0.029202037351443125	0.023062730627306273	0.06140829694323144	0.044421699078812694	0.07585440400111142	0.025974025974025976	0.10152256056901533	0.07289933444259568	0.06990210947194264	0.049393414211438474	0.017429193899782137	0.12264150943396226	0.09908698421685894	0.04720692368214005	0.06241404845022744	0.12609649122807018	0.057738961669092675	0.08279545960382818	0.09968602825745683
D_chr4_186598154_-	SORBS2	0	0	-3	del	coding	non-significant	Core	0.531	-15.83	-18.9	0.0007939308398023995	0.9473684210526315	0.0	0.0	0.0	0.0	0.0	0.0	0.9473684210526315	0.0	0.0	0.0	0.0	0.0	0.0	0.0	0.0	0.0	0.0	0.0	0.0	0.0	0.0	0.0	0.0	0.0	0.0	0.0	0.0	0.0005574826560951437	0.0	0.0	0.0	0.0	0.0	0.0	0.0	0.0
A_chr22_45130924_+	PRR5	0	0	17	del	coding	non-significant	N_A	0.399	-5.02	-15.58	0.0010471492738846485	0.00411522633744856	0.0	0.0	0.0	0.0021664861261561537	0.0	0.0	0.0017919750681729646	0.0	0.0	0.0	0.0	0.0	0.0006897740989825832	0.0	0.0	0.0005439956480348157	0.0	0.0	0.0	0.00361850607392091	0.0009211495946941784	0.001053518752633797	0.0005524861878453039	0.002416237113402062	0.0011442837823780298	0.0	0.0	0.0	0.0	0.0012695188523549575	0.0021474588403722263	0.00411522633744856	0.001047851903597625	0.0	0.000581170089112747	0.0
D_chr3_37031865_-	EPM2AIP1	0	0	2	in	non-coding	significant, non-tissue-specific	N_A	0.8130000000000001	0.22	-3.2899999999999996	0.3068535825545171	0.875	0.0	0.0	0.0	0.0	0.6428571428571429	0.2	0.0	0.875	0.0	0.0	0.0	0.4	0.3484848484848485	0.0	0.5882352941176471	0.0	0.0	0.0	0.0	0.875	0.375	0.75	0.19827586206896552	0.3333333333333333	0.0	0.18947368421052632	0.15789473684210525	0.0	0.0	0.0	0.4411764705882353	0.0	0.21428571428571427	0.35294117647058826	0.0	0.0
A_chr22_45132657_+	PRR5	0	0	5	del	coding	non-significant	N_A	0.997	0.38	-10.43	6.354451293130838e-05	0.0004491690372810301	0.0	0.0	0.0	0.0004491690372810301	0.0	0.0	0.0002763576067431256	0.0	0.0	0.0	0.0	0.0	0.0	0.0	0.0	0.0	0.0	0.0	0.0	0.0	0.0	0.0	0.0	0.0	0.00026543974517784463	0.0	0.0	0.0	0.0	0.00016263688604575518	0.0	0.0	0.0	0.0	0.0	0.0
A_chr22_45161748_+	PRR5-ARHGAP8	0	0	3	del	non-coding	non-significant	N_A	0.002	8.72	-1.1499999999999986	0.43333333333333335	0.875	0.0	0.0	0.0	0.0	0.0	0.0	0.0	0.0	0.0	0.0	0.0	0.5	0.0	0.0	0.0	0.0	0.0	0.0	0.0	0.0	0.0	0.0	0.0	0.0	0.0	0.0	0.0	0.0	0.0	0.0	0.0	0.0	0.0	0.0	0.0	0.875
D_chr3_37095321_-	LRRFIP2	0	0	25	in	non-coding	non-significant	Surface	0.20020000000000002	0.93	0.91	0.04038004750593825	0.2857142857142857	0.0	0.0	0.0	0.0	0.0	0.0	0.0	0.0	0.0	0.0	0.0	0.23076923076923078	0.0	0.0	0.0	0.0	0.0	0.0	0.0	0.0	0.0	0.0	0.0513347022587269	0.0	0.0	0.0	0.17647058823529413	0.03614457831325301	0.0	0.0	0.2857142857142857	0.0	0.0	0.0	0.0	0.0
D_chr4_186696385_-	SORBS2	1	0	-4	del	non-coding	significant, tissue-specific	N_A	0.0	3.22	-5.92	0.06795208327323825	0.12152437029767746	0.00847457627118644	0.03683848797250859	0.05466598674145844	0.024831867563372995	0.022116903633491312	0.03757225433526012	0.03692722371967655	0.020642201834862386	0.105742935278031	0.006711409395973154	0.1081977327061001	0.12152437029767746	0.028433151845130067	0.09392586842615952	0.010399562123700055	0.07570789865871833	0.02333931777378815	0.048606311909698226	0.030030487804878048	0.037383177570093455	0.024685262898049863	0.0428380187416332	0.02586206896551724	0.025098039215686273	0.009523809523809525	0.00579950289975145	0.07502460975952749	0.08573728407953705	0.0	0.0	0.017528223410576353	0.0	0.033884297520661154	0.005012531328320802	0.058823529411764705	0.03970223325062035
D_chr4_186746588_-	SORBS2	0	0	30	in	non-coding	non-significant	N_A	0.06425	5.95	-0.46999999999999975	0.43478260869565216	0.5	0.0	0.0	0.0	0.0	0.0	0.0	0.5	0.0	0.0	0.0	0.0	0.0	0.0	0.0	0.0	0.0	0.0	0.0	0.0	0.0	0.0	0.0	0.21428571428571427	0.0	0.0	0.0	0.0	0.0	0.0	0.0	0.0	0.0	0.0	0.0	0.0	0.0
D_chr3_37138073_-	LRRFIP2	0	0	34	in	coding	non-significant	Disorder	0.1885172413793103	3.77	-3.5900000000000003	0.00017058891947427596	0.007641823249123438	0.0	0.0	0.0	0.0	0.0	0.0	0.0	0.0	0.0	0.0	0.0	0.0	0.0	0.0	0.0	0.0	0.007641823249123438	0.0	0.0	0.0	0.0	0.0	0.00011798481928658512	0.0	0.0	0.0	0.0	0.0	0.0	0.0	0.0	0.0	0.0	0.0	0.0	0.0
D_chr3_37138103_-	LRRFIP2	0	0	4	in	coding	non-significant	Disorder	0.9245	4.43	-2.9300000000000006	7.948617037569817e-05	0.0034557661927330174	0.0	0.0	0.0	0.0	0.0	0.0	0.0034557661927330174	0.0	0.0	0.0	0.0	0.0	0.0	0.0	0.0	0.0	0.0	0.0	0.0	0.0	0.00021949078138718174	0.0	0.0	0.0	0.0	0.0	0.00010008006405124099	0.0	0.0	0.0	0.0	0.0	0.0	0.0	0.0	0.0
D_chr10_121551723_+	INPP5F	0	0	-2	del	coding	non-significant	N_A	0.0	0.05	-6.0	0.002408149347881681	0.025021570319240724	0.0021321961620469083	0.0	0.0	0.0047984644913627635	0.0	0.0	0.025021570319240724	0.0025348542458808617	0.012605042016806723	0.0	0.0	0.0035587188612099642	0.002191380569758948	0.0	0.00141643059490085	0.0	0.0063006300630063005	0.0	0.0	0.0	0.0	0.0	0.0	0.0	0.0017897091722595079	0.005097224844251463	0.002289826627412496	0.0	0.003293084522502744	0.0	0.001851851851851852	0.01639344262295082	0.0	0.0	0.0	0.0
A_chr22_45571800_+	NUP50	0	0	25	del	coding	non-significant	Disorder	0.98225	-6.63	-12.530000000000001	0.00028755623579611333	0.0037019898195279964	0.0	0.0	0.0	0.0	0.0	0.0	0.0	0.0	0.0	0.0	0.0	0.0	0.0	0.0	0.0	0.0007607041947402739	0.0	0.0	0.0	0.0	0.0	0.0	0.0037019898195279964	0.0	0.0	0.0	0.0	0.0	0.0	0.0	0.0	0.0	0.0	0.0	0.0	0.0
A_chr3_196236535_-	SMCO1	0	0	5	del	coding	non-significant	N_A	0.9175	-2.27	-11.42	0.0004938759383642829	0.0006849315068493151	0.0006849315068493151	0.0	0.0	0.0	0.0	0.0	0.0	0.0	0.0	0.0	0.0	0.0	0.0	0.0	0.0	0.0	0.0	0.0	0.0	0.0	0.0	0.0	0.0	0.0	0.0	0.0	0.0	0.00039491871256499704	0.0	0.0	0.0	0.0	0.0	0.0	0.0	0.0
D_chr4_187513860_-	FAT1	0	0	-13	del	coding	significant, non-tissue-specific	N_A	0.0	9.44	1.4000000000000004	0.20592799503414028	0.3488372093023256	0.0	0.0	0.0	0.0	0.0	0.0	0.0	0.0	0.0	0.049079754601226995	0.0	0.0	0.0	0.0	0.0	0.0	0.0	0.0	0.0	0.0	0.0	0.0	0.0	0.0	0.0	0.0	0.0	0.0	0.18131487889273357	0.0	0.0	0.0	0.15126050420168066	0.0	0.0	0.0
A_chr6_27421068_-	ZNF184	0	1	-29	in	coding	non-significant	Disorder	0.6284285714285714	9.44	0.5199999999999996	0.0018120361013346344	0.022641509433962263	0.0	0.0	0.0	0.0	0.00702576112412178	0.0	0.0	0.0	0.0	0.022641509433962263	0.0	0.0	0.0	0.0	0.0	0.0	0.0	0.0	0.0	0.0	0.0	0.0	0.0	0.0	0.0	0.0	0.0	0.0	0.0	0.0	0.0	0.0	0.0	0.0	0.0	0.0
D_chr3_37892938_-	ITGA9-AS1	0	0	-23	del	non-coding	non-significant	N_A	0.06853846153846153	3.29	-3.71	0.0008184050195507866	0.033707865168539325	0.0	0.0	0.0	0.00909090909090909	0.0	0.0	0.0	0.0	0.0	0.0	0.0	0.0	0.0	0.0	0.0	0.0	0.033707865168539325	0.0	0.0	0.0	0.0	0.0	0.005405405405405406	0.0	0.0	0.0	0.0	0.0	0.006396588486140725	0.0	0.0	0.0	0.0	0.0	0.0	0.0
A_chr3_196435595_-	CEP19	0	0	3	del	non-coding	significant, non-tissue-specific	N_A	0.997	8.67	2.71	0.06254641193546209	0.12224033190102238	0.025	0.014925373134328358	0.027149321266968326	0.018832391713747645	0.015873015873015872	0.0	0.008982035928143712	0.0	0.0	0.05700934579439252	0.014553014553014554	0.01330603889457523	0.03358778625954199	0.0	0.03225806451612903	0.02553191489361702	0.0	0.0	0.021739130434782608	0.061224489795918366	0.0	0.025157232704402517	0.08907427341227125	0.049586776859504134	0.024	0.01807909604519774	0.0	0.0	0.03479576399394856	0.12224033190102238	0.013761467889908258	0.0	0.039647577092511016	0.037037037037037035	0.0	0.0
A_chr22_45717928_+	FAM118A	0	0	5	del	non-coding	non-significant	N_A	0.0	-2.64	-6.67	0.010083381811130502	0.058333333333333334	0.022838499184339316	0.046511627906976744	0.0	0.0	0.058333333333333334	0.0	0.0	0.0	0.0	0.0	0.0	0.0	0.0	0.0	0.0	0.0	0.0	0.0	0.0	0.0	0.0	0.0	0.03296703296703297	0.027777777777777776	0.0	0.0	0.0	0.0	0.0	0.0	0.020030816640986132	0.0	0.0	0.0	0.0	0.0
A_chr3_196664130_-	NCBP2	0	0	23	del	non-coding	non-significant	N_A	0.001	8.36	3.0999999999999996	0.18421052631578946	0.9787234042553191	0.0	0.0	0.0	0.0	0.0	0.0	0.0	0.0	0.0	0.0	0.0	0.0	0.0	0.0	0.0	0.0	0.9787234042553191	0.0	0.0	0.0	0.0	0.0	0.01694915254237288	0.0	0.0	0.0	0.0	0.0	0.0	0.0	0.0	0.0	0.0	0.0	0.0	0.0
A_chr22_45719053_+	FAM118A	0	1	-3	in	coding	non-significant	N_A	0.066	6.78	1.8900000000000006	0.02710873727703316	0.04376292212267402	0.032618825722273995	0.031602155805977465	0.015728056823947234	0.016808657609947042	0.034432234432234435	0.028896103896103895	0.030994803266518187	0.020413064361191162	0.03177966101694915	0.0117096018735363	0.022426095820591234	0.038303053006180934	0.023996021385055327	0.02199736031676199	0.020799765636443535	0.022085185716334433	0.036544850498338874	0.02379841343910406	0.02743641040297228	0.04376292212267402	0.03212185190770623	0.038351107465135356	0.03814859277044151	0.021097592544654414	0.016213086276780544	0.024202574146614437	0.023050120611096223	0.011764705882352941	0.029256256609094113	0.01008695652173913	0.03607188703465982	0.025671406003159557	0.03855215249518098	0.02262443438914027	0.012895662368112544	0.016826923076923076
A_chr3_196664502_-	NCBP2	1	1	17	del	coding	significant, non-tissue-specific	Surface	0.7816666666666667	4.59	2.1399999999999997	0.0160750440720725	0.06912701386286998	0.013590357998640964	0.034153507161219246	0.05824247507222067	0.0343213728549142	0.007470651013874066	0.016959605303731112	0.019506281683932113	0.004126031507876969	0.02367991290146979	0.003909643788010426	0.01650436322246111	0.018192943096063636	0.02261472433146253	0.006212975003612195	0.010372594513443429	0.030244186611000534	0.01162398921832884	0.022058823529411766	0.01017418199576754	0.01507208387942333	0.0194341786670065	0.016063125264196138	0.026370110434513365	0.014242708704237207	0.0033833791499259885	0.009648204614754472	0.01080007941234862	0.06912701386286998	0.0003846647006026414	0.006004366812227074	0.021365327858334403	0.016683302438328818	0.0033467202141900937	0.007932239849421888	0.029570656809781062	0.03152364273204904
A_chr22_45723730_+	FAM118A	0	0	7	del	coding	non-significant	N_A	0.4885	1.1	-6.98	0.0001554102182218481	0.0026666666666666666	0.0	0.0	0.0	0.0	0.0	0.0	0.0	0.0	0.0	0.0	0.0	0.00016986580601324953	0.0	0.0	0.0	0.0	0.0	0.0	0.0	0.0	0.0	0.00048449612403100775	0.0013167925705177073	0.0	0.0003401746229731262	0.0	0.0	0.0	0.0026666666666666666	0.0	0.00023254011316952173	0.0	0.0	0.000583544057576347	0.0	0.0
D_chr4_187525537_-	FAT1	0	0	-6	del	coding	non-significant	Surface	0.2965	6.66	-2.4499999999999993	0.0007283064525602321	0.0046415678184631255	0.0	0.0	0.0009411764705882353	0.0	0.0	0.0	0.0039725532683279165	0.0010814708002883922	0.0019047619047619048	0.0	0.0	0.0	0.0	0.0	0.0	0.0	0.0046415678184631255	0.0	0.0	0.0006607929515418502	0.00040120361083249747	0.0	0.0014251781472684087	0.0013165112452002193	0.001623931623931624	0.0009068010075566751	0.0008718938780594134	0.0	0.001893043066729768	0.0	0.0003695036334523956	0.0	0.0	0.0	0.0	0.0
D_chr3_38051603_-	PLCD1	0	0	19	in	coding	non-significant	Surface	0.008166666666666668	10.07	4.04	0.0008490006341932447	0.010641627543035994	0.0	0.0024147298520977964	0.0	0.0	0.0	0.0011641443538998836	0.010641627543035994	0.0	0.0	0.0	0.0	0.0	0.0	0.0	0.0	0.000149514079242462	0.008413226374486401	0.0	0.0	0.0	0.0	0.0011074197120708748	0.0	0.0	0.0	0.000556689552792726	0.0021317226984056492	0.0	0.003139013452914798	0.0	0.0012121946784653616	0.0	0.0	0.001514692517418964	0.0	0.0
A_chr22_45728310_+	FAM118A	0	0	4	del	coding	non-significant	N_A	0.7104999999999999	-2.64	-12.040000000000001	2.0871743138414443e-05	0.0003314184710561202	0.0	0.0	0.0	0.0	0.0	0.0	0.0	0.0	0.0	0.0	0.0	0.0	0.00022276676319893073	0.0	0.0	0.0	0.0	0.0	0.0	0.0	0.0	0.0	0.0	0.0	0.0	0.0	0.0	0.0	0.0	0.0	0.0	0.0	0.0003314184710561202	0.0	0.0	0.0
A_chr6_28090986_-	ZSCAN16-AS1	0	0	3	del	non-coding	non-significant	N_A	0.01975	-5.98	-18.05	9.440641963653528e-05	0.000606550748079256	0.0	0.0	0.000606550748079256	0.0	0.0	0.0	0.0	0.0	0.0	0.0	0.0	0.0005621135469364812	0.0	0.0	0.0	0.0	0.0	0.0	0.0	0.0	0.0	0.0	0.0	0.0	0.0	0.0	0.0	0.0003390596745027125	0.0	0.0	0.0	0.0	0.0	0.0	0.0	0.0
D_chr3_38164370_-	ACAA1	0	0	18	in	non-coding	significant, non-tissue-specific	N_A	0.0	2.86	5.869999999999999	0.3232786885245902	0.75	0.0	0.0	0.0	0.0	0.0	0.0	0.24444444444444444	0.3	0.0	0.0	0.0	0.0	0.075	0.75	0.0	0.4117647058823529	0.0	0.16666666666666666	0.0	0.47368421052631576	0.5748031496062992	0.06818181818181818	0.1875	0.11864406779661017	0.0	0.0	0.08823529411764706	0.0	0.0	0.25	0.42857142857142855	0.25	0.0	0.0	0.4534653465346535	0.4074074074074074
A_chr3_196731041_-	MELTF	0	0	10	del	non-coding	non-significant	N_A	0.002	-1.89	-1.7899999999999998	0.016845329249617153	0.9375	0.0	0.0	0.0	0.0	0.0	0.0	0.09302325581395349	0.011574074074074073	0.0	0.0	0.0	0.0	0.0	0.0	0.0	0.0	0.9375	0.0	0.0	0.0	0.0	0.0	0.0	0.0	0.006443298969072165	0.0	0.0	0.0	0.0	0.0	0.0	0.0	0.0	0.0	0.0	0.0
A_chr3_196735833_-	MELTF	0	0	3	del	coding	significant, non-tissue-specific	N_A	0.0	4.4	-3.0699999999999994	0.05455295168716927	0.0990990990990991	0.0	0.051175656984785614	0.03209242618741977	0.06849991766836819	0.05363321799307959	0.06794162053346754	0.0595921599683231	0.0684887459807074	0.09014925373134329	0.022429906542056073	0.023255813953488372	0.016706443914081145	0.029464285714285714	0.015789473684210527	0.012706480304955527	0.007867820613690008	0.026271186440677965	0.0079155672823219	0.009536784741144414	0.06897658004491498	0.035422343324250684	0.01046337817638266	0.030620467365028204	0.04618879353861686	0.08023240631936285	0.010876132930513595	0.015209125475285171	0.06312826698833937	0.0	0.03409090909090909	0.010650887573964497	0.0	0.0990990990990991	0.0	0.0	0.07613168724279835
A_chr3_196744135_-	MELTF	0	0	26	del	coding	non-significant	N_A	0.7716190476190474	5.57	-0.33000000000000007	0.00036762775064334857	0.01129032258064516	0.0	0.0	0.0	0.0	0.0	0.0	0.0012315270935960591	0.0	0.0	0.0	0.0	0.0	0.0	0.0	0.0	0.0	0.01129032258064516	0.0	0.0	0.0	0.0	0.0	0.0	0.0	0.000526592943654555	0.0	0.0	0.0	0.0	0.0	0.0	0.0	0.0	0.0	0.0	0.0
A_chr22_45928946_+	FBLN1	0	0	3	del	coding	non-significant	N_A	0.003	-9.25	-17.16	3.2972471140486246e-05	0.00027925160569673273	0.0	0.0001470126364043382	5.256080628276838e-05	0.0	0.0	4.9423902634911806e-05	5.2537909385240785e-05	3.142801021410332e-05	0.0	0.0	0.0	0.0	5.4129030075442336e-05	0.0	0.0	3.6016567621105706e-05	0.0	6.506745325987941e-05	6.676013084985647e-05	0.0	0.0	4.4026357112457994e-05	0.0	2.780264569976479e-05	3.692684264944821e-05	0.0	1.5171467930551089e-05	0.0	0.0	0.0	1.5833474075325114e-05	0.0	0.0	0.0	0.0	0.0
A_chr3_196792309_-	DLG1	0	0	10	del	coding	non-significant	Ligand	0.974	-3.9	-9.91	0.0010623709071208476	0.011634488396956166	0.00036307890914958853	0.0	0.0	0.0	0.0015237265999129299	0.0	0.00030120481927710846	0.00023342670401493932	0.0	0.0006809669731018045	0.0	0.0	0.0	0.0	0.0010161012974831954	0.0	0.007285443683520326	0.0007620291748312649	0.0009415087678004002	0.0	0.0008328475056217207	0.0	0.001495581237253569	0.0	0.0	0.0	0.00031532951934771836	0.0005446128710175184	0.010968921389396709	0.0	0.0	0.0	0.0	0.0008648648648648649	0.0	0.0
A_chr3_196792335_-	DLG1	0	0	-16	in	coding	non-significant	Ligand	0.5241818181818182	1.99	-4.02	0.002502060396018681	0.011489208920094147	0.011489208920094147	0.0004560656734569778	0.0012645777715329493	0.001970831690973591	0.00065359477124183	0.0010643150372510264	0.0015042117930204573	0.0031807602792862685	0.0008386916410399776	0.0003405994550408719	0.0013740458015267176	0.0019300583612885437	0.0016704948841094174	0.00073117231294175	0.0010161012974831954	0.004041851798767379	0.0058368597694440395	0.0015228978570651583	0.0012941176470588236	0.0054132833645638145	0.0045635579156986395	0.001509813789632612	0.00635908537410364	0.0011644297358583073	0.0023452413416962096	0.002599704579025111	0.00031532951934771836	0.005599205274090129	0.00390337310354986	0.0011148272017837235	0.0002718129926610492	0.0017301038062283738	0.001226241569589209	0.0008648648648648649	0.0	0.0
A_chr3_196792693_-	DLG1	0	0	-13	in	coding	non-significant	Protein	0.46827272727272723	6.91	2.3900000000000006	9.486609444538394e-05	0.005785363031530229	0.0	0.0	0.0	0.0	0.0	0.0	0.0	0.0	0.0	0.0	0.0	0.0	0.0	0.0	0.0	0.0	0.005785363031530229	0.0	0.0	0.0	0.0	0.0	0.0	0.0	0.0	0.0	0.0	0.0	0.0	0.0	0.0	0.0	0.0	0.0	0.0	0.0
A_chr3_196795393_-	DLG1	0	0	15	del	coding	non-significant	N_A	0.0	2.16	2.1300000000000003	0.0038098140810728437	0.9803921568627451	0.0	0.0	0.0	0.0	0.0	0.0	0.0	0.0	0.0	0.0	0.0	0.0	0.0	0.0	0.0	0.0	0.9803921568627451	0.0	0.0	0.0	0.0	0.0	0.0	0.0	0.0	0.0	0.0	0.0	0.00199203187250996	0.0	0.0	0.0	0.0	0.0	0.0	0.0
A_chr3_196803553_-	DLG1	0	1	3	del	coding	significant, tissue-specific	Surface	0.0	6.3	-2.670000000000001	0.1852976260565508	0.25874125874125875	0.19171237050578915	0.19767735420348398	0.16651248843663274	0.19204851752021562	0.2152212389380531	0.2006896551724138	0.16006481814908174	0.16650207386924748	0.17956204379562044	0.13431786216596342	0.1964410327983252	0.21118289151258632	0.1859082094376212	0.1123076923076923	0.19860896445131376	0.21674410600585098	0.1938454082868912	0.17188276204669647	0.19527363184079602	0.19830899308224442	0.20533716842441674	0.13848920863309352	0.15662120545534536	0.17195660907995178	0.15925162050677666	0.18364803987347839	0.20995040541604346	0.21760619823670851	0.13757396449704143	0.047619047619047616	0.18491406747294717	0.10772357723577236	0.15550755939524838	0.18903318903318903	0.1447789878283152	0.18553459119496854
A_chr6_28616833_-	LINC00533	0	0	10	del	non-coding	non-significant	N_A	0.0025	-0.27	-4.04	0.021780303030303032	0.5384615384615384	0.0	0.0	0.0	0.0	0.0	0.0	0.5384615384615384	0.0	0.0	0.0	0.0	0.0	0.0	0.0	0.0	0.0	0.0	0.0	0.0	0.0	0.0	0.0	0.015311004784688996	0.0	0.0	0.0	0.0	0.0	0.0	0.0	0.0	0.0	0.0	0.0	0.0	0.0
D_chr20_30458752_+	TTLL9	1	1	-4	del	non-coding	significant, non-tissue-specific	N_A	0.07475000000000001	0.99	-5.2	0.3629690048939641	0.46768893756845564	0.0	0.0	0.0	0.0	0.0	0.0	0.0	0.0	0.0	0.0	0.0	0.0	0.0	0.0	0.0	0.0	0.0	0.0	0.0	0.0	0.0	0.0	0.46768893756845564	0.0	0.0	0.08588957055214724	0.0	0.0	0.0	0.0	0.0	0.0	0.0	0.0	0.0	0.0
A_chr3_197239257_-	BDH1	0	0	-22	in	coding	non-significant	Core	0.10433333333333333	-2.16	-15.49	4.216721742970837e-05	0.005549774540409296	0.0	0.0	0.0	0.0	0.0	0.0	0.0	0.0	0.0	0.0	0.0	0.0	0.0	0.0	0.0	0.0	0.005549774540409296	0.0	0.0	0.0	0.0	0.0	0.0	0.0	0.0	0.0	0.0	0.0	0.0	0.0	0.0	0.0	0.0	0.0	0.0	0.0
A_chr6_28967414_-	ZNF311	0	1	-24	in	coding	non-significant	Disorder	0.2571666666666666	8.6	9.34	0.01605709188224799	0.13043478260869565	0.0	0.0	0.0	0.07317073170731707	0.0	0.1111111111111111	0.0	0.0	0.0	0.0	0.0	0.014778325123152709	0.0	0.0	0.0	0.0	0.06666666666666667	0.0	0.0	0.0	0.0	0.13043478260869565	0.011815252416756176	0.0	0.0	0.02097902097902098	0.125	0.0	0.0	0.0	0.0	0.0	0.0	0.08163265306122448	0.0	0.0
A_chr6_28967436_-	ZNF311	0	1	-46	in	coding	non-significant	Disorder	0.17383333333333326	0.61	1.35	0.0027124773960217	0.028037383177570093	0.0	0.0	0.0	0.0	0.0	0.0	0.028037383177570093	0.0	0.0	0.0	0.0	0.0	0.0	0.0	0.0	0.0	0.0	0.0	0.0	0.0	0.0	0.0	0.0	0.0	0.0	0.02097902097902098	0.0	0.0	0.0	0.0	0.0	0.0	0.0	0.0	0.0	0.0
A_chr22_46136230_+	ATXN10	0	0	-19	in	coding	non-significant	N_A	0.006	-1.51	-9.28	4.3657668578630005e-06	0.00017536680890863388	0.0	0.0	0.0	0.0	0.0	0.00017536680890863388	0.0	0.0	0.0	0.0	0.0	0.0	0.0	0.0	0.0	0.0	0.0	0.0	0.0	0.0	0.0	0.0	0.0	0.0	0.0	0.0	0.0	0.0	0.0	0.0	0.0	0.0	0.0	0.0	0.0	0.0
A_chr3_197281580_-	BDH1	0	0	4	del	non-coding	non-significant	N_A	0.005	3.94	-7.49	0.001125252211702623	0.04585537918871252	0.0	0.0	0.0	0.0	0.0	0.0	0.04585537918871252	0.0	0.0	0.0	0.0	0.0	0.0	0.0	0.0	0.0	0.0	0.0	0.0	0.0	0.0	0.0	0.0	0.0	0.0	0.0	0.0	0.0	0.001977587343441002	0.0	0.0	0.0	0.0	0.0	0.0	0.0
A_chr6_29572406_-	GABBR1	0	0	8	del	coding	non-significant	N_A	0.9724999999999999	-1.99	-9.11	0.00014346808619060872	0.006487421610322209	0.0	0.0	0.0	0.0	0.0	0.0	0.0	0.0	0.0	0.0	0.0	0.0	0.0	0.0	0.0	0.0	0.006487421610322209	0.0	0.0	0.0	0.0	0.0	0.0	0.0	0.0	0.0	0.0	0.0	0.0	0.0	0.0	0.0	0.0	0.0	0.0	0.0
A_chr6_29572499_-	GABBR1	0	0	-29	in	non-coding	non-significant	N_A	0.004	4.02	-0.6300000000000008	0.13445378151260504	0.9230769230769231	0.0	0.0	0.0	0.0	0.75	0.0	0.0	0.8	0.0	0.0	0.0	0.375	0.9230769230769231	0.0	0.0	0.0	0.0	0.0	0.75	0.0	0.0	0.0	0.0	0.0	0.0	0.0	0.0	0.0	0.0	0.75	0.8	0.0	0.0	0.0	0.0	0.0
A_chr6_29573453_-	GABBR1	0	0	20	del	coding	non-significant	N_A	0.626	2.03	-5.450000000000001	0.0002114469550072205	0.007829446854663774	0.0	0.0	0.0	0.0	0.0	0.0	0.0	0.0	0.0	8.737439930100481e-05	0.0	0.0	0.0	0.0	0.0	0.0	0.007829446854663774	0.0	0.0	0.0	0.0	0.0	0.0	0.0	0.0	0.0	0.0	0.0	7.321984257733846e-05	0.0	0.0	0.0	0.0	0.0	0.0	0.0
A_chr6_29576500_-	GABBR1	0	0	10	del	coding	non-significant	Surface	0.997	1.15	-5.34	0.0023317353664401345	0.008063259582424431	0.0	0.00684931506849315	0.0012914818350272335	0.004320288578499224	0.008063259582424431	0.00572789290771013	0.003752416328696509	0.0012494979695657994	0.0020889910173386254	0.0	0.004095004095004095	0.003880518360600762	0.00369249562730781	0.002301937464032227	0.004416801874887326	0.0017661804922515952	0.0052775184892654555	0.002886201209455745	0.00477180961703169	0.0036991368680641184	0.002225165562913907	0.002874049027895182	0.003348064818534887	0.0016752497363032822	0.0013865779256794233	0.0038113226638784425	0.0045585635873104475	0.0005071851225697379	0.001067178912544688	0.002061961956801897	0.005063935724793482	0.0053388090349075976	0.004268943436499467	0.006728802000454649	0.0	0.0
A_chr3_197376521_-	AC024560.4	0	0	-14	in	non-coding	significant, non-tissue-specific	N_A	0.01636363636363636	-13.08	-20.38	0.2336065573770492	0.75	0.0	0.0	0.0	0.0	0.0	0.75	0.2826086956521739	0.0	0.0	0.0	0.2727272727272727	0.4444444444444444	0.0	0.0	0.0	0.0	0.0	0.0	0.0	0.0	0.0	0.0	0.07407407407407407	0.0	0.0	0.0	0.0	0.0	0.0	0.0	0.0	0.0	0.34210526315789475	0.0	0.0	0.0
A_chr6_29581253_-	GABBR1	0	0	9	del	coding	non-significant	Core	0.04	-1.37	-7.13	0.0015113786417892937	0.007019167727255197	0.0	0.0007061315758503001	0.0005508630187293427	0.0009674582233948989	0.001978565539983512	0.0007946493609694722	0.0005087266181419738	0.00013623978201634878	0.0	0.0022509687713699565	0.0	0.0003258145363408521	0.00017299541562148602	0.0	0.0004693844023563097	0.00022768670309653916	0.007019167727255197	0.0	0.000608854483778377	0.0	0.0003992471339759311	0.0003526922172584058	0.001282051282051282	0.00022920759659463	0.00024301336573511544	0.0010954257142352338	0.0003616810937236274	0.0	0.0032455135547919053	0.00022686025408348456	0.0007697545667169968	0.0005107252298263534	0.00023756731073804245	0.001137440758293839	0.0	0.0
D_chr3_39144184_-	GORASP1	1	0	-15	del	coding	non-significant	Surface	0.42619999999999997	6.34	-3.76	0.0010035798693173918	0.005584890333062551	0.0	0.0	0.000963159162051529	0.00044027003228646906	0.0009578544061302681	0.0	0.0003739249657235448	0.0	0.0	0.0	0.0	0.0005988023952095808	0.00035106196243637	0.0	0.00032223415682062297	0.0004013377926421405	0.005392450569203115	0.0018828845791752965	0.0007055503292568204	0.0	0.0016861036953772657	0.0	0.005584890333062551	0.0005622038390490724	0.0	0.0006361323155216285	0.0019774739919181496	0.003941908713692946	0.0012964563526361278	0.0007429420505200594	0.0	0.0	0.0	0.00129926375054136	0.0	0.0
A_chr3_197400318_-	RUBCN	0	0	14	del	non-coding	non-significant	N_A	0.004	3.04	-1.7699999999999996	0.11049723756906077	0.11409395973154363	0.11409395973154363	0.0	0.0	0.0	0.0	0.0	0.0	0.0	0.0	0.0	0.0	0.0	0.0	0.0	0.0	0.0	0.0	0.0	0.0	0.0	0.0	0.0	0.10344827586206896	0.0	0.0	0.0	0.0	0.0	0.0	0.0	0.0	0.0	0.0	0.0	0.0	0.0
A_chr22_46594239_+	PPARA	1	1	-3	in	non-coding	significant, non-tissue-specific	N_A	0.5856666666666667	8.38	1.8900000000000006	0.4919093851132686	0.8	0.4477241379310345	0.5990338164251208	0.48210526315789476	0.5470941883767535	0.4421052631578947	0.5463917525773195	0.42900302114803623	0.481651376146789	0.38461538461538464	0.3902439024390244	0.571830985915493	0.6206896551724138	0.39148936170212767	0.5454545454545454	0.5706666666666667	0.6254826254826255	0.48132780082987553	0.525	0.5	0.5541958041958042	0.6058823529411764	0.5849056603773585	0.375	0.47471451876019577	0.5477386934673367	0.30446194225721784	0.5662337662337662	0.4531990521327014	0.631578947368421	0.25925925925925924	0.6406926406926406	0.37037037037037035	0.4864864864864865	0.23837209302325582	0.4666666666666667	0.576271186440678
A_chr3_197400849_-	RUBCN	0	0	3	del	non-coding	non-significant	N_A	0.049	5.96	-3.95	0.07916666666666666	0.08823529411764706	0.07960199004975124	0.0	0.0	0.0	0.0	0.0	0.0	0.0	0.0	0.0	0.0	0.0	0.0	0.0	0.0	0.0	0.0	0.0	0.0	0.0	0.0	0.0	0.08823529411764706	0.0	0.0	0.0	0.0	0.0	0.0	0.0	0.0	0.0	0.0	0.0	0.0	0.0
D_chr3_39148484_-	GORASP1	1	0	-5	del	coding	non-significant	N_A	0.0	-1.9	6.129999999999999	0.16666666666666666	0.75	0.0	0.0	0.0	0.75	0.0	0.0	0.0	0.0	0.0	0.75	0.0	0.0	0.0	0.0	0.0	0.0	0.0	0.0	0.0	0.0	0.75	0.0	0.0	0.0	0.0	0.0	0.0	0.0	0.0	0.0	0.0	0.75	0.0	0.0	0.0	0.0
A_chr6_29591791_-	GABBR1	0	0	10	del	coding	non-significant	Surface	0.06	3.05	-8.09	0.00018472337674332688	0.0069421795648325025	0.0	0.0	0.0	0.0	0.0001540436456996149	0.0	0.0	0.0	0.0	0.0	0.0	0.0	0.0	0.0	0.0	0.0	0.0069421795648325025	0.0	0.0	0.0	0.0	0.0	0.0	0.0	0.0	0.0	0.0	0.0	0.0	0.0	0.0	0.0	0.0	0.0	0.0	0.0
D_chr3_39186425_-	CSRNP1	0	0	-15	del	non-coding	significant, non-tissue-specific	N_A	0.001	1.95	-1.39	0.03521491455204557	0.32592592592592595	0.0	0.0	0.03896103896103896	0.0	0.0	0.0	0.32592592592592595	0.01276595744680851	0.0	0.0	0.0	0.0	0.005940594059405941	0.0	0.0	0.0	0.0	0.04054054054054054	0.0	0.0	0.17391304347826086	0.0	0.0	0.0	0.0	0.0	0.015	0.0	0.0	0.04836065573770492	0.03535353535353535	0.0	0.0	0.06451612903225806	0.0	0.0
A_chr3_197422849_-	RUBCN	0	1	3	del	coding	non-significant	N_A	0.26733333333333337	1.38	-6.14	0.0028706455721907364	0.01103931071620894	0.0	0.0035629453681710215	0.0	0.0	0.0	0.0	0.0015982951518380393	0.0	0.0	0.0025974025974025974	0.001962066710268149	0.0009545020680878142	0.006887052341597796	0.0	0.004072283023670145	0.0006928406466512702	0.005508262393590386	0.0	0.0034802784222737818	0.0057570523891767415	0.002070393374741201	0.0	0.006287944492627927	0.0	0.000860832137733142	0.0022453561951418658	0.0	0.004537953795379538	0.0034334763948497852	0.0030708488703663083	0.002793296089385475	0.0018876828692779614	0.004369197160021846	0.0	0.0	0.0
A_chr3_197426099_-	RUBCN	0	0	3	del	coding	non-significant	Disorder	0.0	-14.43	-24.5	0.0009118887495725524	0.2033898305084746	0.0	0.0	0.0	0.0	0.0	0.0	0.0	0.0	0.0	0.0	0.0	0.0	0.0	0.0	0.0	0.0	0.2033898305084746	0.0	0.0	0.0	0.0	0.0	0.0	0.0	0.0	0.0	0.0	0.0	0.0	0.0	0.0	0.0	0.0	0.0	0.0	0.0
D_chr20_30730880_+	TM9SF4	0	0	-28	del	coding	significant, non-tissue-specific	N_A	0.994	5.41	-3.84	0.028187118148180017	0.062448531430139995	0.02049798034605414	0.02041735475153881	0.01704478664629129	0.019411339833875045	0.03178434922550795	0.030458650610943865	0.0367387566736042	0.05088936199436852	0.02109111361079865	0.00864897107068297	0.013185878349638452	0.03439947780678851	0.023906907079900917	0.015103734439834026	0.027343047310667386	0.016901675924607132	0.03431989924433249	0.01628205128205128	0.0365814696485623	0.030416823131806235	0.021274685816876124	0.022972598948242457	0.022656012946293113	0.03450772200772201	0.062448531430139995	0.052287101044271214	0.032574568288854	0.00737230121116377	0.04535017221584386	0.023192578374920024	0.024256651017214397	0.029643231899265477	0.030367607884922748	0.030003468609087754	0.01596732268845154	0.019904458598726114
A_chr22_46677518_+	TTC38	0	0	22	del	coding	non-significant	N_A	0.27827777777777774	5.68	-2.83	0.00015434683375532414	0.0009963467286615742	0.0	0.0	0.0	0.0	0.0	0.0	0.0	0.0006188118811881188	0.0	0.0	0.0	0.0	0.0	0.0	0.0	0.0	0.0	0.0	0.0	0.0009720749381406858	0.00014869888475836432	0.0	0.0009963467286615742	0.0	0.0	0.0	0.00026848040093073206	0.0	0.0	0.0	0.0	0.0	0.0	0.0005390835579514825	0.0007672307233280764	0.0009025270758122744
A_chr1_116473936_+	LINC01649	0	0	-11	in	non-coding	significant, non-tissue-specific	N_A	0.669	-5.18	-8.93	0.3627287853577371	0.36298932384341637	0.0	0.0	0.0	0.0	0.0	0.0	0.0	0.0	0.0	0.0	0.36298932384341637	0.0	0.0	0.0	0.0	0.0	0.0	0.0	0.0	0.0	0.0	0.0	0.34146341463414637	0.0	0.0	0.0	0.0	0.0	0.0	0.0	0.0	0.0	0.0	0.0	0.0	0.0
D_chr20_30734665_+	TM9SF4	0	0	7	in	coding	non-significant	N_A	0.983	-1.13	-2.06	0.0003105372023568423	0.007495315427857589	0.0	0.0	0.0	0.0	0.0	0.0010718113612004287	0.0	0.00020348640032557825	0.0	0.0016098738932116983	0.0	0.00019316206297083252	0.00023919153261974527	0.0	0.000550004583371528	0.00030111412225233364	0.007495315427857589	0.0	0.0	0.0	0.0	0.0	0.0004052684903748733	0.0	0.0001323685139428168	0.0002879562306529408	0.0	0.0	0.0005707762557077625	0.0	0.0	0.0	0.0	0.0016057091882247993	0.0	0.0
A_chr22_46681108_+	TTC38	0	0	-30	in	coding	non-significant	N_A	0.22321428571428573	9.3	5.57	0.00046817970456905175	0.003033677662148151	0.00024273808560563152	0.0006934812760055479	0.0	0.0	0.0	0.0	0.0	0.0	0.0	0.0	0.00038397542557276333	0.00026607538802660754	0.0002531218359770503	0.00038605070132544073	0.0	0.0	0.0	0.0	0.0006006006006006006	0.0008599191675982457	0.0006915970952921998	0.0	0.0	0.0003617197188921042	0.0	0.0	0.0	0.0	0.0	0.0002589868434683518	0.0	0.0	0.0	0.0007499062617172854	0.003033677662148151	0.002036067481093659
D_chr20_30738510_+	TM9SF4	0	0	4	in	coding	non-significant	N_A	0.0	4.3	-2.29	0.00014963489086628626	0.0050372066399542075	0.0	0.0	0.0	0.0	0.0	0.0	0.001712798026856673	0.0	0.0	0.0	0.0	0.0	0.00013418015922712228	0.0	0.0	0.0	0.0050372066399542075	0.0	0.00034598085572598315	0.0	0.0	0.0	0.0	0.0	0.0	0.0	0.0	0.0	0.0	0.0	0.0	0.0	0.0	0.0	0.0	0.0
A_chr6_29706213_-	HLA-F-AS1	1	1	19	del	non-coding	significant, non-tissue-specific	N_A	0.0326875	-2.44	-2.92	0.04378109452736319	0.2777777777777778	0.0	0.0	0.0	0.030927835051546393	0.0	0.0	0.0	0.0	0.0	0.0	0.014354066985645933	0.07157057654075547	0.09745762711864407	0.0	0.07291666666666667	0.0	0.2777777777777778	0.0	0.05	0.022388059701492536	0.11594202898550725	0.03488372093023256	0.0	0.022388059701492536	0.0	0.04054054054054054	0.02586206896551724	0.14285714285714285	0.0	0.0	0.0	0.040697674418604654	0.11764705882352941	0.1267605633802817	0.0	0.0
A_chr6_29706216_-	HLA-F-AS1	0	0	16	del	non-coding	significant, non-tissue-specific	N_A	0.03273333333333334	-2.22	-2.7	0.03867955985328443	0.40145985401459855	0.0	0.0	0.0	0.0	0.0	0.0	0.40145985401459855	0.0	0.0	0.0	0.0	0.006382978723404255	0.0	0.0	0.0	0.06976744186046512	0.0	0.0	0.0	0.0	0.0	0.0	0.0	0.0	0.0	0.0	0.0	0.0	0.0	0.0	0.0	0.0	0.0	0.0	0.0	0.0
A_chr22_46685199_+	TTC38	0	0	15	del	non-coding	non-significant	N_A	0.0036000000000000003	0.5	-4.71	0.125	0.8	0.0	0.0	0.0	0.0	0.0	0.0	0.0	0.0	0.0	0.0	0.0	0.0	0.0	0.0	0.0	0.0	0.0	0.0	0.0	0.8	0.0	0.0	0.0	0.0	0.0	0.14285714285714285	0.3333333333333333	0.0	0.0	0.0	0.4	0.0	0.0	0.0	0.42857142857142855	0.0
A_chr3_197665646_-	IQCG	1	0	5	del	coding	non-significant	N_A	0.04416666666666667	-6.04	-9.55	0.006039602294712404	0.017516142327242752	0.0	0.0	0.0	0.0	0.011142061281337047	0.0	0.0029607698001480384	0.0	0.0	0.0026086956521739132	0.0	0.0	0.004301691998852882	0.0	0.0025078369905956114	0.0	0.01455604075691412	0.0	0.0	0.0	0.00436046511627907	0.0	0.017516142327242752	0.002894356005788712	0.0	0.0	0.0	0.0	0.005145797598627788	0.0	0.0	0.0	0.0	0.0	0.0	0.0
A_chr22_46725268_+	GTSE1	0	0	13	del	coding	non-significant	N_A	0.2869285714285715	6.5	0.5800000000000001	0.00032842520116043567	0.0036452004860267314	0.0	0.0	0.0	0.0	0.0	0.0	0.0	0.0	0.0	0.0	0.0	0.0	0.0	0.0	0.0	0.0008556759840273817	0.0	0.0	0.0	0.0	0.0	0.0	0.0	0.0	0.0	0.0	0.0	0.0	0.0	0.0	0.0	0.0036452004860267314	0.0	0.0	0.0	0.0
A_chr22_46729007_+	TRMU	0	0	28	del	non-coding	non-significant	N_A	0.0	11.56	0.8800000000000008	0.012814194184327254	0.075	0.0	0.0	0.0	0.0	0.0	0.0	0.075	0.02072538860103627	0.0	0.0	0.029411764705882353	0.0	0.025830258302583026	0.0	0.0	0.01426220515633571	0.0	0.020895522388059702	0.0	0.021220159151193633	0.016320474777448073	0.0	0.004132231404958678	0.0	0.0	0.0	0.0	0.0	0.0	0.0	0.0	0.010526315789473684	0.0	0.0	0.0	0.0
D_chr5_751256_-	ZDHHC11B	0	0	-8	del	coding	significant, non-tissue-specific	N_A	0.026000000000000002	9.46	-1.2899999999999991	0.032968826505630815	0.75	0.0	0.06349206349206349	0.05163727959697733	0.0	0.0	0.04477611940298507	0.0	0.04380242311276794	0.03636363636363636	0.016179215930304917	0.0	0.02028397565922921	0.04436229205175601	0.034653465346534656	0.048535564853556486	0.03067484662576687	0.061518324607329845	0.030120481927710843	0.06636155606407322	0.08333333333333333	0.06153846153846154	0.0	0.023032629558541268	0.0	0.015037593984962405	0.0	0.08	0.031420765027322405	0.05245428296438884	0.0	0.0	0.0	0.008990318118948824	0.0	0.027522935779816515	0.125
D_chr5_754531_-	ZDHHC11B	0	0	-2	del	non-coding	non-significant	N_A	0.002	1.54	22.83	0.08177570093457942	0.75	0.0	0.0	0.125	0.0	0.0	0.0	0.0	0.07894736842105263	0.0	0.0	0.0	0.75	0.0	0.0	0.0	0.0	0.09523809523809523	0.0	0.0	0.0	0.0	0.0	0.0	0.0	0.0	0.0	0.0	0.0	0.0	0.0	0.36363636363636365	0.0	0.0	0.0	0.0	0.0
A_chr22_46746247_+	TRMU	1	1	4	del	coding	significant, tissue-specific	Core	0.0	3.1	-0.22999999999999998	0.22632467513833826	0.3816631130063966	0.26001863932898417	0.22284820031298905	0.33981001727115717	0.19870939029817533	0.19543297746144722	0.2063282794990112	0.1991936688069285	0.21584553928095873	0.21034717494894487	0.34425176621708414	0.2510500807754443	0.16680096696212732	0.20246391239422598	0.17017114914425427	0.2521834061135371	0.24958123953098826	0.2366683595733875	0.2281795511221945	0.22723997117463368	0.18576512455516014	0.20925959948557782	0.20346425957550623	0.24193221026994113	0.21910173751502568	0.20306409210407034	0.19877261496772136	0.2029587334544511	0.3744997141223556	0.19511754068716095	0.1472972972972973	0.23991746389045207	0.20685434516523868	0.18022102578634175	0.18602993585174626	0.189937106918239	0.19743336623889438
D_chr5_770070_-	ZDHHC11B	0	0	-11	del	non-coding	non-significant	N_A	0.005200000000000001	3.96	0.18999999999999995	0.005635390250774866	0.08333333333333333	0.0	0.0	0.0	0.0	0.0	0.0	0.0	0.0	0.0	0.0	0.0	0.0	0.0	0.0	0.0	0.05263157894736842	0.012096774193548387	0.0	0.05555555555555555	0.0	0.0	0.0	0.0	0.0	0.0	0.0	0.0	0.0	0.0	0.0	0.0	0.0	0.0	0.0	0.0	0.0
D_chr10_121668668_+	SEC23IP	0	0	26	in	coding	non-significant	N_A	0.23862499999999995	7.04	-1.9500000000000002	9.137770706457177e-05	0.0032019704433497538	0.0	0.0	0.0	0.0	0.0	0.0	0.0005973715651135006	0.0	0.0	0.0	0.0	0.0	0.0	0.0	0.0	0.0	0.0032019704433497538	0.0	0.0	0.0	0.0	0.0	0.0	0.0	0.0	0.0	0.0	0.0	0.0	0.0	0.0	0.0	0.0	0.0	0.0	0.0
D_chr11_76827339_+	CAPN5	0	0	-10	del	coding	non-significant	Core	0.069	11.45	1.3499999999999996	0.010960370143139851	0.026682013184053572	0.0	0.004189578423671118	0.0028933092224231465	0.0	0.004302103250478011	0.005649717514124294	0.0026333113890717576	0.0	0.0045871559633027525	0.0012787723785166241	0.0013410818059901655	0.0022099447513812156	0.0029213483146067415	0.0	0.0008158825129181398	0.0074007007046411845	0.005128205128205128	0.02406759409405138	0.004177109440267335	0.026682013184053572	0.022884710539336963	0.006544502617801047	0.009449694274596998	0.0045303533675626695	0.0052716950527169504	0.02506349418526935	0.0021541775657793506	0.0	0.006549568323905924	0.001419782300047326	0.0013149243918474688	0.0	0.0030241935483870967	0.009713835652402206	0.015196616011279963	0.003766478342749529
D_chr11_1892207_+	LSP1	0	0	4	in	non-coding	non-significant	N_A	0.0	3.86	0.6399999999999997	0.022280597472820355	0.02746005046257359	0.0	0.0	0.0	0.0	0.0	0.01384083044982699	0.0	0.02490312286300433	0.0	0.0	0.00751597143930853	0.0	0.0	0.0	0.0	0.008866200967221924	0.0	0.0	0.0	0.0	0.0	0.0	0.0	0.0	0.02746005046257359	0.0	0.00804289544235925	0.0	0.0	0.0	0.004608294930875576	0.0	0.012244897959183673	0.0	0.0	0.0
D_chr5_821968_-	ZDHHC11	0	0	8	in	coding	non-significant	N_A	0.007	7.4	-1.33	0.00011753490133598003	0.003897116134060795	0.0	0.0	0.0	0.0	0.0	0.0	0.003897116134060795	0.0	0.0	0.0	0.0	0.0	0.0	0.0	0.0	0.0	0.0	0.0	0.0	0.0	0.0	0.0	0.0	0.0	0.0	0.0	0.0	0.0	0.0009142857142857143	0.0	0.0	0.0	0.0	0.0	0.0	0.0
D_chr20_31016032_+	ASXL1	0	0	-19	del	coding	non-significant	N_A	0.9099999999999999	7.94	-1.3899999999999997	0.0037838466809458756	0.017857142857142856	0.001508837476648944	0.0019249278152069298	0.0017761989342806395	0.004179985247110892	0.004193389245189936	0.006011315417256012	0.007613373055279708	0.0025066844919786097	0.002546148949713558	0.0	0.0022967386311437757	0.005914567360350493	0.005639913232104121	0.002688172043010753	0.004717464875397395	0.0030804774740084712	0.004899292324442025	0.004098360655737705	0.002512142019762184	0.01163563829787234	0.0025247971145175834	0.006972477064220183	0.006539632427556658	0.0034396497811131957	0.002564376535954696	0.006224370240187464	0.004017116409047245	0.0011655011655011655	0.00104675505931612	0.0	0.0013694461351186854	0.0027079303675048355	0.0019569471624266144	0.0009315323707498836	0.0019455252918287938	0.0
A_chr22_47054086_+	GRAMD4	0	0	2	del	coding	non-significant	N_A	0.0	-1.66	-10.89	0.0002452084556999561	0.0026605853287723297	0.0002929973630237328	0.0	0.0005286343612334801	0.0	0.0	0.0	0.0	0.0	0.0	0.0	0.0	0.0007262164124909223	0.0006151007227433493	0.0026605853287723297	0.0	0.00034391837670526195	0.0	0.0	0.0	0.0007970244420828905	0.0007525398218989088	0.0	0.0	0.0005672954190894909	0.00023583051646883108	0.0	0.0	0.0	0.0	0.0	0.0	0.0	0.0	0.0	0.0	0.0
D_chr5_843723_-	ZDHHC11	1	0	-8	del	coding	significant, non-tissue-specific	N_A	0.013250000000000001	9.46	-1.2899999999999991	0.014244301888561585	0.1	0.0022371364653243847	0.0	0.014859094790777114	0.0	0.0	0.0	0.0030864197530864196	0.008928571428571428	0.004098360655737705	0.02302228753367622	0.0	0.004357856959753909	0.003933689238550154	0.0	0.011522633744855968	0.010165864098448368	0.01628423390081421	0.0037052284890901604	0.0030721966205837174	0.0	0.003169572107765452	0.0	0.014631401238041642	0.0026761819803746653	0.0047540305911533695	0.0	0.0034567901234567903	0.006668687481054865	0.033513609362532136	0.028846153846153848	0.0	0.0	0.0253319357092942	0.0	0.0	0.0
D_chr5_848599_-	ZDHHC11	0	0	-2	del	coding	non-significant	N_A	0.989	-2.31	-9.73	0.007844535567837405	0.03333333333333333	0.016	0.0	0.010973936899862825	0.0	0.0	0.0	0.0	0.01098901098901099	0.0	0.014745308310991957	0.0	0.0	0.00505369551484523	0.0	0.0	0.0	0.01936619718309859	0.011627906976744186	0.0	0.0	0.0	0.03333333333333333	0.0	0.0	0.0	0.0	0.0	0.0	0.028630921395106715	0.0	0.0	0.0	0.0041356492969396195	0.0	0.0	0.0
A_chr22_47064715_+	GRAMD4	0	0	19	del	coding	non-significant	N_A	0.7969999999999999	2.85	-6.280000000000001	0.0006577416188539106	0.004155567394778903	0.0003536067892503536	0.0	0.0	0.0	0.0	0.0	0.0	0.0010351966873706005	0.0	0.0	0.0017950635751682873	0.0002646202699126753	0.0	0.0	0.0	0.0007403490216816499	0.0012335526315789473	0.0	0.0	0.0006952491309385864	0.0006530967671710025	0.0	0.0	0.0008145533532446375	0.0011457214464733261	0.0008998200359928015	0.0	0.000631911532385466	0.0	0.0009794319294809011	0.0	0.0	0.0	0.0	0.004155567394778903	0.0
A_chr22_47069573_+	GRAMD4	0	0	6	del	coding	non-significant	N_A	0.8926666666666666	-0.85	-7.609999999999999	7.731727608143674e-05	0.0005593884020137983	0.0	0.0	0.0	0.0	0.0	0.0	0.00043072505384063173	0.00016875738313551218	0.0	0.0005593884020137983	0.0	0.0	0.0	0.0	0.0	0.0	0.0	0.0	0.0	0.0	0.00021180457497881955	0.0	0.0	0.0	0.0	0.0	0.0	0.00048282521727134776	0.0	0.0	0.0	0.0	0.0	0.0	0.0003780718336483932	0.0
D_chr5_882519_-	BRD9	0	0	-28	del	non-coding	non-significant	N_A	0.2008620689655173	-9.03	5.110000000000001	0.3103448275862069	0.5	0.0	0.0	0.0	0.0	0.0	0.0	0.5	0.0	0.0	0.0	0.0	0.0	0.42857142857142855	0.0	0.0	0.0	0.0	0.0	0.0	0.0	0.0	0.0	0.0	0.0	0.0	0.0	0.0	0.0	0.0	0.0	0.0	0.0	0.0	0.0	0.0	0.0
A_chr6_30075942_-	TRIM31	0	0	3	del	coding	non-significant	N_A	0.13833333333333334	-0.76	-2.7	0.020138771365713317	0.024714323677916556	0.0	0.0	0.0	0.0	0.0	0.0	0.0	0.0	0.0	0.0	0.0	0.0	0.0	0.0	0.0	0.0	0.0	0.021897810218978103	0.0	0.010758776896942242	0.024714323677916556	0.0	0.0	0.0	0.0	0.0	0.0	0.0	0.0	0.0	0.0	0.0	0.0	0.0	0.0	0.0
A_chr6_30075964_-	TRIM31	0	0	-19	in	coding	non-significant	N_A	0.41617647058823526	5.82	3.8800000000000003	0.0028416429863084482	0.037037037037037035	0.0	0.0	0.0	0.0	0.0	0.0	0.0	0.0	0.0	0.0	0.0	0.0	0.0	0.0	0.0	0.0	0.0	0.0	0.0	0.0	0.0012246564158388895	0.037037037037037035	0.03382663847780127	0.0	0.0	0.0	0.0	0.0	0.0	0.0	0.0	0.0	0.0	0.0	0.0	0.0
D_chr5_883447_-	BRD9	1	0	19	in	non-coding	non-significant	N_A	0.005375	-2.32	-7.8100000000000005	0.11475409836065575	0.8	0.8	0.0	0.0	0.0	0.0	0.0	0.32608695652173914	0.0	0.0	0.0	0.0	0.0	0.0	0.0	0.0	0.0	0.0	0.0	0.0	0.0	0.5555555555555556	0.0	0.0798004987531172	0.0	0.0	0.0	0.0	0.0	0.0	0.0	0.0	0.0	0.0	0.0	0.0	0.0
A_chr6_30076898_-	TRIM31	0	0	3	del	non-coding	non-significant	N_A	0.0	4.32	1.2000000000000002	0.232	0.8	0.0	0.0	0.0	0.0	0.0	0.0	0.0	0.0	0.0	0.0	0.0	0.0	0.0	0.0	0.0	0.0	0.0	0.8	0.0	0.23076923076923078	0.2028985507246377	0.1724137931034483	0.0	0.0	0.0	0.0	0.0	0.0	0.0	0.0	0.0	0.0	0.0	0.0	0.0	0.0
A_chr22_47370188_+	TBC1D22A	0	0	2	del	coding	non-significant	Surface	0.8440000000000001	-6.06	-5.359999999999999	3.103720118934555e-05	0.0006957328385899814	0.0	0.0	0.0	0.0	0.0	0.0	0.00042140750105351877	0.0	0.0	0.0	0.0	0.0	0.0	0.0	0.0	0.0	0.0	0.0	0.0006957328385899814	0.0	0.0	0.0	0.0	0.0	0.0	0.00021816595156715876	0.0	0.0	0.0	0.0	0.0	0.0	0.0	0.0	0.0	0.0
D_chr20_31427685_+	MAPRE1	0	0	23	in	coding	non-significant	Protein	0.006	9.3	1.2300000000000004	0.00011137133111014943	0.003245864455828869	0.0	0.0	0.0	0.0	0.0	0.00029615004935834154	0.0	0.0	0.0	0.0	0.0	7.467144563918757e-05	0.0	0.0	0.0	9.673986649898423e-05	0.003245864455828869	0.0	0.0	0.0	0.0001105379513633014	0.0	0.0	0.0	0.0	8.657508946092577e-05	0.0	0.00015944724953494553	0.0	0.0	0.0	0.0	0.0	0.0	0.0	0.0
A_chr6_30168900_-	TRIM26	0	0	15	del	non-coding	significant, non-tissue-specific	N_A	0.047181818181818186	3.76	-2.6400000000000006	0.028679012930422014	0.06415094339622641	0.03588699414609316	0.02631578947368421	0.007336343115124154	0.028595939376608523	0.01509705248023005	0.01868629671574179	0.03405725567620928	0.030978934324659233	0.04145936981757877	0.005805515239477504	0.03272302298402805	0.02530717036493673	0.036013400335008376	0.004962779156327543	0.04318936877076412	0.04339039467427484	0.035338345864661655	0.02860368837034249	0.03121045972163644	0.045081967213114756	0.030924855491329478	0.031081081081081083	0.026262626262626262	0.02453797173474142	0.020610687022900764	0.014669460849685654	0.04484252429457909	0.022857142857142857	0.005385996409335727	0.013108614232209739	0.03322588643689561	0.03193033381712627	0.004514672686230248	0.02629416598192276	0.0392156862745098	0.05855855855855856
D_chr20_31434563_+	MAPRE1	0	0	-13	del	coding	non-significant	Protein	0.5405	0.77	-5.539999999999999	6.1565035984763535e-06	0.000223081499107674	0.0	0.0	0.0	0.0	0.0	0.0	0.0	0.0	0.0	0.0	0.0	0.0	0.0	0.0	0.0	0.0	0.0	0.0	0.0	0.0	0.0	0.0	0.0	0.0	0.0	0.0	0.0	0.00017004633762700335	0.0	0.0	0.0	0.000223081499107674	0.0	0.0	0.0	0.0
D_chr5_1063854_-	SLC12A7	0	0	18	in	non-coding	non-significant	N_A	0.0	-10.93	-15.34	0.1045751633986928	0.75	0.0	0.0	0.0	0.0	0.0	0.0	0.0	0.0	0.0	0.0	0.0	0.0	0.20967741935483872	0.0	0.0	0.75	0.0	0.0	0.0	0.0	0.0	0.0	0.0	0.0	0.0	0.0	0.0	0.0	0.0	0.0	0.0	0.0	0.0	0.0	0.0	0.0
D_chr5_1065402_-	SLC12A7	0	0	-4	del	coding	non-significant	N_A	0.469	-1.86	-7.890000000000001	0.0006571850161816308	0.010401891252955082	0.0	0.0	0.00029821073558648114	0.0007663674184366105	0.0012903225806451613	0.0	0.0	0.0	0.0	0.0	0.0	0.0004132719329318692	0.0002262784733745663	0.0007558578987150416	0.0	0.0007963897000265463	0.010401891252955082	0.001384867178647866	0.0006252605252188412	0.0006861063464837049	0.0	0.002586652871184687	0.0008275405494869249	0.00047094282754073653	0.00029242616239399553	0.0	0.0	0.0011096433289299868	0.0	0.0007523039307880384	0.0	0.001601993592025632	0.0	0.0	0.0007459346561241235	0.0
A_chr22_48082298_+	AL117329.1	0	0	-26	in	non-coding	significant, non-tissue-specific	N_A	0.004750000000000001	6.2	-0.0699999999999994	0.07408289661743687	0.75	0.0	0.0	0.0	0.0	0.0	0.75	0.0	0.08796895213454076	0.0	0.15517241379310345	0.0	0.0	0.0	0.0	0.0	0.0	0.0	0.0	0.0	0.0	0.0	0.0	0.12987012987012986	0.0	0.05316792202038104	0.0	0.0	0.0	0.0	0.0	0.0	0.0	0.0	0.0	0.0	0.0
A_chr6_30515041_-	GNL1	0	0	10	del	coding	non-significant	N_A	0.7348	2.19	-6.460000000000001	3.3737674247419845e-05	0.0003039144176999757	0.0	0.0	0.0	0.0	0.00019193857965451057	0.0	0.00010352681344468218	0.0	0.0	0.0	0.0	6.89667063225228e-05	0.0	0.0	0.0	0.0	0.0003039144176999757	0.0	0.0	0.0	0.0	0.00017670966601873123	4.6567219781754966e-05	0.0	0.00010524543234823608	0.0	0.0	0.0	0.00027359781121751026	0.0	0.0	0.0	0.0	0.00013497098123903362	0.0	0.0
A_chr6_30520441_-	GNL1	0	0	-3	in	coding	non-significant	N_A	0.908	1.54	-4.74	0.00016437525844156844	0.00818596030581512	0.0	0.0	0.0	0.0	0.0	0.0	0.0	0.0	0.0	0.00029086678301337986	0.0	0.00014568410829185382	0.0	0.0	0.0	0.0	0.00818596030581512	0.0	0.0	0.0	0.0	0.0	0.0	0.0	0.0	0.00011981428785382657	0.0	0.0	0.0002390628735357399	0.0	0.0	0.0	0.0	0.00016559947008169574	0.0	0.0
D_chr5_1089099_-	SLC12A7	0	0	-2	del	coding	non-significant	N_A	0.6693333333333333	-1.74	-7.58	0.00019169289561394288	0.002040122407344441	0.0	0.0	0.0	0.0004847309743092584	0.0	0.0	0.001710863986313088	0.0	0.0	0.0	0.0	0.0	0.00034029038112522685	0.0	0.0	0.0	0.002040122407344441	0.0	0.0	0.0	0.0	0.0	0.0004897159647404506	0.0	0.0	0.0	0.0	0.0	0.0	0.0	0.0009721322099805574	0.0	0.0	0.0	0.0008797653958944282	0.0
A_chr6_30523488_-	GNL1	0	0	9	del	coding	non-significant	Disorder	0.95175	-3.18	-15.799999999999999	0.0002083939429578321	0.012949260042283297	0.0	0.0	0.0	0.0	0.0	0.0	0.0	0.0	0.0	0.0	0.0	0.0	0.0	0.0	0.0	0.0	0.012949260042283297	0.0	0.0	0.0	0.0	0.0	0.0	0.0	0.0	0.0	0.0	0.0	0.0	0.0	0.0	0.0	0.0	0.0	0.0	0.0
D_chr20_31597751_+	BPIFB2	0	0	-8	del	non-coding	significant, non-tissue-specific	N_A	0.058222222222222224	2.59	-3.46	0.375	0.44366197183098594	0.0	0.0	0.0	0.0	0.0	0.0	0.44366197183098594	0.0	0.08333333333333333	0.0	0.0	0.0	0.0	0.0	0.0	0.0	0.0	0.0	0.0	0.0	0.0	0.0	0.0	0.0	0.0	0.0	0.0	0.0	0.0	0.0	0.0	0.0	0.0	0.0	0.0	0.0
D_chr5_1176086_-	CTD-3080P12.3	1	0	-10	del	non-coding	significant, tissue-specific	N_A	0.025727272727272734	10.25	2.0199999999999996	0.10733866173459278	0.202069385270846	0.0	0.0	0.0	0.0	0.06	0.0	0.027777777777777776	0.0	0.0	0.0	0.0	0.0	0.12169312169312169	0.04971590909090909	0.0	0.0	0.0	0.0	0.0	0.202069385270846	0.06993006993006994	0.0297029702970297	0.017246989912137977	0.0	0.0	0.043478260869565216	0.0	0.0	0.0	0.0	0.0	0.0	0.0	0.0	0.14999194457870146	0.10862619808306709
D_chr3_42742624_-	HHATL	1	0	-20	del	non-coding	significant, tissue-specific	N_A	0.00075	9.11	-0.05000000000000071	0.09136735979836168	0.20647058823529413	0.0368673647469459	0.0	0.15935465609963204	0.0	0.0	0.0	0.0	0.0	0.0	0.006060606060606061	0.0	0.05945945945945946	0.0	0.0	0.0	0.0	0.0	0.0	0.0	0.0	0.0	0.0	0.0	0.0	0.0	0.0	0.0	0.20647058823529413	0.0	0.0	0.0	0.0	0.1875	0.0	0.0	0.0
D_chr20_31619550_+	BPIFB6	1	1	-3	del	coding	significant, non-tissue-specific	N_A	0.285	-14.18	-20.82	0.09404388714733544	0.09518072289156626	0.0	0.0	0.0	0.0	0.0	0.0	0.0	0.0	0.09518072289156626	0.0	0.0	0.0	0.0	0.0	0.0	0.08527131782945736	0.0	0.0	0.0	0.0	0.0	0.0	0.0	0.0	0.0	0.0	0.0	0.0	0.0	0.0	0.0	0.0	0.0	0.0	0.0	0.0
A_chr22_49292614_+	LINC01310	0	0	4	del	non-coding	non-significant	N_A	0.001	0.92	-6.78	0.005690636316606311	0.02508361204013378	0.0	0.0	0.0	0.0	0.0	0.0	0.0	0.0	0.0	0.0	0.0	0.0	0.0	0.0	0.0	0.0	0.0	0.0	0.0	0.0	0.0	0.02508361204013378	0.0	0.0	0.0	0.00408997955010225	0.0	0.0	0.0	0.0	0.0	0.0	0.0	0.0	0.0	0.0
A_chr6_30630508_-	DHX16	0	0	11	del	coding	non-significant	Core	0.01	-1.21	-7.72	0.0004625259834727634	0.005463059313215401	0.0	0.0005068423720223011	0.0010221465076660989	0.0003035208417644678	0.0	0.0006280092108017584	0.005463059313215401	0.0004824314545308354	0.0017341040462427746	0.0	0.0	0.0005798135676374827	0.0002931519699812383	0.0	0.0	0.0002278769464489176	0.0019856422789063695	0.0	0.0004664179104477612	0.001098556183301946	0.00028005974607916355	0.0	0.0008815232722143865	0.00044665289486907486	0.00016345210853220007	0.0	0.000369321679182568	0.0	0.0	0.0	0.0	0.0	0.0	0.0005972526378658173	0.0	0.0
D_chr10_121693297_+	SEC23IP	0	0	-2	del	non-coding	significant, non-tissue-specific	N_A	0.4965	-3.5	-9.34	0.032475434460344815	0.07762589418514058	0.030981386432502627	0.03405294268825495	0.030082417582417583	0.03840024284738559	0.026470032142181885	0.03561853695901953	0.0363728764338609	0.02929753461668355	0.018304702900591382	0.010275107722903546	0.026004269357655735	0.032106611021530874	0.042173054949620856	0.020355065809611265	0.03303770902443978	0.030779926684363544	0.036640165917732455	0.03602326968973747	0.0323733660130719	0.03414634146341464	0.0322152108933909	0.02342647473892182	0.07762589418514058	0.042341002536960895	0.032873512070308156	0.041921297618367694	0.02877005347593583	0.02205544493796906	0.02506535445179148	0.013275991024682124	0.031587473002159826	0.032582322357019064	0.019777705132396208	0.028324892140311385	0.026520174275430953	0.03480589022757698
A_chr6_30633047_-	DHX16	0	0	4	del	coding	non-significant	Disorder	0.5710000000000001	3.5	-6.449999999999999	0.0012365833419207175	0.006713457430576747	0.00028328611898016995	0.0	0.0	0.0011189095717627912	0.0023776500891618782	0.001256544502617801	0.0020609703735508804	0.0013529645841623558	0.001707455890722823	0.0	0.0009138381201044386	0.0034597471723220225	0.0010279978230634335	0.001962066710268149	0.0005173751832370441	0.0009582074150512272	0.006713457430576747	0.0004753981459472308	0.0009463722397476341	0.0030581039755351682	0.001755520650466599	0.0007501875468867217	0.0009235315847801995	0.0009351449474668574	0.0011063170704723973	0.0008094141087105411	0.0008788449466415569	0.0	0.0014175779667881733	0.0006338474540460595	0.0003135123837391577	0.001567398119122257	0.0035714285714285713	0.0011876484560570072	0.0	0.0044472681067344345
D_chr3_42827516_-	AC006059.2	0	0	4	in	coding	non-significant	Surface	0.365	-4.64	-11.67	0.0001206419738083633	0.005639623738080375	0.0	0.0	6.615419219115915e-05	0.0	0.0	0.0	0.005639623738080375	0.0	0.0	0.0	0.0	0.0	0.0	0.0	0.0	0.0	5.8509471220653845e-05	0.0	0.0	0.0	0.0	0.0	0.0	0.0	0.0	0.0	0.0	2.5989552200015593e-05	0.0	0.0	0.0	0.0	0.0	0.0	0.0	0.0
D_chr3_43131985_-	POMGNT2	0	0	-5	del	non-coding	significant, tissue-specific	N_A	0.015	8.37	-0.16999999999999993	0.030648750669032925	0.3157894736842105	0.03488178488178488	0.0	0.013735046521931768	0.15384615384615385	0.0	0.0	0.0	0.0	0.0	0.02774922918807811	0.0	0.0	0.0	0.0	0.017142857142857144	0.0	0.03821656050955414	0.0	0.0	0.3157894736842105	0.0	0.0	0.0	0.0	0.0	0.0	0.0	0.01826326671261199	0.05175339366515837	0.0	0.0	0.0	0.0	0.06666666666666667	0.0	0.0
A_chr6_30671050_-	MDC1	0	0	13	del	coding	non-significant	N_A	0.597	5.35	-2.1500000000000004	5.020041550497757e-05	0.0013080444735120995	0.0	0.0	0.0	0.0	0.0	0.0	0.0013080444735120995	0.0	0.0	0.0	0.0	0.0	0.0	0.0	0.0	0.0	0.0	0.0	0.0	0.0	0.0	0.0	6.09570252971655e-05	0.0	0.0	0.0	0.0	0.0	0.0	0.0	0.0	0.0	0.0	0.000271370420624152	0.0	0.0
A_chr6_30671079_-	MDC1	0	0	-16	in	coding	non-significant	N_A	0.25275	4.89	-2.6100000000000003	0.00028375913289386065	0.0066236270646432465	0.0	0.0	0.0	0.0	0.0	0.0	0.0013080444735120995	0.0002332996344972393	0.0	0.0	0.0	0.00015628662967883097	0.0	0.0	0.0	0.0	0.0066236270646432465	0.0	0.0	0.0	0.0	0.0	0.0006092360180333862	0.0	0.00014381591562799616	0.0001083619288423334	0.0	0.0	0.00029345593270077276	0.0	0.0	0.0	0.0	0.0	0.0	0.0
A_chr6_30671292_-	MDC1	0	0	22	del	coding	non-significant	N_A	0.34711764705882353	3.79	-3.2	0.0009089945005832713	0.004724940938238272	0.00024287564766839378	0.0	0.0	0.0	0.0011707888189667788	0.0010787486515641855	0.002631802360132439	0.00039948067512234097	0.0	0.0	0.0	0.0016167059616032334	0.0009232544720138488	0.0006002400960384153	0.0010362694300518134	0.0004706436051300153	0.0006746879568199708	0.0006096631611034903	0.0	0.0006395224898742272	0.0008198641368001874	0.0011937244201909959	0.0014759956496970324	0.00036175710594315246	0.000434000868001736	0.00041691758928985036	0.00022222222222222223	0.0005159071367153912	0.003047164811870694	0.000727802037845706	0.00027764923646459973	0.0018371961560203504	0.0026125901965663102	0.0014829461196243204	0.0007714065312419646	0.0
A_chr6_30671331_-	MDC1	0	0	-17	in	coding	non-significant	N_A	0.3380714285714285	-0.5	-7.49	0.0009619681717302552	0.006595126313436173	0.00024287564766839378	0.0	0.0	0.0010468768174944749	0.00233883935097208	0.0006475285991797971	0.004069175991861648	0.0002996404314822213	0.0029399412011759767	0.0	0.0	0.0027251623322006526	0.00017324016862043078	0.0	0.002291712870555186	0.0	0.006595126313436173	0.0015227653418608193	0.0003638568829593693	0.0012782275244993609	0.0	0.0	0.0012949677553028929	0.00015507081567249042	0.00031003906492218017	0.0006021027279885137	0.0003888240848747431	0.0005159071367153912	0.0	0.0	0.0	0.0005660110372152257	0.0007478499314470896	0.0004948045522018803	0.0	0.0
A_chr22_50315945_+	CRELD2	1	1	3	del	coding	significant, non-tissue-specific	N_A	0.0	1.79	-0.8799999999999999	0.3230763018151715	0.4857142857142857	0.24655963302752293	0.3834080717488789	0.3400309119010819	0.28642220019821607	0.31353135313531355	0.33506493506493507	0.265993265993266	0.29336734693877553	0.25925925925925924	0.32786885245901637	0.40397350993377484	0.3347644904659679	0.30973451327433627	0.34403080872913994	0.31446540880503143	0.2946593001841621	0.28967813540510545	0.3315614617940199	0.2976554536187564	0.35714285714285715	0.34585741811175336	0.30755711775043937	0.30717136292175595	0.2791164658634538	0.24150268336314848	0.30155979202772965	0.36583400483481066	0.34643377001455605	0.38145896656534956	0.3286384976525822	0.31810676940011007	0.304635761589404	0.3486127864897467	0.19678714859437751	0.35525375268048603	0.2553191489361702
A_chr22_50316241_+	CRELD2	0	0	-19	in	coding	non-significant	N_A	0.45142857142857146	3.39	-3.5799999999999996	7.922827136362042e-06	7.254437297480293e-05	0.0	0.0	0.0	0.0	0.0	0.0	0.0	0.0	0.0	0.0	0.0	4.0749796251018746e-05	0.0	7.254437297480293e-05	0.0	0.0	0.0	0.0	0.0	0.0	0.0	0.0	0.0	0.0	0.0	0.0	0.0	0.0	0.0	0.0	0.0	0.0	0.0	0.0	0.0	0.0
D_chr3_43474080_-	ANO10	0	0	23	in	coding	non-significant	Protein	0.21933333333333335	5.87	-3.3500000000000005	0.00018899766010861511	0.005661639816768748	0.0	0.0	0.0	0.0	0.0	0.0	0.005661639816768748	0.0	0.0	0.0	0.0	6.675121820973233e-05	0.0	0.0	0.0	0.0	0.0	0.0	0.0	0.0	0.0	0.0	0.0	0.0	0.0	0.0	0.0	0.0	0.0	0.0	0.0	0.0	0.0	0.0	0.0	0.0
A_chr22_50320906_+	CRELD2	0	0	3	del	coding	non-significant	Disorder	0.20066666666666666	-2.33	-10.0	0.0010355230216011935	0.004132231404958678	0.00017576751816264356	0.0006146862735826753	0.00034340659340659343	0.0005159958720330237	0.0005738880918220947	0.0007041545116185494	0.0005851375073142189	0.0005065856129685917	0.0008955558043210567	0.0	0.0005833068193869976	0.002618373891718544	0.0015849633593764568	0.002229482142068783	0.00045007876378366215	0.00029924192046814734	0.0	0.0007868089764641489	0.0006406149903907751	0.0002642007926023778	0.0008029364533149805	0.0001574142092559555	0.0009424314732008582	0.0004570752560965773	0.0002180391016789011	0.00045379894545768864	9.770395701025892e-05	0.00016078032048877217	0.001453985631200821	0.00015625813844471066	0.0004988994864269993	0.0012304966284392381	0.002679568291775214	0.0	0.002565608481963463	0.0014566642388929353
A_chr6_30679278_-	MDC1	1	0	3	del	coding	significant, tissue-specific	N_A	0.18575	3.7	-3.46	0.15222498998106224	0.22080088987764182	0.10708003518029903	0.13524185587364265	0.1367965367965368	0.14011090573012938	0.18964865885908574	0.14543269230769232	0.14408504863153132	0.11625	0.1645274212368728	0.10693069306930693	0.11997635933806147	0.1819642688344834	0.15388759202729396	0.11719181868435599	0.1671446128635805	0.11188811188811189	0.16195286195286196	0.13805309734513274	0.15193571950328708	0.12507896399241947	0.15783898305084745	0.14536082474226805	0.21647686467631067	0.12353113983548766	0.10910616869492237	0.14431152965131078	0.15116100261417806	0.10892667375132838	0.2191840277777778	0.08516483516483517	0.15587151132174829	0.16272401433691755	0.195852534562212	0.19370608004888482	0.12652068126520682	0.145933014354067
D_chr5_1338381_-	CLPTM1L	0	0	30	in	non-coding	non-significant	N_A	0.0022500000000000003	1.97	1.96	0.4623655913978494	0.9875	0.0	0.0	0.0	0.0	0.0	0.0	0.0	0.0	0.0	0.0	0.0	0.0	0.0	0.0	0.0	0.0	0.9875	0.0	0.0	0.0	0.0	0.0	0.0	0.0	0.0	0.0	0.0	0.0	0.0	0.0	0.0	0.0	0.0	0.0	0.5384615384615384	0.0
D_chr3_43596781_-	ANO10	0	0	-11	del	coding	non-significant	Ligand	0.018000000000000002	3.29	-5.260000000000001	0.000271000432760381	0.005679713544882084	0.0	0.0006066734074823053	0.0	0.0	0.0	0.0	0.0001836884643644379	0.0002582978173834431	0.0	0.0	0.0	0.0	0.0	0.0	0.0002212226237003171	0.0	0.005679713544882084	0.0	0.0	0.0	0.0	0.0	0.0008164376105592598	0.00040987806127677014	0.000848491276449064	0.00014938751120406333	0.00020615722924683893	0.0	0.0	0.0	0.00015868817773075905	0.0	0.0	0.0	0.0	0.0
A_chr22_50356599_+	PIM3	0	0	11	del	coding	non-significant	Surface	0.953	-8.03	-13.62	0.0006852148001888847	0.002871500358937545	0.0	0.00022893772893772894	0.0	0.001424182860371229	0.00025967281225655674	0.0	0.0007567007845792345	0.0027925723333813157	0.00016217092815827883	0.0	0.0	0.0001607889377210848	0.0015496289046570426	0.00014344115326687227	0.0002554523102468308	0.0001645918123054824	0.0	0.0003803149007378109	0.0	0.00016964487672472292	0.00024303699022991298	0.0	0.0	0.0005212750918857789	0.0016882681784440342	5.569091541942221e-05	0.0002990520051436945	0.0	0.0	0.0009710821944413211	0.0002954100660980023	0.00013394501557110805	0.0	0.00023896765971005257	0.00015304560759106213	0.00027788069655427936
A_chr6_30698358_-	FLOT1	0	0	-16	in	coding	non-significant	N_A	0.22059999999999996	2.51	-4.13	0.00014124465538642574	0.007879984486831436	0.0	0.0	0.0	0.0	0.0	0.0	0.0	0.0	0.0	0.0	2.737800815864643e-05	0.0	0.0	0.0	0.0	0.0	0.007879984486831436	0.0	0.0	0.0	0.0	0.0	0.0	0.0	0.0	0.0	0.0	0.0	0.0	7.123234328290875e-06	0.0	0.0	0.0	0.0	0.0	0.0
A_chr6_30698485_-	FLOT1	0	0	19	del	coding	non-significant	N_A	0.7431428571428571	3.52	-9.66	1.6746357231199163e-05	0.0005551785824440195	0.0	0.0	0.0	0.0	0.0	0.0	0.0005551785824440195	0.0	0.0	0.0	0.0	0.0	0.0	0.0	0.0	0.0	0.0	0.0	0.0	0.0	0.0	0.0	0.0	0.0	0.0	0.0	0.0	0.0	0.0	0.0	0.0	0.0	0.0	0.0	0.0	0.0
A_chr6_30708083_-	FLOT1	0	0	4	del	coding	non-significant	N_A	0.7609999999999999	-5.13	-11.219999999999999	1.0238464503350217e-05	0.00012278526085728668	0.0	0.0	0.0	0.0	0.0	7.065306987588611e-05	3.846568091948364e-05	6.0416876447487664e-05	0.0	0.0	0.0	1.6165099550071395e-05	1.3568030102936121e-05	0.0	0.0	0.0	0.0	0.0	0.0	0.0	0.0	0.0	0.0	0.0	0.0	0.0	0.0	0.0	0.0	1.8829436686019145e-05	0.0	9.789684935306498e-05	0.0	0.0	0.0	0.0
A_chr6_30709974_-	FLOT1	0	0	6	del	non-coding	non-significant	N_A	0.2934	0.64	-11.379999999999999	5.299744728962222e-06	0.00021629416005767844	0.0	0.0	0.0	0.0	0.0	0.0	0.0	0.0	0.0	0.0	0.0	0.0	0.0	0.0	0.0	0.0	0.0	0.0	0.0	0.0	0.0	0.0	0.00021629416005767844	0.0	0.0	0.0	6.008050788055995e-05	0.0	0.0	0.0	0.0	0.0	0.0	0.0	0.0	0.0
A_chr6_30710002_-	FLOT1	0	0	-22	in	non-coding	non-significant	N_A	0.2537619047619047	4.1	-7.92	0.00029493367524446824	0.0073590381426202325	0.0	0.00019280825219319386	0.0	8.285461776403005e-05	0.0	0.0	0.0026768424649732314	0.0	0.0	0.0	0.0	0.0	7.86503598253962e-05	0.0	0.0	0.0	0.0073590381426202325	0.0	0.0	0.0	0.0	0.0	0.0	0.0	0.0	0.00014673873168822912	6.008050788055995e-05	0.0	0.0	0.0004176174019355659	0.000167780543049691	0.0	0.0	0.0	0.0	0.0006920415224913495
A_chr22_50581475_+	MOV10L1	0	0	3	del	coding	non-significant	N_A	0.0	0.56	-2.2199999999999998	0.009474532992877302	0.056338028169014086	0.0	0.0	0.0	0.0	0.0	0.010526315789473684	0.0	0.0	0.0	0.0	0.0	0.0	0.0	0.0	0.0	0.0	0.0	0.0	0.0	0.056338028169014086	0.0	0.0	0.011666666666666667	0.0	0.0	0.0	0.0	0.0	0.0	0.0	0.0	0.0	0.0	0.0	0.0	0.0
A_chr6_30899323_-	SFTA2	0	0	28	del	coding	non-significant	N_A	0.6265294117647058	12.29	6.119999999999999	0.035076178817421574	0.038627358759477794	0.0	0.0	0.0	0.0	0.0	0.01614656109299798	0.0	0.0	0.02835538752362949	0.0	0.0	0.006150061500615006	0.038627358759477794	0.0	0.0	0.020725264743145365	0.0	0.014753046824887749	0.0	0.0	0.0	0.0	0.0	0.0	0.0	0.0	0.0	0.0	0.0	0.02608695652173913	0.0	0.0	0.0	0.0	0.0	0.0
D_chr20_31829288_+	BPIFA1	0	0	13	in	coding	non-significant	N_A	0.27849999999999997	5.87	-4.87	0.00021973997436366963	0.00043834015195791935	0.0	0.0	0.0	0.0	0.0	0.0	0.0	0.0	0.0	0.0	0.0	0.0	0.0001545833977430824	0.0	0.0	0.0	0.0	0.0	0.0	0.0	0.0	0.0	0.0	0.0	0.0	0.0	0.0	0.0	0.0	0.0	0.0	0.0	0.00043834015195791935	0.0	0.0	0.0
A_chr6_30922700_-	SFTA2	0	0	-8	in	non-coding	non-significant	N_A	0.0	3.43	4.48	0.010121836925960637	0.07407407407407407	0.0	0.0	0.0	0.0	0.0	0.0	0.0	0.0	0.0	0.0	0.0	0.0	0.0	0.0	0.0	0.0	0.0	0.0	0.0	0.0	0.0	0.0	0.016710642040457344	0.07407407407407407	0.0	0.008571428571428572	0.0	0.0	0.0	0.0	0.0	0.0	0.0	0.0	0.0	0.0
D_chr20_31871066_+	BPIFB1	0	0	6	in	non-coding	non-significant	N_A	0.623	2.67	-5.92	0.00389348536466662	0.015015015015015015	0.0	0.0	0.0	0.0	0.0	0.0	0.0	0.0	0.0029453195031374055	0.0	0.0	0.0	0.004917149400511922	0.0	0.0	0.003083382536246146	0.0	0.0008754012255617158	0.0	0.0	0.0	0.0	0.0	0.0	0.0	0.0	0.0	0.0	0.0	0.0	0.0	0.0	0.0	0.0	0.0	0.0
D_chr5_1480426_-	LPCAT1	0	0	-14	del	non-coding	non-significant	N_A	0.00175	6.66	1.0	0.04474761255115962	0.9444444444444444	0.0	0.0	0.0	0.20689655172413793	0.0	0.0	0.9444444444444444	0.0	0.0	0.0	0.0	0.0	0.0	0.0	0.0	0.0	0.0	0.0	0.0	0.0	0.0	0.0	0.0	0.0	0.0	0.0	0.0	0.0	0.0	0.04029850746268657	0.0	0.0	0.0	0.0	0.0	0.0
A_chr22_50615344_+	PANX2	0	0	-24	in	coding	non-significant	N_A	0.993	6.88	-4.6000000000000005	0.00010211673401508409	0.0012944983818770227	0.0	0.0	0.0	0.0	0.0	0.0	0.0	0.0	0.0	0.0	0.0	0.0	0.0	0.0	0.0	0.0	0.0	0.0	0.0	0.0	0.0	0.0	0.0	0.0	0.0	0.0	0.0	0.0	0.0	0.0	0.0	0.0	0.0	0.0	0.0	0.0
A_chr22_50615370_+	PANX2	0	0	2	del	coding	non-significant	N_A	0.0	0.32	-11.16	0.013187825736416251	0.029436038514442917	0.0	0.0	0.0	0.0	0.0	0.0	0.011904761904761904	0.0	0.0069605568445475635	0.029436038514442917	0.0	0.0021256038647342996	0.0	0.0	0.0	0.006142506142506142	0.0	0.0	0.0	0.0	0.0	0.0	0.0	0.0	0.0	0.0	0.0	0.0	0.01236298750955901	0.004185397612773214	0.0	0.0	0.0018867924528301887	0.0	0.0	0.0
D_chr10_12431086_+	CAMK1D	0	1	30	in	non-coding	non-significant	N_A	0.011000000000000001	4.2	0.27	0.2857142857142857	0.75	0.0	0.0	0.0	0.0	0.0	0.0	0.5517241379310345	0.0	0.0	0.0	0.0	0.0	0.0	0.0	0.0	0.0	0.0	0.0	0.0	0.0	0.0	0.0	0.0	0.0	0.0	0.0	0.0	0.0	0.0	0.0	0.0	0.0	0.0	0.0	0.0	0.0
A_chr22_50617647_+	PANX2	0	0	-3	in	coding	significant, non-tissue-specific	Disorder	0.0	6.5	2.72	0.08038720538720537	0.42857142857142855	0.0	0.0	0.0	0.0	0.0	0.0	0.2	0.0	0.0	0.016216216216216217	0.0	0.10914454277286136	0.0	0.0	0.0	0.14049586776859505	0.0	0.0	0.0	0.0	0.0	0.1875	0.0	0.42857142857142855	0.0	0.0	0.0	0.0	0.11219512195121951	0.12315270935960591	0.0	0.0	0.08045977011494253	0.0	0.0	0.0
D_chr20_31889200_+	BPIFB1	0	0	-18	del	coding	non-significant	N_A	0.24092307692307693	-6.71	-9.71	0.0012323024683718	0.005700325732899023	0.0	0.0	0.0	0.0	0.0	0.0	0.0	0.0	0.0	0.0	0.0	0.0	0.0015914680776305727	0.0	0.0	0.001032293249191695	0.0	0.0013935340022296545	0.0	0.0	0.0	0.0	0.0	0.0	0.0	0.0	0.0	0.0	0.0	0.0	0.0	0.0	0.0	0.0	0.0	0.0
A_chr22_50635866_+	TRABD	0	1	-12	in	coding	non-significant	N_A	0.6223749999999999	1.86	-1.7899999999999998	0.00399857131656663	0.008336034441203115	0.0019875159156547933	0.003286230693394676	0.0	0.004320237613068718	0.004841595621513525	0.004239616864253749	0.0022142598333266235	0.0035469540962154342	0.002450694363402964	0.0007785130400934215	0.0012432978475406015	0.004926208238728511	0.005100060978989966	0.005748288512088738	0.0017958848581250961	0.006551543694400837	0.0021940928270042194	0.0028446891488873595	0.0014232209737827714	0.005986451714540776	0.003710915971635375	0.0035964754540550262	0.002575190709878043	0.0024530095360745714	0.003125074548534078	0.0026021520500738447	0.001476120184753107	0.0005215318134406199	0.0013819426164780205	0.008336034441203115	0.0019043800741705924	0.006983675103420666	0.0008182636445462729	0.0031344891762170634	0.0030897080758576605	0.005876068376068376
A_chr6_31110932_-	CCHCR1	0	0	-21	in	coding	non-significant	N_A	0.6304444444444445	3.69	-6.360000000000001	9.251154615258713e-05	0.00724200362100181	0.0	0.0	0.0	0.0	0.0	0.0	0.0	0.0	0.0	0.0	0.0	0.0	0.0	0.0	0.0	0.0	0.00724200362100181	0.0	0.0	0.0	0.0	0.0	0.0	0.0	0.0	0.0	0.0	0.0	0.0	0.0	0.0	0.0	0.0	0.0	0.0	0.0
D_chr3_44974606_-	ZDHHC3	0	0	4	in	coding	non-significant	N_A	0.0	4.43	-4.67	0.00038427679851654246	0.005962163195107968	0.00020837054235875455	0.00022612497173437853	0.0	0.0	0.0	0.0	0.005962163195107968	0.000128562245553889	0.0	0.000924898261191269	0.00014857737166629523	9.792720744246777e-05	0.0006291682395872657	0.0	0.0	0.00012415163052474756	0.0005660510861105215	0.00017225539733578318	0.0	0.0	0.0001122586439155815	0.0	0.0007904973892783591	5.915642931792637e-05	4.131833018854931e-05	9.00441216195936e-05	0.0	0.0	0.0	0.0006585239655686041	0.0	0.0	0.0	0.0	0.0	0.0
A_chr6_31111173_-	CCHCR1	0	0	17	del	coding	non-significant	Disorder	0.9976666666666666	3.93	-1.6299999999999994	5.148636224333436e-05	0.0008973975471133712	0.0	0.0	0.0	0.0	0.0	0.0	0.0	0.0	0.0	0.0	0.0	0.0	0.0	0.0	0.0	0.0	0.0	0.0	0.0	0.0	0.0	0.0	0.00015044833604140338	0.0	0.0	0.0	0.0	0.0	0.00043184108248164676	0.0	0.0	0.0	0.0	0.0	0.0	0.0
A_chr22_50636256_+	TRABD	0	1	4	del	coding	significant, non-tissue-specific	N_A	0.0	-1.47	-7.56	0.04744159955122811	0.075	0.01749596724159325	0.039066400399400895	0.026725790987535955	0.03473562331146276	0.0667945587722358	0.052219979818365285	0.05668338021279198	0.059514989875043216	0.04789738593927586	0.01507537688442211	0.022787385554425228	0.05765765765765766	0.05654681037345651	0.039408485599256735	0.04839203675344564	0.0392172871761376	0.05305445733962505	0.041716478952998175	0.059457538789529786	0.06773276474769012	0.048995292807612494	0.058734512437340396	0.04722894557189847	0.05087989543948093	0.062092276491465266	0.05784409748228381	0.044669032556704215	0.020163020163020164	0.06206063268892795	0.05312355840435089	0.04286999918187025	0.058984193398419336	0.04128381001682412	0.06239046617595514	0.011127496983509854	0.026343894624421504
A_chr22_50636801_+	TRABD	0	0	27	del	coding	non-significant	N_A	0.3423999999999999	8.26	-2.130000000000001	0.020438806645797027	0.04256634642823171	0.004470439220653429	0.012587412587412588	0.0026086956521739132	0.014935365916464953	0.011336797354747285	0.017224540530942023	0.023323482609684018	0.02856605901146401	0.03821313240043057	0.0043677658877484165	0.03712055507372073	0.04256634642823171	0.01769041769041769	0.0315316791766364	0.006365773929001548	0.029992017333789485	0.007736578922539862	0.0197320594038841	0.008666100254885302	0.0276701380479535	0.02086530883145974	0.025930404406825206	0.02153267990452491	0.017959183673469388	0.033240397368919684	0.011997091614154144	0.005813953488372093	0.0032354193273733504	0.012321562734785876	0.0231664067234237	0.007925801011804385	0.023739142298421938	0.016688741721854305	0.00897308075772682	0.032096928472738866	0.03780663780663781
A_chr22_50637529_+	TRABD	0	0	-16	in	coding	non-significant	N_A	0.9736666666666668	6.82	2.6400000000000006	0.0058904142523982395	0.03482587064676617	0.002807554874936192	0.0	0.0	0.0	0.0	0.0	0.0069504778453518675	0.004605641911341394	0.0	0.0	0.0	0.007203389830508475	0.006048387096774193	0.013745704467353952	0.0	0.0	0.005119453924914676	0.0	0.004724409448818898	0.0	0.004273504273504274	0.0	0.015137180700094607	0.003178928247048138	0.008946608946608947	0.010716677829872739	0.0	0.0	0.012295081967213115	0.01154039136979428	0.0034129692832764505	0.007425742574257425	0.004322766570605188	0.0057251908396946565	0.0	0.0
A_chr6_31113604_-	CCHCR1	0	0	-19	in	coding	non-significant	N_A	0.22462499999999996	-13.71	-21.400000000000002	0.00010255394691241892	0.006548974943052392	0.0	0.0	0.0	0.0	0.0	0.0	0.0	0.0	0.0	0.0	0.0	0.0	0.0	0.0	0.0	0.0	0.006548974943052392	0.0	0.0	0.0	0.0	0.0	8.07852324595064e-05	0.0	0.0	0.0	0.0	0.0	0.0	0.0	0.0	0.0	0.0	0.0	0.0	0.0
A_chr22_50644750_+	SELENOO	0	0	4	del	coding	significant, tissue-specific	N_A	0.979	3.79	-4.670000000000001	0.04723138700420652	0.13676061929337038	0.021184950773558368	0.049248747913188645	0.04620811287477954	0.03227875160324925	0.05691418408181414	0.053866871873797614	0.025474525474525476	0.03047844063792085	0.03732590529247911	0.09063625450180073	0.014865764366540937	0.04095396344443358	0.031218187987784186	0.04263275991024682	0.04708888483299872	0.03834045423881268	0.05134706814580032	0.023623708078464457	0.06889279437609842	0.022026431718061675	0.031069958847736626	0.05422077922077922	0.03495598135680994	0.021242697822623474	0.022522202486678508	0.048855134890047607	0.05566086506979149	0.015156734412676542	0.13676061929337038	0.05491671144545943	0.047007511509571116	0.018392370572207085	0.05188679245283019	0.0670391061452514	0.0485266604303087	0.025025025025025027
D_chr3_45000066_-	ZDHHC3	0	0	14	in	coding	non-significant	N_A	0.034	4.2	2.4400000000000004	0.0006963788300835657	0.009615384615384616	0.0	0.0	0.0	0.0	0.0	0.0	0.0	0.009615384615384616	0.0	0.0	0.0	0.0	0.0	0.0	0.0	0.0	0.0	0.0	0.0	0.0	0.0	0.0	0.0	0.0	0.0	0.0	0.0	0.0	0.0	0.0032967032967032967	0.0	0.0	0.0	0.0	0.0	0.0
D_chr3_45000619_-	ZDHHC3	1	1	4	in	coding	significant, tissue-specific	N_A	0.0	4.43	-3.9700000000000006	0.04636996473332572	0.1767109295199183	0.06725492306036802	0.03376168224299066	0.02300194931773879	0.03205958549222798	0.04630211606955793	0.051736561464187925	0.04878655880522713	0.06203040985649681	0.021128981393882057	0.0724836825833047	0.039798134662067206	0.03271594253072529	0.04747710385346466	0.012688532439549916	0.043422647098424666	0.04087310079178258	0.04835243553008596	0.029123468426013197	0.039759351294794666	0.03576426683252993	0.035033883135148956	0.02929399367755532	0.052417963755910464	0.0334113775865342	0.05532936870997255	0.045897789350079134	0.05172492159447298	0.03609993648105018	0.15072765072765074	0.05345928406949969	0.03583646938077318	0.0210016155088853	0.0121765601217656	0.04010826771653543	0.005371248025276461	0.03459637561779242
A_chr6_31118333_-	CCHCR1	0	0	9	del	coding	non-significant	N_A	0.4386666666666667	1.48	-9.209999999999999	0.002337610825186375	0.007998359310910582	0.0007728572532653219	0.0	0.0	0.0	0.0	0.0	0.0019419989642672191	0.0013063357282821686	0.0	0.0	0.0	0.0007132158904500392	0.0008470474346563407	0.0	0.0	0.0	0.007696390658174098	0.0005288207297726071	0.0	0.0	0.0004850248575239481	0.0007499062617172854	0.007998359310910582	0.0006798096532970768	0.0010482180293501049	0.00044749403341288785	0.0007789173049461248	0.0	0.0	0.0	0.0	0.0	0.0	0.0	0.0	0.0
A_chr22_50649028_+	SELENOO	0	0	-32	in	coding	non-significant	N_A	0.0	4.91	-3.4499999999999993	0.0006294362049992364	0.005714285714285714	0.0	0.0	0.00029423303256178896	0.0003704618424302297	0.0005163955589981926	0.000687915615684476	0.0	0.00041553339377455424	0.0006002400960384153	0.00037248572138068043	0.0	0.00044373446929357475	0.00013986992097349466	0.0	0.0	0.00035294117647058826	0.00037230081906180194	0.0	0.000488663017982799	0.001048462255358807	0.0001912655403251514	0.001033468479211384	0.0030479507973656997	0.0	0.0008020906103650806	0.0002597595368858542	0.0	0.0	0.002188183807439825	0.00038174183345149153	0.0	0.0006212833939824266	0.0005443065534509035	0.00030111412225233364	0.0014163302882232137	0.0
A_chr6_31118633_-	CCHCR1	0	0	4	del	coding	non-significant	Disorder	0.995	-5.4	-9.61	0.0025881057268722467	0.010834926704907584	0.0005435767349157456	0.0033655868742111907	0.0	0.0028208744710860366	0.003057169061449098	0.0	0.0	0.0008860338907963229	0.002612671456564337	0.0	0.0	0.0024009603841536613	0.0	0.0010090817356205853	0.0	0.00070779756989501	0.010834926704907584	0.0006391137622496804	0.0	0.0	0.002382015780854548	0.001559367342392515	0.007091841021762877	0.0	0.0004712165239927747	0.00226490306214894	0.0009282178217821782	0.0009683666881859264	0.004001883239171375	0.0010230179028132991	0.0005685048322910744	0.0	0.0	0.0014468290330359296	0.0	0.0
A_chr6_31118858_-	CCHCR1	0	0	41	del	coding	non-significant	Disorder	0.6473913043478262	-3.71	-15.29	7.956683813320285e-05	0.00547680412371134	0.0	0.0	0.0	0.0	0.0	0.0	0.0	0.0	0.0	0.0	0.0	0.0	0.0	0.0	0.0	0.0	0.00547680412371134	0.0	0.0	0.0	0.0	0.0	5.011442794380502e-05	0.0	0.0	0.0	0.0	0.0	0.0	0.0	0.0	0.0	0.0	0.0	0.0	0.0
A_chr22_50650873_+	SELENOO	0	0	-24	in	non-coding	non-significant	N_A	0.00425	2.25	-3.5700000000000003	0.0005360134003350084	0.001487652484379649	0.0	0.0	0.0	0.0	0.0	0.0	0.0	0.0	0.0	0.0	0.0	0.0	0.0	0.0	0.0	0.0	0.0	0.0	0.0	0.0	0.0	0.0	0.0	0.0	0.0	0.0	0.0	0.0	0.0008149959250203749	0.001487652484379649	0.0	0.0	0.0	0.0	0.0	0.0
A_chr22_50654122_+	SELENOO	0	0	-24	in	coding	significant, non-tissue-specific	N_A	0.45062500000000005	9.27	5.47	0.020496116912761563	0.051014513683298436	0.027939556115221156	0.012279526680062514	0.019052369077306733	0.007666830225711482	0.01607538802660754	0.01588256527493683	0.02202619331096439	0.0345527743742342	0.0066552168312580505	0.029069767441860465	0.0046518840130252755	0.016145985401459853	0.025904775010320628	0.003470787538219982	0.0094600405430309	0.006268316509280365	0.009879683067592683	0.00417059060944437	0.015598440155984402	0.008510128251228575	0.006055420259329955	0.017654571407106905	0.02542772861356932	0.0268133857993523	0.03526996014011354	0.051014513683298436	0.021940928270042195	0.007930710633413336	0.034458729660987425	0.016230539913878766	0.016257172281889068	0.003723316233658779	0.015139794452425682	0.015992272190619296	0.006821145551208747	0.0054005400540054005
A_chr1_116931264_+	ATP1A1	0	0	4	del	coding	non-significant	Surface	0.0	-3.6	-8.63	3.073569352613757e-05	0.00018329372503413056	0.0	0.0	0.0	7.189899629001179e-05	0.0	9.455668673369685e-05	0.0	0.0	0.0	0.0	0.0	7.223842809180472e-05	1.7118890695882905e-05	0.0	0.0	3.084396807649304e-05	0.0	5.740198610871936e-05	0.00012122191692257961	0.00018329372503413056	3.162538675212549e-05	0.0	0.0	0.0	2.0140885494030745e-05	0.0	0.0	4.1809515845806506e-05	0.0	0.0	0.0	0.0	0.0	0.0	0.0	9.438711301283665e-05
A_chr22_50655124_+	SELENOO	0	0	4	del	coding	non-significant	N_A	0.0	2.3	-7.410000000000001	0.0038752800233758642	0.012422529827722718	0.0018679072390216395	0.0012743848642289971	0.0002651347768448962	0.0033835580227332806	0.004321420228918477	0.002756789871349806	0.003987467957846767	0.0030629322049954212	0.0019538882375928096	0.003567484923129194	0.002628302669802186	0.004570313502965569	0.0035766637349750807	0.00022699757869249396	0.0027319639785490235	0.0013331411688405274	0.0019291053773812395	0.0018981141317658584	0.002956636005256242	0.004185447520927237	0.001719741445768843	0.004991065376794627	0.0033317001469867712	0.003289782874330294	0.004854684553867493	0.0038001495140792423	0.002880699314592232	0.00027198549410698095	0.009291334353768898	0.0035928940539821244	0.0014939309056956115	0.006079244743241311	0.003285271034860376	0.004696132596685083	0.005973205904940695	0.0011179429849077697
A_chr22_50655151_+	SELENOO	0	0	31	del	coding	non-significant	N_A	0.7350000000000001	2.77	-6.940000000000001	2.4443990872613808e-05	0.000276380520700901	0.0	0.0	0.0	0.0	0.0	0.0	0.0	0.0	0.0	0.0	0.0	0.0	0.0	0.0	0.0	0.0	0.0	0.0	0.0	0.0	0.0	0.0	0.0	0.0	8.710611702706823e-05	0.0	0.0	0.0	0.0	6.677053193857111e-05	0.0	0.0	0.0	0.0	8.583690987124464e-05	0.0
A_chr22_50655163_+	SELENOO	0	0	43	del	coding	non-significant	N_A	0.6282727272727274	1.24	-8.47	1.833310518802433e-05	0.0001658466471336171	0.0	0.0	0.0	0.0	0.0	0.0	0.0	0.0	0.0	0.0	0.0	0.0	0.0	0.0	0.0	0.0	0.0	0.0	0.0	0.0	0.0	0.0	0.0	0.0	6.533101045296167e-05	0.0	0.0	0.0	8.130962705984389e-05	6.677053193857111e-05	0.0	0.0	0.0	0.0	0.0	0.0
A_chr22_50655191_+	SELENOO	0	0	71	del	coding	non-significant	N_A	0.5261724137931035	1.71	-8.0	1.2222144815305055e-05	0.00033351862145636465	0.0	0.0	0.0	0.0	0.0	0.0	0.0	0.0	0.0	0.0	0.0	7.737542556484061e-05	0.0	0.0	0.0	0.0	0.0	0.0	0.0	0.0	0.0	0.0	0.0	0.0	0.0	0.0	0.0	0.0	0.0	8.902539449377935e-05	0.0	0.0	0.0	0.0	0.0	0.0
A_chr22_50655382_+	SELENOO	0	0	-19	in	coding	non-significant	N_A	0.2531111111111111	1.71	-0.33000000000000007	0.003129204574105361	0.006884261406635256	0.0003448870494912916	0.0017624596103005972	0.0007488766849725411	0.0025602173572286955	0.001055223355610271	0.0009042499748819451	0.0031063437363490756	0.002753850587594864	0.0036496350364963502	0.002794814067230805	0.0022390516957523873	0.0032559928214331495	0.0030984186372804067	0.0018073650124256345	0.0028022417934347476	0.00286781379218354	0.0023399110833788317	0.0025340895378303365	0.002288329519450801	0.0034126163391933815	0.001529918404351768	0.003616636528028933	0.003756846059837958	0.0031120331950207467	0.0031258372778422794	0.0029375533023784707	0.0005244663554832957	0.00051440329218107	0.0062264661728152	0.004456976532654175	0.0013998472893866124	0.004642588926059944	0.0045894526034712954	0.002120988565105127	0.006705653021442495	0.004578987534978377
D_chr5_1799885_-	MRPL36	1	0	21	in	non-coding	significant, tissue-specific	N_A	0.010000000000000002	7.2	-2.9699999999999998	0.2656457099938146	0.4430193563570042	0.20742100432673397	0.25632352941176473	0.23413566739606126	0.2686696632757669	0.26289270895080025	0.24133504492939667	0.26755555555555555	0.2605762217359592	0.24464692482915718	0.3333333333333333	0.2708522899605702	0.25380758679405924	0.2466403162055336	0.18466564181398923	0.26024132280649487	0.24764432647644327	0.26778131634819535	0.23039916785853595	0.25612360256249217	0.24839331619537275	0.248930608365019	0.2310455662696162	0.4430193563570042	0.28833426808749296	0.2608726150392817	0.2904706275033378	0.25686219869026056	0.2218175798708823	0.3382022471910112	0.24217631417467786	0.2507447354904982	0.29947780678851177	0.24713208784005244	0.24887476833465713	0.17607178464606182	0.22705882352941176
D_chr5_1799924_-	MRPL36	1	0	-18	del	non-coding	non-significant	N_A	0.0006666666666666666	7.62	-2.55	0.0018353720100138496	0.009417181123783614	0.0009255280468052755	0.0011850681414181316	0.00047596382674916705	0.0026884611248521348	0.0024067388688327317	0.0010141987829614604	0.002421307506053269	0.002091792789467208	0.0024067388688327317	0.0	0.0023516392308756398	0.0005068423720223011	0.0015133876600698488	0.005391467416783873	0.0012067578439259854	0.003778226869343643	0.006839452843772498	0.004205921938088829	0.0015174506828528073	0.0012809564474807857	0.0	0.0	0.009417181123783614	0.0012593467138921684	0.0025558500567966678	0.0015265382808830436	0.00028116213683223993	0.0	0.0	0.0	0.0004111278607646978	0.002231312755671253	0.0	0.003162333099086437	0.0026550808592807145	0.002277904328018223
A_chr22_50845096_+	PPP6R2	0	0	-22	in	coding	non-significant	N_A	0.44935	5.27	-3.1900000000000013	0.002409793734120809	0.008564110773171122	0.00022346923573521378	0.0030263726761781237	0.001284896624226142	0.00028620492272467084	0.0033562678301728476	0.0008705114254624592	0.0015119697606047879	0.0016015374759769379	0.0036837631056956645	0.003041714947856315	0.0002776749352091818	0.0022343071539985665	0.0029351773543604795	0.0	0.0012027600177248845	0.0027434842249657062	0.0028634361233480176	0.0013374092472296522	0.0027710426047800486	0.0020797227036395147	0.0021652832912306026	0.0010683760683760685	0.0029144456801012387	0.0037118272313143245	0.0014210197237537656	0.0034510070151618014	0.0015274637991079612	0.0	0.007867003117114442	0.0030992416749093307	0.0032314652386667897	0.002640380214750924	0.005047396282161763	0.00501123207188526	0.0014394702749388226	0.002271436683702442
A_chr6_31237152_-	HLA-C	0	0	10	del	coding	non-significant	N_A	0.0	-10.35	-20.299999999999997	0.00011037507061214138	0.010444913126443708	0.0	0.0	0.0	0.0	0.0	0.0	0.0	0.0	0.0	0.0	0.0	0.0	0.0	0.0	0.0	0.0	0.010444913126443708	0.0	0.0	0.0	0.0	0.0	0.0	0.0	0.0	0.0	0.0	0.0	0.0	2.517506108099195e-06	0.0	0.0	0.0	0.0	0.0	0.0
A_chr6_31237158_-	HLA-C	0	0	4	del	coding	non-significant	N_A	0.0	0.85	-9.1	0.001853544482901077	0.0035683825005017058	0.00021997484390246655	0.0007042437204934922	0.0006156260044782706	0.001322193275081441	0.0011758919536201077	0.0006785227203332904	0.001019360970872449	0.0009720026889046347	0.0008551881413911061	0.00015742010929453303	0.0012737697916233573	0.0009537540613408595	0.002020283621068691	0.0005481085447237341	0.0005903510829619203	0.000983605393140329	0.0006443568066153966	0.0013873018075082233	0.0007708603372371224	0.0018026359166438707	0.0014316332514561546	0.0009747389930828763	0.00011564704521799469	0.0009761992699386744	0.000948064737965015	0.000714000714000714	0.0004390236517684579	0.0009361971865324134	0.00038074140735869303	0.0035683825005017058	0.0007114607398109624	0.002121970752747842	0.0005386793620289286	0.0005225999842233967	0.0013226132052486861	0.001178137140773363
A_chr6_31237293_-	HLA-C	0	0	9	del	coding	non-significant	Core	0.0	-7.98	-17.71	0.00012458936362804226	0.010651376232885068	0.0	0.0	0.0	0.0	0.0	0.0	0.00012753780300192103	0.0	0.0	0.0	0.0	0.0	0.0	0.0	0.0	0.0	0.010651376232885068	0.0	0.0	0.0	0.0	0.0	0.0	0.0	0.0	0.0	0.0	0.0	0.0	3.2464358643148523e-06	0.0	0.0	0.0	0.0	0.0	0.0
A_chr6_31237320_-	HLA-C	1	0	-18	in	coding	non-significant	Core	0.0066363636363636356	5.29	-4.44	0.013105497951409795	0.017719161432044175	0.007986161909105774	0.014487093794356868	0.0107948512564499	0.014542895023015388	0.010150133376989822	0.011758941695247428	0.01477403038062175	0.012755293446780414	0.015816840981434984	0.004959963691769054	0.012472776466734206	0.010516752991943676	0.015802567653202527	0.010490646613749245	0.011646718444777101	0.009649896706102834	0.014194610162518	0.016052610622992593	0.010428523602276531	0.015286069651741294	0.014788121161515727	0.014592489993565345	0.008752855687979962	0.014188930982586419	0.01121404193076548	0.011182128349596875	0.009072571992618343	0.010100071977524437	0.004683393070489845	0.014643179572483704	0.009036015588197508	0.017719161432044175	0.008553575665811686	0.005644090305444887	0.010109127823365198	0.009088217206113478
A_chr6_31237331_-	HLA-C	0	0	-29	in	coding	non-significant	Core	0.08326315789473684	7.72	-2.0100000000000007	0.00018570731658224383	0.000500423629513457	0.0	0.0	0.0	9.069095168817427e-05	2.9185718455102637e-05	0.0	0.00019926352202260446	0.0	0.0	0.0	5.528527200353826e-05	1.2751523807094948e-05	0.00014067849955650506	0.0	0.0	1.659925524674793e-05	0.0003129237509126943	4.720798489344483e-05	0.0	0.00018942742403960295	8.54885110874882e-05	0.0	0.0	7.1785791199062e-06	0.0	0.0	0.0	0.0	0.0	0.000500423629513457	0.0	0.00016863994789607128	0.0	0.0	0.0	0.0
A_chr6_31237860_-	HLA-C	0	0	2	del	coding	non-significant	Protein	0.37200000000000005	-2.26	-13.03	1.8303290092657863e-05	0.00021646008020415603	0.0	0.0	0.0	0.0	0.0	0.0	0.0	0.0	0.0	0.0	0.0	1.177481837342659e-05	2.6983998488896086e-05	0.0	0.0	1.8425820716764427e-05	0.00021646008020415603	0.0	0.0	0.0	1.3019590143302288e-05	0.0	0.0	0.0	0.0	0.0	0.0	0.0	0.0	3.552943785152205e-05	2.0634404774801265e-05	2.79513088200355e-05	0.0	0.0	4.013216860861772e-05	0.0
A_chr6_31237890_-	HLA-C	0	0	-28	in	coding	non-significant	Protein	0.2823636363636363	-1.1	-11.87	3.330132000331488e-05	0.002942646791492456	0.0	0.0	0.0	0.0	0.0	0.0	0.0	0.0	0.0	0.0	0.0	0.0	0.0	0.0	0.0	0.0	0.002942646791492456	0.0	0.0	0.0	0.0	0.0	0.0	0.0	0.0	0.0	0.0	0.0	0.0	1.2842405279769658e-06	0.0	0.0	0.0	0.0	0.0	0.0
A_chr22_50852999_+	PPP6R2	0	0	18	del	coding	non-significant	N_A	0.499	0.67	-5.53	0.00021934532421105692	0.000876533934385174	0.0	0.0006349206349206349	0.0	0.0	0.0005689360895126114	0.0	0.0008073921234412846	0.0	0.0	0.0004896360372123388	0.0	0.0004179049034175334	0.0	0.000526592943654555	0.0004354136429608128	0.0004267121826328142	0.00036201279111861955	0.000606918875177018	0.000876533934385174	0.0	0.0007911392405063291	0.0	0.0005798394290811776	0.0	0.0	0.0003831172977459932	0.0	0.0	0.0004356159609688099	0.0	0.0	0.0	0.0	0.0	0.0	0.0
A_chr6_31238215_-	HLA-C	0	0	-11	in	non-coding	significant, non-tissue-specific	Protein	0.7177500000000001	-6.63	3.8400000000000007	0.15313370746830973	0.42857142857142855	0.11510791366906475	0.1524390243902439	0.04375	0.08791208791208792	0.10303030303030303	0.1328125	0.0940032414910859	0.0649546827794562	0.08333333333333333	0.09090909090909091	0.20069204152249134	0.06654170571696345	0.12809065934065933	0.2	0.09900990099009901	0.09574468085106383	0.059322033898305086	0.1067193675889328	0.18823529411764706	0.1141439205955335	0.10122699386503067	0.11475409836065574	0.15384615384615385	0.040397762585456805	0.03546099290780142	0.05555555555555555	0.06047516198704104	0.046413502109704644	0.0	0.24236334405144694	0.1902654867256637	0.23747016706443913	0.08737864077669903	0.08888888888888889	0.0891089108910891	0.17708333333333334
D_chr20_32228365_+	CBFA2T2	0	0	28	in	coding	non-significant	Surface	0.19475	5.97	0.7299999999999995	0.0002457018343581686	0.0070895522388059705	0.0	0.0	0.0	0.0	0.0	0.0	0.0	0.0	0.0	0.0	0.0	0.0	0.0	0.0	0.0	0.0	0.0070895522388059705	0.0009253547193090684	0.0	0.0	0.0	0.0007558578987150416	0.00036900369003690036	0.0	0.0003566757817144216	0.0	0.0	0.0	0.0	0.0008347245409015025	0.0	0.0	0.0	0.0	0.0	0.0
A_chr22_50857751_+	PPP6R2	0	0	-27	in	coding	non-significant	N_A	0.285	7.41	-0.5	1.4294903866771494e-05	0.00029099374363451185	0.0	0.0	0.0	0.0	0.0	0.0	0.0	0.0	0.0	0.0	0.0	0.0	0.0	0.0	0.0	0.0	0.0	0.0	0.0	0.0	0.0	0.0	0.00011063578698923145	0.0	0.0	0.0	0.0	0.0	0.00029099374363451185	0.0	0.0	0.0	0.0	0.0	0.0	0.0
A_chr22_50857775_+	PPP6R2	1	1	-3	in	coding	non-significant	N_A	0.993	7.3	-0.6100000000000003	0.02035598465948989	0.039110333624890664	0.02009716728170547	0.020830319687545205	0.008772929246895295	0.016568731336094787	0.019824880224681977	0.01251303441084463	0.014848703748294405	0.021242207342415147	0.0313889615485221	0.014386607376405965	0.03449170124481328	0.024900007842522155	0.02531226343679031	0.017942033430455452	0.018470137918464063	0.02526088063120387	0.01968057702215353	0.029212077898874398	0.014707533400696082	0.031612903225806455	0.03111679454390452	0.030163329820864067	0.02083784759841098	0.019725654687677133	0.019424460431654675	0.010680686220254566	0.015115552779512804	0.01810652027352403	0.022269654927072217	0.016554986204178165	0.02018719031014865	0.026670617869313972	0.02677532013969732	0.009794156706507304	0.039110333624890664	0.032467532467532464
A_chr22_50860688_+	PPP6R2	0	0	5	del	coding	non-significant	N_A	0.0	-0.87	-13.02	0.01697720204297087	0.042071197411003236	0.004755700325732899	0.014778893892160258	0.006944444444444444	0.010679685712106186	0.03406635312063048	0.022551546391752577	0.018123453487594463	0.01813207787250286	0.01669131628987957	0.010595200997195388	0.010695902132495487	0.023869032741814546	0.022383820020452222	0.009190263288623945	0.013775460001967922	0.013267404288651719	0.01353135313531353	0.014266058367731189	0.017416418694206195	0.016269390843738175	0.015988076688571235	0.021581219075692177	0.019810673617780217	0.016274698574244715	0.019325400375771674	0.02984259848967337	0.01078715717702132	0.006032960565038258	0.041853035143769965	0.01583568516776419	0.01178682478848796	0.020074263170109075	0.02404726243967382	0.030528375733855185	0.014824144947195039	0.01380897583429229
A_chr6_31239108_-	HLA-C	1	0	17	del	coding	non-significant	Surface	0.329	4.68	6.38	3.6978525748352913e-06	8.716384536668959e-06	0.0	0.0	0.0	0.0	0.0	0.0	0.0	0.0	0.0	0.0	0.0	0.0	7.536912026650521e-06	0.0	0.0	0.0	0.0	0.0	0.0	0.0	0.0	0.0	0.0	0.0	0.0	0.0	0.0	0.0	0.0	8.716384536668959e-06	0.0	0.0	0.0	0.0	0.0	0.0
A_chr22_50861894_+	PPP6R2	0	1	3	del	coding	non-significant	N_A	0.5125	0.78	-7.04	0.0001813673001733453	0.0012584948401711553	0.00015154959460483443	0.0	0.0	0.000251004016064257	0.0	0.0	0.0	0.00026994196247806724	0.0	0.00033329630041106545	0.0	0.0001359111141313581	0.00033301419473005036	0.0	0.00016467230211878362	0.0	0.0	0.0	0.0002858776443682104	0.0	0.0	0.0	0.00025294843013880545	0.00014659890539483973	0.0	0.0	0.0	0.0	0.0010295542635658916	0.0	0.0	0.000508646998982706	0.0	0.0	0.0	0.0
A_chr6_31239629_-	HLA-C	0	0	16	del	coding	significant, non-tissue-specific	Metal	0.30753846153846154	-9.85	-18.0	0.0373771952623176	0.05831803977977283	0.016819804727820364	0.02765312663908153	0.03139013452914798	0.048139170987635385	0.02455889852116267	0.03060886045960673	0.040598323822555314	0.043693012440007346	0.024192601291837933	0.008227848101265823	0.04792869756120842	0.03574154159247011	0.044314022100350244	0.015396484637058902	0.022312263641274987	0.040191506818016594	0.027921259202017327	0.02327239181482724	0.02694200521084628	0.05831803977977283	0.051559453504987016	0.020488825597954025	0.035114013488919814	0.043166511436340746	0.040654475686561914	0.028949626398770155	0.023550179693808085	0.021998986999831167	0.010146431453937507	0.04236794142906552	0.017020690549101575	0.043677314473885315	0.012347120464695409	0.021134255739698952	0.012333657903278157	0.02300085984522786
A_chr22_50873400_+	PPP6R2	0	0	5	del	coding	non-significant	N_A	0.871	1.83	-7.119999999999999	4.5005585514630826e-05	0.00045248868778280545	0.0	0.0	0.0	0.0	0.0	0.0	0.0	0.0	0.0	0.0	0.0	0.0	0.0	0.0	0.0001478633742422002	0.0	0.00042130097741826763	0.0	0.0	0.0	0.0	0.0	7.948914973106171e-05	0.0	0.0	0.0	0.0	0.0	0.00017580872011251758	0.00020747964106022096	0.00022013501614323453	0.0	0.0	0.0	0.0	0.0
D_chr20_32345149_+	ZNF341	1	1	21	in	coding	significant, non-tissue-specific	Disorder	0.46299999999999997	7.93	4.52	0.3857689024163914	0.6615384615384615	0.4482225656877898	0.4054878048780488	0.47126436781609193	0.34606741573033706	0.5268065268065268	0.36341463414634145	0.2509505703422053	0.24980605120248253	0.30246913580246915	0.6606606606606606	0.2899728997289973	0.3764478764478765	0.33222866611433305	0.3548387096774194	0.40250260688216893	0.29425113464447805	0.3747534516765286	0.30423940149625933	0.3967280163599182	0.2982456140350877	0.31432748538011696	0.39759036144578314	0.3780290791599354	0.2383654937570942	0.18622754491017965	0.3181427343078246	0.34615384615384615	0.45789473684210524	0.6604938271604939	0.3990355635925256	0.40166666666666667	0.37264150943396224	0.4709480122324159	0.5582655826558266	0.17543859649122806	0.21951219512195122
A_chr22_50878127_+	PPP6R2	1	1	-3	in	coding	significant, non-tissue-specific	Disorder	0.516	9.11	-0.07000000000000028	0.0721995753665048	0.09947076033003517	0.08687518269511839	0.06219716324552903	0.05479628674574523	0.07289217332885455	0.06	0.06441866086536137	0.08350479249259798	0.08407789232531501	0.07237438781062942	0.06037367540435025	0.06841175525935442	0.07356816478495273	0.0734836702954899	0.06787414807207544	0.06208158181535108	0.07477555968029093	0.06312101910828026	0.0696763202725724	0.06107653814075832	0.08723084626940411	0.07200083782793108	0.07534694470682264	0.07073721116726656	0.09457645565028115	0.09947076033003517	0.08494014285235237	0.06772874424944625	0.059815426683377006	0.06175771971496437	0.058354816029997654	0.060870053956834536	0.06727272727272728	0.07174548209068282	0.06374172185430464	0.08190255220417633	0.08159771754636234
A_chr22_50878360_+	PPP6R2	0	0	-30	in	coding	non-significant	Disorder	0.4405	4.47	-2.84	8.684343415391445e-05	0.0008488964346349745	0.0	0.0	0.0	0.0	0.0	0.0	0.0	0.0	0.0	0.0	0.0	6.362942224484602e-05	7.493068911257087e-05	0.0	0.0	0.00010275732145915397	0.0	0.00020580366330520683	0.0	0.0	0.0	0.0	0.0008488964346349745	0.0	0.0001758447876674189	0.0	0.0	0.0	0.00022437455592535805	0.0	0.0	0.0	0.00019461879044421738	0.0	0.0	0.0007739938080495357
A_chr22_50879230_+	PPP6R2	1	1	-21	in	coding	non-significant	N_A	0.204	7.05	1.8999999999999995	0.004383029931050748	0.02298508203638891	0.02298508203638891	0.0028368794326241137	0.0038022813688212928	0.003664743807261622	0.001122754491017964	0.0045045045045045045	0.00287426614481409	0.0057353776263486655	0.001312910284463895	0.0014613948201672485	0.0025526483726866626	0.0007878225148420134	0.005666420300566642	0.0006671855887912822	0.0020470829068577278	0.00668804397617957	0.002718827883090401	0.0012139196115457244	0.002932330827067669	0.004373177842565598	0.0017342830597708268	0.0035222542427153377	0.0010980392156862745	0.005334129896731245	0.0062272112745298865	0.0030375440443886435	0.0013084209975401685	0.0043245469522240525	0.00406403330524855	0.004003351643236197	0.0026317565287806194	0.005059166523752358	0.0023711089494163422	0.0005080655404547187	0.013276257832371735	0.00332667997338656
A_chr22_50879235_+	PPP6R2	0	0	-16	in	coding	non-significant	N_A	0.204	-3.24	-8.39	0.00034379114616544485	0.0019370219529154663	0.00017780938833570413	0.0010150223304912708	0.0	0.00020430400435848543	0.0	0.0	0.0006129328838492185	0.00034256351698544105	0.0	0.00024386278653877418	0.0	0.0005347292581335134	0.0006720667822149906	0.0003337041156840934	0.0	0.0	0.0	0.00020252480928913792	0.0	0.0004878048780487805	0.00024812356553563676	0.00048177292436165086	0.00033639075149693884	0.0004716981132075472	0.0005356407086938607	0.0006901311249137336	0.00041906757464641174	0.0	0.0019370219529154663	0.0002803476310625175	0.0	0.0	0.0	0.0	0.0	0.0
A_chr22_50879255_+	PPP6R2	0	0	4	del	coding	non-significant	N_A	0.13340000000000002	-1.0	-6.15	8.56198592409514e-06	0.00017456068893285232	0.0	0.0	0.0	0.0	0.0	0.0	0.0	0.0	0.0	0.0	0.0	0.0	0.0	0.0	0.0	0.0	0.0	0.0	0.0	0.0	0.0	0.0	0.0	0.00012868908716540838	0.0	0.0	0.0	0.0	0.0	0.0	0.0	0.0	0.0	0.0	0.0	0.0
A_chr6_31322043_-	HLA-B	0	0	30	del	non-coding	non-significant	N_A	0.06511764705882353	-14.27	-22.63	7.247331352438165e-05	0.002424660807689244	0.0	0.0	0.0	0.0	0.0	0.0	0.002424660807689244	0.0	0.0	0.0	0.0	0.0	0.0	0.0	0.0	0.0	0.0	0.0	0.0	0.0	0.0	0.0	0.0	0.0	0.0	0.0	0.0	0.0	0.0	1.5259738738013066e-06	0.0	0.0	0.0	0.0	0.0	0.0
A_chr6_31322063_-	HLA-B	0	0	10	del	non-coding	non-significant	N_A	0.1211111111111111	-4.05	-12.41	2.4611729458025106e-06	1.0018885599354783e-05	0.0	0.0	0.0	0.0	0.0	0.0	4.258508499982966e-06	0.0	0.0	0.0	0.0	0.0	0.0	0.0	1.0018885599354783e-05	0.0	0.0	0.0	0.0	0.0	0.0	0.0	0.0	1.7314428286235202e-06	0.0	0.0	0.0	0.0	0.0	6.1038675521779855e-06	0.0	7.2249067494422044e-06	0.0	0.0	0.0	0.0
A_chr6_31322102_-	HLA-B	0	0	-29	in	non-coding	non-significant	N_A	0.0037000000000000006	3.47	-4.889999999999999	0.0001521282016093031	0.008127581900278605	0.0	0.0	0.0	1.3192637000823598e-05	0.0	0.0	0.001704758017889331	1.217960533206882e-05	0.0	0.0	0.0	2.767816202242485e-06	4.137768094207188e-05	0.0	0.0	1.2302436058088587e-05	0.008127581900278605	8.43372985919888e-06	0.0	1.5647174980793094e-05	1.2875826601243162e-05	0.0	0.0	3.0010826982965393e-05	5.415341662931083e-06	3.4588791156337875e-06	0.0	3.236922099055702e-05	6.360918516633803e-05	8.392164769801286e-05	1.1632208188609276e-05	3.0869326201424324e-05	0.0	2.2366861258359615e-05	0.0	0.0
A_chr6_31322286_-	HLA-B	0	0	17	del	coding	non-significant	N_A	0.004750000000000001	-8.27	-18.299999999999997	4.300035389367632e-05	0.0014356142368917033	0.0	0.0	0.0	0.0	0.0	0.0	0.0014356142368917033	0.0	0.0	0.0	0.0	0.0	0.0	0.0	0.0	0.0	0.0	0.0	0.0	0.0	0.0	0.0	0.0	0.0	0.0	0.0	0.0	0.0	0.0	5.275013487550111e-07	0.0	0.0	0.0	0.0	0.0	0.0
A_chr6_31322299_-	HLA-B	0	0	4	del	coding	non-significant	N_A	0.0	2.04	-7.989999999999999	0.0006623906417132608	0.0012836079472005927	2.379196307487331e-05	0.0003993330224022777	0.0001890563387889591	0.0004507483108378656	0.00029502074849869375	0.0003497623301756397	0.0003932207210668962	0.0002858004795096934	0.0002712635631781589	0.0	0.00032878029869935494	0.0003729389262262042	0.0007579579819782127	0.00018799450729091742	0.00020782631743813403	0.00028963181080746413	0.00016175845303458857	0.00045881030487944757	4.490547397727783e-05	0.0006792764392404113	0.0005284472224532491	0.00029086546108992743	0.00012641002952045984	0.0003985875443818566	0.0002962945664247171	0.00017098365646464183	0.00015995831943219367	0.00021297793692965232	0.0	0.0012836079472005927	0.0001867752160275109	0.0008767524758995975	9.866937302661254e-05	0.00015247594019355474	0.0002188648638209943	0.00011151210413203034
A_chr6_31322326_-	HLA-B	0	0	-23	in	coding	non-significant	N_A	0.001	7.04	-2.9899999999999993	0.00016923047139735838	0.007100108314515981	0.0	9.148600721519643e-06	2.7012425715829283e-05	6.523493158915726e-05	3.106301520922882e-05	3.793786620579185e-05	4.228286467689485e-05	5.9555241456800614e-05	0.0	0.0	1.4726130782767482e-05	3.574272830946948e-05	0.00015853171923416867	2.4525031882541447e-05	9.037723457712493e-06	2.7291315903279576e-05	0.007100108314515981	9.689502444049498e-05	0.0	6.196124230413207e-05	4.6085427019885865e-05	0.0	0.0	2.912498153684206e-05	2.481958352738841e-05	9.732346566080547e-06	6.856406283210718e-06	5.054534820329339e-05	0.0	0.00024746888246902487	3.571242160436681e-05	0.00010298491476968454	0.0	0.0	2.575378097696968e-05	3.0414858672290038e-05
A_chr6_31322471_-	HLA-B	0	0	-29	in	coding	non-significant	Core	0.16549999999999998	7.2	-2.919999999999999	7.119349512693291e-05	0.005709460431999847	0.0	0.0	0.0	0.0	0.0	0.0	0.0	0.0	0.0	0.0	0.0	0.0	9.547292304882402e-06	0.0	0.0	0.0	0.005709460431999847	0.0	0.0	5.902641825726468e-06	8.175099736216782e-06	0.0	0.0	0.0	0.0	0.0	0.0	0.0	0.0	7.217457105941821e-05	0.0	1.527702640768812e-05	0.0	0.0	0.0	0.0
A_chr22_50882632_+	PPP6R2	1	1	4	del	coding	non-significant	Disorder	0.7635	-5.9	-15.870000000000001	0.0040454547055860145	0.01042293973224626	0.0015948553054662379	0.0033470648815653965	0.0015829615772053533	0.002132687762983457	0.0027774810383506036	0.0030092592592592593	0.0016444186496420972	0.0021934634788330775	0.0025420414548298787	0.00637111760021237	0.005299098606937995	0.004663543441226576	0.0033953587851566678	0.0021615248575358615	0.0031721183158935485	0.003019185202170756	0.003182390771066764	0.0025149700598802397	0.004527483739318964	0.003922357437393141	0.0043089342205737974	0.006004731000181961	0.0060734892195566355	0.002046793944313089	0.0024205561072492554	0.0025121633224154927	0.0008890552618033784	0.0030045067601402104	0.008826413860738803	0.0020500522183112212	0.0018351780696220681	0.005321100917431192	0.007162240313181191	0.0043677426227761796	0.01042293973224626	0.007854066379528755
A_chr22_50882636_+	PPP6R2	0	0	8	del	coding	non-significant	Disorder	0.4455	-9.4	-19.37	7.074353816731791e-06	0.00018006122081507713	0.0	0.0	0.0	0.0	0.0	0.0	0.0	0.0	0.0	0.0	0.0	6.417935991785042e-05	0.0	0.0	0.0	0.0	0.0	0.00018006122081507713	0.0	0.0	0.0	0.0	0.0	0.0	0.0	0.0	0.0	0.0	0.0	0.0	0.0	0.0	0.0	0.0	0.0	0.0
D_chr11_1892872_+	LSP1	0	0	26	in	non-coding	non-significant	N_A	0.003	2.52	5.84	0.15384615384615385	0.75	0.0	0.0	0.0	0.0	0.75	0.0	0.0	0.0	0.0	0.0	0.0	0.0	0.0	0.0	0.0	0.0	0.0	0.0	0.0	0.0	0.0	0.0	0.0	0.75	0.0	0.0	0.0	0.0	0.0	0.0	0.0	0.0	0.0	0.0	0.0	0.0
A_chr6_31322998_-	HLA-B	0	0	2	del	coding	non-significant	Protein	0.365	0.54	-10.010000000000002	0.00015992191845454285	0.0003187081695527462	0.0	3.604180849785751e-05	2.932551319648094e-05	0.00010027510256399077	0.00019645672662794623	5.356702842266528e-05	8.098986139163723e-05	9.460296560858217e-05	6.614996196377187e-05	0.0	5.326632221111637e-05	8.128392474914877e-05	0.00022609518710147512	0.0	3.880963099802847e-05	2.4486397806018756e-05	5.9619982233245293e-05	6.023552088666687e-05	1.7474676281621882e-05	0.0001282454851759878	0.00010119392239255611	1.8416771539949047e-05	0.0	9.561228948541823e-05	7.747460255038547e-05	4.5066952591443665e-05	8.658583398032192e-06	4.3640383841420544e-05	0.0	0.0002991017294395786	2.416276035374281e-05	0.0002511041667331667	2.7722333111554667e-05	3.3654169751632225e-05	3.469030232598477e-05	4.0215555376819756e-05
A_chr6_31323028_-	HLA-B	0	0	-28	in	coding	non-significant	Protein	0.22369999999999995	-12.16	-22.71	0.0001063913107743187	0.006044838478360071	0.0	1.201422484221318e-05	0.0	2.1800646171152513e-05	1.511479688232123e-05	0.0	1.4876672385920718e-05	2.5920401040444898e-05	0.0	0.0	3.446709176079838e-05	1.2042896798395885e-05	5.396382265329323e-05	0.0	1.5524213892619012e-05	1.0882991516708112e-05	0.006044838478360071	1.0039757439460262e-05	0.0	3.031553811246132e-05	2.3226645607841314e-05	0.0	0.0	1.4298327453146168e-05	1.471129091577786e-05	5.633591226620596e-06	0.0	5.818633203060601e-05	7.107657316148597e-05	0.00013173807524944318	0.0	7.981372540673074e-05	0.0	0.0	0.0	5.3620021716108795e-05
A_chr6_31323034_-	HLA-B	0	0	-34	in	coding	non-significant	Protein	0.22369999999999995	-7.03	-17.580000000000002	0.0001908306580320988	0.000308236618510279	2.0244964065188786e-05	7.608521544129425e-05	6.353643814727746e-05	0.00013660169851133214	0.00016120094705556395	1.6070711128967456e-05	0.00019501456824931455	0.00019048359508630074	0.00014331385734759122	0.0	0.00018170881475726208	0.00010687057371435452	0.00018807723910834945	0.0	5.82133168783691e-05	0.00012514010250606658	4.769655452014285e-05	0.0001572663757796397	5.2422196723030234e-05	0.0001702095909607049	0.00016588094392892334	2.4555544641980158e-05	5.57242762809618e-05	0.00019477955064893757	0.00027453941111296314	9.200737561166128e-05	2.5975300375487397e-05	0.00012606182847833675	0.0	0.00028176264295322594	5.1775913844879365e-05	0.0002734420717758839	3.696276925067226e-05	0.0	7.804979576970107e-05	0.000308236618510279
A_chr6_31323037_-	HLA-B	0	0	-37	in	coding	non-significant	Protein	0.22369999999999995	-15.92	-26.47	3.2489046725236595e-05	0.0010633923868370516	0.0	0.0	0.0	0.0	0.0	0.0	0.0010633923868370516	0.0	0.0	0.0	0.0	0.0	1.5419043340874958e-06	0.0	0.0	0.0	0.0	0.0	0.0	0.0	0.0	0.0	0.0	0.0	0.0	0.0	0.0	0.0	0.0	2.4550641426425e-06	0.0	0.0	0.0	0.0	0.0	0.0
A_chr6_31324202_-	HLA-B	0	0	17	del	coding	non-significant	Surface	0.6118571428571429	5.24	5.470000000000001	5.087821853653607e-05	0.00015379274889159368	0.0	0.0	0.0	3.2302002185768815e-05	0.0	0.0	3.6642564002345125e-05	5.655497915177814e-05	0.0	0.0	0.0	0.0	4.160043439611496e-05	0.0	0.0	0.0	0.0	0.0	6.301064879964714e-05	0.00014080168962027543	1.8217922792443206e-05	0.0	0.0	2.934769848826744e-05	4.188912329873038e-05	3.9067383422927865e-05	0.0	0.0	0.0	8.23760507395793e-05	0.0	0.00015379274889159368	0.0	0.0	0.0	0.0
A_chr6_31324718_-	HLA-B	0	0	16	del	coding	non-significant	Metal	0.41891666666666666	-9.85	-17.439999999999998	5.064630410832797e-05	0.000350099194771852	0.0	0.0	0.0	1.580036762188667e-05	0.00011377858686995108	0.0	0.0	0.0	0.0	0.0	0.0	1.86617067997039e-05	5.0554117083335165e-05	0.0	0.0	0.0	0.0	0.0	0.0	3.535974116669466e-05	0.0	0.0	0.0	0.0	0.0	0.0	0.0	0.0	0.000350099194771852	0.00011531102874127391	0.0	4.693910121009003e-05	0.0	0.0	0.0	0.0
A_chr6_31324751_-	HLA-B	0	0	-17	in	coding	non-significant	Metal	0.48889999999999995	-0.27	-7.859999999999999	0.00010683443311359204	0.007454325109185284	0.0	0.0	0.0	0.0	0.0	0.0	0.0015620355421370744	0.0	0.0	0.0	0.0	0.0	0.0	0.0	0.0	0.0	0.007454325109185284	0.0	0.0	0.0	0.0	0.0	0.0	0.0	0.0	0.0	0.0	0.0	0.0	1.5174230514770597e-06	0.0	0.0	0.0	0.0	0.0	0.0
A_chr1_116937713_+	ATP1A1	0	0	-19	in	coding	non-significant	Core	0.4264	3.66	-6.470000000000001	6.27136639947729e-05	0.0002675305188347301	6.942515967786726e-05	0.0	0.0	0.00019781555112825512	0.0	0.0	8.014318916464083e-05	1.961797267870338e-05	0.00013210538235072092	6.684640923371732e-05	0.0	0.0001722994219354394	5.508786514490612e-05	7.970304921093981e-05	0.0	0.0	0.0	0.0	0.00010869959056487554	0.0002675305188347301	5.0780871307422776e-05	0.0	0.00016739670228496499	0.0	2.627315321627184e-05	0.0	0.0	0.0	6.112544163131578e-05	0.0	0.0	0.0	0.0	0.0	0.0	0.0
A_chr22_50926095_+	MIOX	0	0	4	del	coding	significant, tissue-specific	Surface	0.6136666666666667	2.55	-3.6400000000000006	0.18015634029868904	0.42857142857142855	0.0	0.0	0.0	0.20833333333333334	0.0	0.0	0.0	0.0	0.0	0.0	0.42857142857142855	0.28130016051364365	0.2727272727272727	0.1581196581196581	0.0	0.0	0.0	0.09375	0.0	0.06818181818181818	0.0	0.11666666666666667	0.1836734693877551	0.0	0.0	0.0	0.0	0.0	0.0	0.0	0.0	0.0	0.3333333333333333	0.0	0.0	0.11827303131650958
D_chr3_45996539_-	FYCO1	0	0	-14	del	non-coding	non-significant	N_A	0.011333333333333334	1.36	3.6799999999999997	0.1503267973856209	0.9523809523809523	0.022900763358778626	0.0	0.0	0.0	0.0	0.0	0.9523809523809523	0.0	0.0	0.0	0.0	0.0	0.0	0.0	0.0	0.0	0.0	0.0	0.0	0.0	0.0	0.0	0.0	0.0	0.0	0.0	0.0	0.0	0.0	0.0	0.0	0.0	0.0	0.0	0.0	0.0
D_chr20_32581941_+	RALY	0	0	4	in	non-coding	non-significant	N_A	0.997	-6.23	-16.12	9.274506853860564e-05	0.0052362251576817806	0.0	0.0	0.0	0.0	0.0	0.0	0.0	0.0	0.0	0.0	0.0	0.0	0.0	0.0	0.0	0.0	0.0052362251576817806	0.0	0.0	0.0	0.0	0.0	0.0	0.0	0.0	0.0	3.530740984841352e-05	0.0	0.0	0.0	0.0	0.0	0.0	0.0	0.0	0.0
A_chr22_50927662_+	MIOX	0	0	5	del	coding	non-significant	Surface	0.0	-3.24	-10.57	0.0056328313599264285	0.0074598021026592454	0.0	0.0	0.0	0.0	0.0	0.0	0.0	0.0	0.0	0.0	0.0	0.0003506311360448808	0.0	0.0	0.0	0.0	0.0	0.0	0.0	0.0	0.0	0.0	0.0	0.0	0.0	0.0	0.0	0.0	0.0	0.0	0.0	0.0	0.0	0.0	0.0	0.0074598021026592454
A_chr6_31498219_-	DDX39B	0	0	8	del	coding	non-significant	N_A	0.998	1.46	-6.43	2.6696937434125308e-06	2.8261361067148994e-05	0.0	0.0	0.0	0.0	0.0	0.0	1.6358312476484925e-05	0.0	0.0	0.0	2.8261361067148994e-05	9.599047774460773e-06	1.081595569784546e-05	0.0	0.0	0.0	0.0	0.0	0.0	0.0	0.0	0.0	0.0	0.0	0.0	0.0	0.0	0.0	2.735628829880362e-05	0.0	0.0	0.0	0.0	0.0	0.0	0.0
A_chr6_31498726_-	DDX39B	1	0	-23	in	coding	non-significant	Core	0.3706666666666667	10.63	-3.969999999999999	0.0005106625085913813	0.0072121570847701886	0.00023148946230415745	0.00022500269024955733	0.00040564928721625247	0.0003990904450322521	0.0006828710112027757	0.0003563423185240531	0.0003078953155926985	0.00017481447813507913	9.932705917409551e-05	0.00045822794090692476	0.00017554169878570937	0.0004692126396177265	0.0003234046121091071	0.00017768774931812325	0.0004020891340815938	0.00019403783264473567	0.0072121570847701886	0.00032999835000824994	0.0002760559138705549	7.731816424587177e-05	0.00015789196680759986	0.00040290943020124265	0.00025410877494979304	0.00020298734920382115	0.0001756460481207441	0.000700193720262606	0.0002457221998838404	0.00021353436510662793	0.0009490259197959214	0.0002060779249326812	0.00028557149996430355	0.0002945249688242187	0.0004682355073558288	0.0006270256903906105	4.0912624272096227e-05	0.00040555985694797775
A_chr6_31498955_-	DDX39B	1	0	19	del	coding	significant, non-tissue-specific	RNA	0.971	2.75	-1.6799999999999997	0.039504696992028784	0.0647971628751838	0.031194037789821452	0.03744527550131816	0.03930362457699678	0.0464011189003594	0.029975636968054827	0.03669699207266952	0.0389560585885486	0.04091557239236385	0.042969796161285524	0.030107574878364504	0.03946654998240224	0.040542604175127936	0.05099315549884844	0.042541728176890836	0.03532740200275472	0.0401276554221985	0.03635824531598096	0.044223161915154824	0.03798658847097865	0.05720053835800808	0.04500913469523335	0.04337194783573807	0.024264840368240292	0.03637293563020725	0.03861403336530401	0.03316122318283701	0.025143734844061502	0.03880197612186085	0.034249699768193115	0.0647971628751838	0.029586269425930935	0.06049960657770289	0.035764925373134325	0.024908472101437606	0.05683894210247742	0.04753780892659535
A_chr6_31498958_-	DDX39B	0	0	16	del	coding	non-significant	RNA	0.977	1.84	-2.59	0.011761155265417341	0.022460574084334658	0.005315630745705322	0.011042884631883418	0.009104480750226036	0.014898328971209986	0.008633227454128707	0.009753093492208983	0.013029351595575929	0.013366174055829228	0.012739440078585462	0.004603967199596866	0.012092276987496821	0.014339453859068804	0.016142230990841527	0.01379608870341184	0.01038722981745971	0.01230863730863731	0.010955659190169517	0.013052623671261691	0.01078726599416607	0.02152505203167996	0.014222036702991995	0.01574613483687361	0.005293307229352476	0.012075385667603921	0.01247018210732502	0.009139275503213924	0.005067884963306151	0.008598726114649681	0.00751980406413838	0.021159556746577823	0.007887204839653938	0.022460574084334658	0.010927393118230183	0.006671697783027638	0.02122683298486835	0.016427006951718885
A_chr6_31499155_-	DDX39B	0	0	27	del	coding	non-significant	Core	0.7925	0.48	-6.1	0.000738144528472597	0.016255159173461948	0.0	0.0	0.0	0.0	0.0	0.0	0.016255159173461948	0.0	0.0	0.0	0.0	0.0	0.0	0.0	0.0	0.0	0.00812896788519667	0.0	0.0	0.0	0.0	4.709705525662008e-05	0.0	0.0	0.0	0.0	0.0	0.0	0.0	0.0	0.0	0.0	0.0	0.0	0.0	0.0
A_chr6_31499164_-	DDX39B	0	0	18	del	coding	non-significant	Core	0.0	-0.47	-7.05	1.4705706017552273e-05	6.703985519391278e-05	5.852174082671713e-05	0.0	0.0	2.1298347248253537e-05	0.0	0.0	4.0797731646120475e-05	2.168147029277212e-05	0.0	0.0	6.703985519391278e-05	3.848160151874054e-05	1.88254784024699e-05	0.0	2.524726540556576e-05	0.0	2.9586090592609394e-05	3.2896540380503316e-05	3.831784653702462e-05	0.0	3.482864307606576e-05	0.0	0.0	0.0	0.0	0.0	0.0	0.0	0.0	1.2852919754937663e-05	0.0	0.0	0.0	0.0	0.0	0.0
D_chr3_46026343_-	FYCO1	0	0	5	in	coding	non-significant	N_A	0.7	8.6	-0.6600000000000001	0.00010635436021596191	0.0020060180541624875	0.0	0.0007892659826361484	0.0	0.0	0.0	0.0	0.0020060180541624875	0.0	0.0	0.0	0.0	0.0	0.0	0.0	0.0	0.0	0.0017687375635640063	0.0	0.0	0.0	0.0	0.0	0.0	0.0	0.0	0.0	0.0	0.0	0.0	0.0	0.0	0.0	0.0	0.0	0.0	0.0
A_chr22_50956557_+	NCAPH2	0	0	-5	in	coding	significant, non-tissue-specific	Disorder	0.752	1.87	1.9700000000000002	0.027770308876415826	0.0636139292569235	0.0036184497340657424	0.021835024261138068	0.011852902441495288	0.021790894003896385	0.03819083881389177	0.034919249236141425	0.030524737631184407	0.029950253859172264	0.033544638140517696	0.015326075467709544	0.021344580777096115	0.055613616004777544	0.026384050989401914	0.03463247172859451	0.024001271590547844	0.02731940774714592	0.022085570760436515	0.02404514598838636	0.026456886701239343	0.045652806048269844	0.026648271855939588	0.05041195363776009	0.04089649502116386	0.021955182707931828	0.022308170453760618	0.03136393931077743	0.014422352763970478	0.005274800068061937	0.05873198457270451	0.017599305942864227	0.016512	0.037392138063279005	0.0636139292569235	0.04185200161746866	0.02663076002393776	0.03932878867330886
A_chr6_31507046_-	DDX39B	0	0	5	del	coding	non-significant	Core	0.037000000000000005	0.17	-8.3	0.00020004219584942432	0.004107970385687647	2.554756957454781e-05	6.519754857217368e-05	0.0	3.183902190524707e-05	0.00012094823415578132	0.00010191602119853241	0.004107970385687647	0.0	0.0	0.0001577784790154623	0.0	4.0379296188867426e-05	8.414498180364769e-05	0.0	0.00011241007194244605	9.08934829372734e-05	0.00010794306774198523	0.0	0.00011321548140840059	7.722405271828665e-05	5.1582951834418726e-05	9.735439433397425e-05	6.568575932737782e-05	0.0	2.2113293775107803e-05	7.29235032450959e-05	0.0	0.0	0.0	0.0	5.4219643776940384e-05	7.083658000991713e-05	0.0	0.0001278772378516624	0.0	0.0
A_chr22_50959948_+	NCAPH2	0	0	-24	in	coding	non-significant	Disorder	0.044071428571428574	7.81	-0.6500000000000012	1.0686843427056951e-05	0.0002674035118994563	0.0	0.0	0.0	0.0	0.0	0.0	0.0	0.0	0.0	0.0	0.0	0.00011838055402099282	0.0	0.0	0.0	0.0	0.0	0.0	0.0	0.0	0.0	0.0	0.0	0.0	0.0	0.0	0.0	0.0	0.0	0.0	0.0	0.0	0.0002674035118994563	0.0	0.0	0.0
A_chr22_50959975_+	NCAPH2	0	0	3	del	coding	non-significant	Disorder	0.5155	-9.31	-17.770000000000003	4.452700741107511e-05	0.0008396305625524769	0.0	0.0	0.0	0.0	0.0	0.0	0.0	0.0	0.0008396305625524769	0.0	0.0	0.0	0.00012088974854932302	0.0	0.0	0.0	0.0	0.0	0.0	0.0	0.0	0.0	0.00031646682372797917	0.0	0.0	0.0	0.0	0.0	0.0	0.0	0.0	0.0007874015748031496	0.0	0.0	0.0	0.0
A_chr6_31508354_-	DDX39B	0	0	-11	in	non-coding	non-significant	N_A	0.021857142857142856	-0.09	1.0	0.030439121756487025	0.35294117647058826	0.12074303405572756	0.0	0.06779661016949153	0.0	0.125	0.0	0.0	0.0	0.0	0.0	0.0	0.0	0.0	0.0	0.0	0.0	0.016216216216216217	0.0	0.0	0.0	0.0	0.0	0.0	0.06521739130434782	0.0	0.0	0.0	0.0379746835443038	0.0	0.35294117647058826	0.0	0.0	0.0	0.0	0.0	0.0
A_chr22_50960174_+	NCAPH2	0	0	4	del	coding	significant, non-tissue-specific	Disorder	0.6064	2.68	-6.859999999999999	0.021167036776158138	0.05116760463160618	0.003954281999891664	0.009825327510917031	0.006629329066178992	0.01998480243161094	0.031768488745980705	0.018907905460472697	0.018884408602150536	0.022718563529862595	0.01406764441783897	0.022222222222222223	0.009493229093955047	0.02726256121543979	0.021279173059840104	0.01328125	0.01172105077158676	0.01604007203962179	0.014838771045372396	0.012624227773301102	0.014380631655592974	0.030411728009981286	0.01640794659374246	0.023837745291716055	0.033915654428824896	0.015054229934924078	0.0224944996585995	0.02617957821790649	0.009904054472299598	0.004433125825315978	0.05116760463160618	0.02377054547835767	0.010807234230260256	0.02824924436177633	0.03779118485000838	0.03858303249097473	0.01051821446895844	0.013395157135497167
A_chr22_50960421_+	NCAPH2	0	0	6	del	coding	non-significant	N_A	0.21585714285714283	1.26	-6.93	0.00028033182756545517	0.0017238356804768304	0.0	0.0	0.0	0.0001918281220026856	0.0	0.0	0.00022692460430022126	0.00013656227239621267	0.0	0.000254539283896148	0.0	0.00033178500331785003	0.00024074010386215908	0.0002882675122513693	0.0	0.0	0.0	0.0	0.0	0.0	0.0	0.0003273322422258593	0.0017238356804768304	0.0	0.00025294843013880545	0.0002899916627396962	0.0	0.0	0.0013627846232468343	0.0	0.0	0.0003011443485243927	0.0005027652086475615	0.0003726476616359232	0.0	0.0
D_chr20_32666351_+	RALY	0	0	-8	del	non-coding	non-significant	N_A	0.0	5.06	-3.62	0.0006121740519352879	0.001578692740559672	0.00020289674116618804	0.0005151434408029132	0.0003291885502236986	0.00016490974362877548	0.0006154035508784886	0.0007193249412090193	0.0006912470838013652	0.0007751789610687899	0.0005881554540107678	0.00010112245929821013	0.00034951873958165297	0.0008844214718467992	0.0006861499364675985	0.00033448884023596666	0.00021526208158432892	0.0005958291956305859	0.0002167825851323277	0.00017971800611041221	0.0002354167717634398	0.001578692740559672	0.0007054493405582251	0.00038571493397467896	0.0010332056397132456	0.0007349550380447313	0.0014635907619698512	0.0006461356417761724	0.0009667903970191806	0.0002595885521448504	0.00010721177900078621	0.0008601040725927838	0.0006398464368551547	0.000638620579548176	0.00011174432897530451	0.0001632564214192425	0.00028613667795316896	0.0005243838489774515
A_chr22_50960927_+	NCAPH2	1	1	-3	in	coding	significant, non-tissue-specific	N_A	0.876	6.69	-1.8899999999999997	0.09610686718303177	0.12916666666666668	0.07936371082467561	0.09987720016373311	0.07429755043227666	0.09560067681895093	0.08181524199633503	0.09398645957785742	0.10101010101010101	0.0993876589731512	0.11047889995258417	0.08970894773411565	0.10877513711151737	0.10579582804516906	0.09983880371780361	0.10818685966726196	0.09531408675467866	0.10802948021722265	0.0942007434944238	0.1013215859030837	0.09494584837545127	0.10462086932675169	0.10427717719734103	0.10501242750621376	0.10252136412942826	0.10287271488588623	0.10609818135571665	0.08926270330512312	0.0981484269155502	0.08678397603893673	0.09469121207003321	0.07376246182216331	0.09657170449058426	0.10064596790998125	0.09834246480338442	0.08560165196170452	0.10230607966457023	0.12916666666666668
A_chr22_50961086_+	NCAPH2	0	0	-14	in	coding	non-significant	N_A	0.5223333333333333	-1.98	-6.4	0.0008402748221560162	0.009037483332510247	0.0	0.0	0.0	0.00047157453497511135	0.002882882882882883	0.00043878894251864854	0.0004240082917177047	0.00011376564277588168	0.0	0.0007170795306388527	0.0009557488292076843	0.0003149771641555987	8.359340169415961e-05	0.0	0.0	0.00023219814241486067	0.0	0.0	0.0	0.0	0.0	0.0002532286654849329	0.0022241119905802315	0.0	0.0002564891761567662	0.000993832393089942	0.0001922275974754109	0.0	0.007769353177946269	0.0007427006452211855	0.00015008254539996998	0.0005694297567721468	0.0011381743683132257	0.000987316776790461	0.0	0.002459592410400562
A_chr22_50961253_+	NCAPH2	0	0	3	del	coding	non-significant	N_A	0.997	-11.99	-21.200000000000003	2.400729821865848e-05	0.00041339396444811904	0.0	0.0	0.0	0.0	0.0	0.0	0.0	0.0	0.0	0.0	0.00041339396444811904	0.0	0.0	0.0	0.0	0.0	0.0	0.00035724492712203485	0.0	0.0	0.0	0.0	6.984540882845967e-05	0.0	0.0	0.0	0.0	0.0	0.0	0.0	0.0	0.00028379528899820264	0.0	0.0	0.0	0.0
A_chr22_50961452_+	NCAPH2	0	0	6	del	coding	non-significant	N_A	0.898	-4.02	-14.79	0.0003795659551665625	0.0015271195365982096	0.0004235852253473399	0.00027332361516034986	0.0	0.0	0.0006722366272928071	0.0003533152749970557	0.00040724903278354713	0.0002797761790567546	0.0	0.00020768431983385254	0.00030129557095510696	0.00016767738870413325	0.0002127659574468085	0.0002516356316054353	0.00017114495978093444	0.00045955882352941176	0.0005936283886287184	0.0	0.000828236493374108	0.0004854368932038835	0.0	0.0005919161170302722	0.0008295920359164552	0.0	0.0006461581682820621	0.0003125195324707794	0.0	0.00027550106756663685	0.0006956521739130435	0.0	0.00015933715742511153	0.0	0.00018471768979742628	0.0009117281392457522	0.0	0.001455604075691412
A_chr22_50961680_+	NCAPH2	0	0	16	del	coding	non-significant	N_A	0.6605	0.14	-8.709999999999999	0.0002386884511624275	0.0016194331983805667	0.0	0.0	0.0002766761966245504	0.0001886080724254998	0.000437636761487965	0.001344628210299852	0.00034283755213987773	0.0	0.0	0.0	0.0	0.000244177883588194	0.00020878279629758508	0.0	0.0005398773006134969	0.0002800728189329226	0.0	0.0	0.0	0.0	0.0002029495332160736	0.00026807255830578144	0.0001087547580206634	0.0	0.0	0.0003496992586375717	0.0003294078893189492	0.0	0.0003939666816749212	0.0	0.0005540507264220635	0.0	0.0016194331983805667	0.000288711384852276	0.0007136485280999108	0.0
A_chr22_50961694_+	NCAPH2	0	0	30	del	coding	non-significant	N_A	0.7825	-11.67	-20.52	2.505290584233765e-05	0.0002702702702702703	0.0	0.0	0.0	0.0	0.0	0.0	0.0	0.0001336838821799385	0.0	0.0	0.0	0.0	0.0	0.0	0.0	0.0	0.0	0.0	0.0	0.0	0.0	0.0	8.156828625030588e-05	0.0	0.0	0.0	0.0	0.0	0.0002251618350689558	0.0001768033946251768	0.0	0.0	0.0002702702702702703	0.0	0.0	0.0
A_chr22_50961697_+	NCAPH2	0	0	33	del	coding	non-significant	N_A	0.8294615384615385	-6.27	-15.12	0.00020775378377104056	0.0019021577602092374	0.0	0.00030540568054565815	0.0	0.0004399748585795097	0.0010933741526350316	0.0	0.0	0.0	0.0	0.0007513148009015778	0.0	0.0	0.0	0.0	0.0	0.0	0.00022376370552696352	0.0	0.0002894146588524709	0.0	0.0	0.0	0.0001087547580206634	0.0	0.0	0.0	0.0	0.00045945325063174823	0.001517877220598156	0.0001768033946251768	0.00036943537959485256	0.0002792776019363247	0.0002702702702702703	0.000288711384852276	0.0	0.0
A_chr6_31548965_-	LTB	0	0	-25	in	coding	non-significant	N_A	0.36975	-0.31	-11.33	1.693384511176338e-05	0.021739130434782608	0.0	0.0	0.0	0.0	0.0	0.0	0.0	0.0	0.0	0.0	0.0	0.0	0.0	0.0	0.0	0.0	0.021739130434782608	0.0	0.0	0.0	0.0	0.0	0.0	0.0	0.0	0.0	0.0	0.0	0.0	1.3249947000211999e-05	0.0	0.0	0.0	0.0	0.0	0.0
D_chr3_46490360_-	LTF	1	1	-6	del	coding	non-significant	Protein	0.30528571428571427	-0.12	-6.47	0.00036303168816440067	0.00847457627118644	0.0	0.0	0.0	0.0	0.0	0.0	0.0002738782728453605	0.0	0.0005204192265992049	0.0	0.0	0.0	0.0001314290721107509	0.0	0.0	0.0	0.00847457627118644	0.00027371763288991076	0.0	0.0	0.0	0.000321285140562249	0.0	0.0	0.0	0.0	0.0	0.0	0.0	0.0004060190766501552	0.0	0.000196078431372549	0.0	0.0	0.0	0.00027005130974885227
A_chr6_31607414_-	BAG6	0	0	9	del	coding	non-significant	Disorder	0.929	-1.02	-8.38	0.0004451818409333585	0.014089588135083675	0.0	0.0	0.0	0.0	0.0	0.0	0.014089588135083675	0.0	0.0	0.0	0.0	0.0	0.0	0.0	0.0	0.0	0.006523921043827367	0.0	0.0	0.0	0.0	0.0	0.0	0.0	4.076807044722573e-05	0.0	0.0	0.0	0.0	0.0	0.0	0.0	0.0	0.0	0.0	0.0
D_chr20_32951980_+	ITCH	0	0	-21	del	non-coding	significant, non-tissue-specific	N_A	0.18309999999999996	4.24	-1.3199999999999994	0.32558139534883723	0.9230769230769231	0.0	0.0	0.0	0.0	0.0	0.0	0.0	0.0	0.0	0.0	0.0	0.0	0.0	0.0	0.0	0.0	0.9230769230769231	0.0	0.0	0.0	0.0	0.0	0.28431372549019607	0.0	0.0	0.0	0.0	0.0	0.0	0.0	0.0	0.0	0.0	0.0	0.0	0.0
D_chr3_46491340_-	LTF	0	0	4	in	coding	non-significant	Surface	0.9815	3.38	-5.0200000000000005	4.384189936597869e-05	0.00030211480362537764	0.0	0.0	0.0	0.0	0.0	0.0	0.00030211480362537764	0.0	2.3052363443562052e-05	0.0	0.0	0.0	0.0	0.0	0.0	0.0	0.0	0.0	0.0	0.0	0.0	0.0	0.0	0.0	0.0	0.0	0.0	0.0	0.0	7.18719529286623e-06	0.0	0.0	0.0	0.0	0.0	0.0
A_chr6_31608062_-	BAG6	0	0	21	del	coding	non-significant	Surface	0.9795999999999999	3.78	-9.16	0.0002576422837356249	0.010403213216196654	0.0	0.0	0.0	0.0	0.0	0.0	0.010403213216196654	0.0	0.0	0.0	0.0	0.0	0.0	0.0	0.0	0.0	0.0	0.0	0.0	0.0	0.0	0.0	1.4033774617579642e-05	0.0	0.0	0.0	0.0	0.0	0.0	0.0	0.0	0.0	0.0	0.0	0.0	0.0
D_chr3_46495784_-	LTF	0	0	11	in	coding	non-significant	Ligand	0.0175	5.98	-2.869999999999999	6.623501263872181e-05	0.01834862385321101	0.0	0.0	0.0	0.0	0.0	0.0	0.00018026896129024505	0.0	0.00011567296361362338	0.0	0.0	0.0	0.0	0.0	0.0	0.0	0.01834862385321101	0.0	0.0	0.0	0.0	0.0	0.0	0.0	0.0	0.0	0.0	0.0	0.0	3.796568986370317e-05	0.0	0.0	0.0	0.0	0.0	0.0
A_chr6_31608334_-	BAG6	0	0	-29	in	coding	non-significant	Disorder	0.13362499999999994	-2.72	-6.25	0.00010768759457477325	0.006034527994962481	0.0	0.0	0.0	0.0	0.0	0.0	0.0	0.0	0.0	0.0	0.0	0.0	0.0	0.0	0.0	0.0	0.006034527994962481	0.0	0.0	0.0	0.0	0.0	0.0	0.0	0.0	0.0	0.0	0.0	0.0	0.0	0.0	0.0	0.0	0.0	8.803591865481116e-05	0.0
D_chr5_6602487_-	NSUN2	0	0	22	in	non-coding	non-significant	N_A	0.0	6.03	-0.8700000000000001	0.4448818897637795	0.96	0.96	0.0	0.0	0.0	0.0	0.0	0.0	0.0	0.0	0.875	0.0	0.0	0.5	0.0	0.0	0.8571428571428571	0.0	0.0	0.0	0.0	0.0	0.0	0.696969696969697	0.0	0.75	0.0	0.0	0.0	0.9375	0.0	0.0	0.0	0.875	0.8571428571428571	0.0	0.0
A_chr6_31608504_-	BAG6	0	0	-23	in	coding	non-significant	Disorder	0.239	-19.92	-26.44	0.00011698846452810844	0.005642023346303502	0.0	0.0	0.0	0.0	0.0	0.0	0.0	0.0	0.0	0.0	0.0	4.653507581339435e-05	2.5490262719641098e-05	0.0	0.0	4.2735042735042735e-05	0.005642023346303502	0.0	0.0	0.0	0.0	0.0	3.6620646720621085e-05	3.455753397437559e-05	3.4184995521765585e-05	0.0	0.0	3.6241513445601486e-05	0.0	6.834662675223664e-05	0.0	0.0	0.0	0.0	0.0	0.00026253609871357313
A_chr22_51042028_+	MAPK8IP2	0	0	-27	in	coding	non-significant	N_A	0.945	4.03	-3.6099999999999994	0.0008984562887402555	0.0014808111554440377	0.0	0.0	0.0	0.0	0.0	0.0	0.0	0.0	0.0	0.0007251631617113851	0.0	0.0	0.0	0.0	0.0	0.0	0.0	0.0	0.0	0.0	0.0	0.0	0.0	0.0	0.0	0.0	0.0	0.0	0.0010879701585327945	0.0	0.0	0.0	0.0	0.0	0.0	0.0
A_chr6_31609187_-	BAG6	0	0	12	del	coding	non-significant	N_A	0.6367499999999999	4.94	-3.919999999999999	0.0003096041892342382	0.006326158026578355	0.00033119192799070847	0.0	0.00016996396763886056	0.0	0.00018162664826183297	0.00011185265277208157	5.7535744081010325e-05	6.822445846836091e-05	0.0	8.370302167908261e-05	0.0	5.0579131050528554e-05	0.00016004125507908707	0.0	0.00017785908478796657	3.4581733928139156e-05	0.006326158026578355	6.515789930932627e-05	6.395361231320215e-05	9.679917398038203e-05	9.675546668386763e-05	8.755034144633164e-05	0.0015428014797380617	0.0	0.0	6.322977700965309e-05	0.00017341630113230645	0.00017104137885665417	0.00024496461622210125	0.00010826260176684566	0.00013797755565094744	0.00010051514009297651	8.374274229566771e-05	0.0005220058073146064	0.0	0.0
A_chr22_51042267_+	MAPK8IP2	0	0	-3	in	coding	significant, non-tissue-specific	N_A	0.9444999999999999	4.25	-1.8600000000000003	0.04254436707341032	0.05364880273660205	0.0	0.0	0.0	0.0	0.0	0.0	0.0	0.0	0.0	0.045263716643343145	0.02164862614487927	0.0	0.0	0.0106951871657754	0.004261363636363636	0.0	0.0	0.0	0.0	0.0	0.0	0.0	0.01884178442781934	0.0	0.0	0.0	0.0	0.0	0.043130534133104824	0.0	0.0	0.0	0.037596302003081665	0.004739336492890996	0.0	0.0
A_chr22_51042381_+	MAPK8IP2	0	0	-21	in	non-coding	significant, non-tissue-specific	N_A	0.7436428571428572	0.87	-4.93	0.11850610485994735	0.32142857142857145	0.0	0.0	0.0	0.0	0.0	0.0	0.0	0.0	0.0	0.09523809523809523	0.0	0.0	0.0	0.0	0.0	0.0	0.0	0.0	0.0	0.0	0.0	0.0	0.0	0.0	0.0	0.0	0.0	0.0	0.17659883720930233	0.0	0.0	0.0	0.09090909090909091	0.0	0.0	0.0
D_chr5_6605400_-	NSUN2	0	0	-14	del	coding	non-significant	N_A	0.678	3.45	0.040000000000000036	0.0009832889202424642	0.006124813772554213	0.0002985252850916473	0.0004238485447866629	0.000445302063232893	0.002702038811102923	0.0012222448563862294	0.00078064012490242	0.006124813772554213	0.001108715737603942	0.0010046885465505692	0.0	0.0	0.001845140032948929	0.0010194902548725637	0.0	0.0	0.0006636014599232118	0.004176818656456666	0.0006457862447529867	0.0012631047113805735	0.0	0.0007425742574257426	0.0	0.0004951720722951226	0.0013920652281992642	0.0010937373410029975	0.0021005807487952553	0.00025501096547151525	0.0	0.0017475728155339806	0.0	0.0006265664160401002	0.0012073649260488982	0.0	0.0006970260223048327	0.00048410521219945134	0.0
A_chr22_51043969_+	MAPK8IP2	0	0	-21	in	coding	non-significant	N_A	0.22999999999999998	7.55	0.7599999999999998	0.0026316409824507264	0.00844145331760679	0.0	0.0	0.0	0.0	0.0	0.0	0.0	0.0	0.0	0.0015093015093015094	0.0007271405199054717	0.0	0.0	0.0	0.0	0.0	0.0	0.0	0.0	0.0	0.0	0.0	0.004584078711985688	0.0	0.0	0.0	0.0	0.0	0.007837489010680683	0.0	0.0	0.0	0.002932734306751529	0.0	0.0	0.0
A_chr6_31611751_-	BAG6	1	1	3	del	coding	significant, non-tissue-specific	Disorder	0.977	7.66	-0.7400000000000002	0.12181506091079845	0.1488833746898263	0.11660484571067793	0.12003668536901166	0.14542340476380147	0.12487405118559818	0.13830255057167987	0.13085098364362704	0.11017707029153997	0.1137767993395542	0.1118976651763537	0.12746201463140125	0.12105343628162984	0.11848879605709156	0.12794658148440358	0.11463609704078913	0.12792487283161602	0.11769084058240685	0.1291999257471691	0.12047196098920236	0.13433056143285932	0.11016892119254323	0.12012574409738479	0.12023516025033187	0.12013378899149277	0.1054144008147973	0.10460627474073347	0.11658096217575134	0.11825308870007799	0.13566392859452817	0.13527902501603592	0.13719974369793864	0.12157221206581353	0.12141033822590938	0.12283345892991711	0.14182234083110942	0.11483791798752428	0.1140971239981141
A_chr6_31611966_-	BAG6	0	0	5	del	coding	non-significant	Disorder	0.0	-2.87	-13.280000000000001	0.0004752473429005241	0.014812376563528637	0.0	0.0	0.0	0.0	0.0	0.0	0.014812376563528637	0.0	0.0	0.0	0.0	0.0	0.0	0.0	0.0	0.0	0.0057076566125290025	0.0	0.0	0.0	0.0	0.0	0.0	0.0	0.0	0.0	0.0	0.0	0.0	0.0	8.768084173608067e-05	0.0	0.0	0.0	0.0	0.0
A_chr22_51045376_+	MAPK8IP2	0	0	27	del	coding	non-significant	N_A	0.9779999999999999	4.89	-2.8600000000000003	1.2418503570319775e-05	0.00014792899408284024	0.0	0.0	0.0	0.0	0.0	0.0	0.0	0.0	0.0	0.0	0.0	0.0	0.0	0.0	0.0	0.0	0.0	0.0	0.0	0.0	0.0	0.0	0.0	0.0	0.0	0.0	0.0	0.0	0.0	0.0	0.0	0.0	0.0	0.0	0.0	0.0
A_chr6_31612129_-	BAG6	0	0	62	del	coding	non-significant	Disorder	0.0	6.79	1.9400000000000004	0.004319161936472234	0.024844720496894408	0.0003827855853885274	0.0016498927569707968	0.0004757373929590866	0.0022364217252396168	0.008751458576429404	0.0027077692147469278	0.012932266361817662	0.005306603773584905	0.003200393894633186	0.0	0.0012330456226880395	0.006703983337672481	0.002061412926776895	0.0	0.0008579159242394246	0.0009935799449709568	0.0011750881316098707	0.002245508982035928	0.001147520081601428	0.0066823899371069185	0.0012021780637861538	0.0025615763546798028	0.0033551121313791276	0.0027109454422229754	0.005702149943269426	0.0030645921735030644	0.0023976503027033505	0.00035859431030360985	0.0	0.015813069538521515	0.0022964309635441584	0.011495561119963579	0.0017462165308498253	0.007592534008225245	0.003195526263231476	0.0031685678073510772
A_chr6_31612204_-	BAG6	0	0	-13	in	coding	non-significant	Disorder	0.997	-4.5	-9.35	0.00012449617952349086	0.005382635150947812	0.0	0.0	0.0	0.0	0.0	0.0	0.0	0.0	0.0	0.0	0.0	0.0	0.0	0.0	0.0	0.0	0.005382635150947812	0.0	0.0	0.0	0.0	0.0	0.0002656983438136569	0.0	0.0	0.0	0.0	0.0	0.0	0.00017326732673267326	0.0	0.0	0.0	0.0	0.0	0.0
A_chr6_31612406_-	BAG6	1	0	-27	in	coding	non-significant	Disorder	0.42830769230769233	7.7	-2.1800000000000006	0.00415655343973341	0.009291521486643438	0.003318988342519597	0.0034420116645950856	0.003241903187871468	0.003993040700493426	0.0017092973566937306	0.0024547803617571058	0.0073293276701543566	0.005597098464156181	0.005277833100975901	0.0012782748846773746	0.003710063163058809	0.004543596516051945	0.005931526716313328	0.0036059756167363057	0.0031547152925383154	0.0073051312181746965	0.0073933499387182225	0.003292959878879637	0.0025153014169531315	0.006854236913382345	0.004712114875226544	0.0023721978412999645	0.005602312227046435	0.0029374870988742277	0.005240337678745765	0.0023262870435925963	0.0015731330092797172	0.004802266669868178	0.003816604708798017	0.008005907271384711	0.002106610490386923	0.006066987565182511	0.0019034152708288013	0.0009170847494200788	0.005304069501600366	0.004412354592860008
D_chr3_46571375_-	LRRC2	0	0	20	in	coding	non-significant	Surface	0.11715384615384615	9.16	2.6400000000000006	0.0006082400520738853	0.08080808080808081	0.0007003029217289339	0.0	0.0	0.0	0.0	0.0	0.0	0.0	0.0	0.0	0.0	0.0006461339651087659	0.0	0.0	0.0	0.0	0.08080808080808081	0.0	0.0	0.0	0.0	0.0	0.01675977653631285	0.0	0.0	0.0	0.0	0.0	0.0	0.0	0.0	0.0	0.0	0.0	0.0	0.0
A_chr6_31619551_-	BAG6	0	0	2	del	non-coding	non-significant	N_A	0.9984999999999999	0.25	-9.43	0.0001429692807279231	0.007599182432786541	5.0733522174776987e-05	0.0	0.0	0.0	0.0	0.0	0.0	0.0	0.0	0.0	0.00012251899044351874	0.0	0.0	0.0	0.0	0.0	0.007599182432786541	0.0	0.0	0.0	0.0	0.0	5.0880227943421185e-05	0.0	0.0	0.0	0.0	0.0	0.0	0.0	0.0	0.0	0.0	0.0	0.0	0.0
A_chr6_31632357_-	GPANK1	1	1	-3	in	non-coding	significant, tissue-specific	N_A	0.002	5.53	-4.3	0.4745552422878436	0.5753353973168215	0.4610206436722657	0.4823648820096422	0.44624589847519786	0.5133734536944166	0.4634065202927478	0.46868846002363135	0.49925838030258085	0.48806285886974915	0.5043362241494329	0.43945841392649904	0.5463163596966414	0.5200187859574967	0.4821190581963572	0.538104705102717	0.4784918372635398	0.5181123296776338	0.48731642189586116	0.5158929318276871	0.4836299714348495	0.5506042296072508	0.5080294728887209	0.4678792569659443	0.39639230812865167	0.49411543169193106	0.49530956848030017	0.46955294117647056	0.4695676905574516	0.45929217584510396	0.42718131689912425	0.47066191983122363	0.4717671152720889	0.5212428662016487	0.48874488403819916	0.4523744911804613	0.5753353973168215	0.5398633257403189
D_chr3_46713624_-	ALS2CL	0	0	6	in	coding	non-significant	N_A	0.9964999999999999	3.73	-4.1	0.0002193677334438297	0.009409632675820729	0.0	0.0	0.0	0.0	0.0	0.0	0.009409632675820729	3.755539420645452e-05	0.0	0.0	0.0	0.0	0.0	0.0	0.0	0.0	0.005679862306368331	0.0	0.0	0.0	0.0	0.0	0.0	0.0	0.0	0.0	0.0	0.0	0.0	0.0	0.0	0.0	0.0	0.0	0.0	0.0
A_chr6_31646381_-	LY6G5C	0	0	24	del	non-coding	significant, non-tissue-specific	N_A	0.0006666666666666666	4.41	-4.609999999999999	0.14087759815242495	0.4857142857142857	0.0	0.0	0.4857142857142857	0.0	0.0	0.0	0.0	0.0	0.0	0.045454545454545456	0.0	0.0	0.0	0.0	0.0	0.0	0.0	0.0	0.0	0.0	0.0	0.0	0.2546523016650343	0.0	0.0	0.0	0.0	0.0	0.13831615120274915	0.0	0.0	0.0	0.0	0.0	0.0	0.0
A_chr6_31648712_-	LY6G5C	0	0	9	del	non-coding	non-significant	N_A	0.006500000000000001	-3.96	-11.690000000000001	0.16981132075471694	0.4	0.0	0.0	0.0	0.0	0.0	0.0	0.0	0.0	0.0	0.0	0.0	0.0	0.0	0.0	0.0	0.0	0.0	0.0	0.0	0.0	0.0	0.0	0.13218390804597702	0.0	0.0	0.0	0.0	0.0	0.23076923076923078	0.0	0.0	0.0	0.0	0.0	0.0	0.0
A_chr6_31649165_-	LY6G5C	0	0	13	del	non-coding	significant, non-tissue-specific	N_A	0.00075	9.26	2.4699999999999998	0.2372400756143667	0.23887027285782672	0.0	0.0	0.0	0.0	0.0	0.0	0.0	0.0	0.0	0.0	0.0	0.0	0.0	0.0	0.0	0.0	0.0	0.0	0.0	0.0	0.0	0.0	0.23887027285782672	0.0	0.0	0.0	0.0	0.0	0.2	0.0	0.0	0.0	0.0	0.0	0.0	0.0
A_chr6_31655337_-	ABHD16A	0	0	-16	in	coding	non-significant	N_A	0.019375000000000003	-6.79	-16.19	0.00041974762673942283	0.014694716155254813	0.0	0.0	0.0	0.0	0.0	0.0	0.014694716155254813	0.00012342123668079155	0.0	0.0	0.0	0.0	0.0	0.0	0.0	0.0	0.0060289174625193405	0.0	0.0	0.0	0.0	0.0	6.210665783371978e-05	0.0	0.0	0.0	0.0	0.0	0.0	0.0	0.0	0.0	0.0	0.0	0.0	0.0
A_chr6_31656075_-	ABHD16A	0	0	7	del	coding	non-significant	N_A	0.0	-2.21	-8.98	0.0024644943888357104	0.012656956303365142	0.0014458992690175917	0.002737453338863542	0.0007342143906020558	0.0012800585169607753	0.0043609825560697755	0.004423413229091657	0.012656956303365142	0.0012432288429091555	0.0010867596449918493	0.000894254415381176	0.0002870758454383648	0.0023420586498720725	0.0012004495300367798	0.0	0.0014966699094514705	0.0007636016544702514	0.006431065106878177	0.0013812154696132596	0.002179440610243371	0.003333987056285546	0.001339809077206498	0.0008221603845180876	0.003678755188784768	0.00032318299339270326	0.0020849786763544463	0.001074723109532197	0.0015614219833690402	0.0	0.007244736246321032	0.003989989274222381	0.0013169891601661433	0.002762963438925657	0.005242591989579941	0.001967281010561193	0.0	0.0
A_chr6_31656547_-	ABHD16A	0	0	16	del	coding	non-significant	N_A	0.0	0.47	-8.479999999999999	0.0016298211972267324	0.010961907371882707	0.0010109763142692085	0.0010422588592003033	0.0007173601147776184	0.0012228676245796392	0.002133062468257999	0.0031919744642042863	0.010961907371882707	0.0012960470564777429	0.0005837711617046118	0.0003485535029627048	0.00038255547054322876	0.0019439944457301551	0.0010673624288425048	0.0	0.00042371085970933437	0.0009304655906667144	0.00772335096020039	0.0002984183825723665	0.0013919990316528475	0.0007527691149585977	0.0008391999627022239	0.0023859230539815092	0.0005363799715718615	0.00039905822259467656	0.0005859644285123397	0.0019234662887224134	0.0006031605613414291	0.0004582601390055755	0.005160645913101382	0.002647341076805983	0.0009108505066605943	0.00044742729306487697	0.0015237104206927308	0.0021079751727368545	0.0004752851711026616	0.002277904328018223
A_chr22_51142269_+	SHANK3	0	0	-19	in	coding	non-significant	N_A	0.172	0.54	-5.59	8.486969238000731e-05	0.0014908684308609765	0.00028672464876230524	0.0	0.0	0.0	0.0	0.0	0.0	0.0	0.0	0.0	0.0	0.0	0.00033082706766917295	0.0	0.0	0.0	0.0	0.0	0.0	0.0	0.0	0.0	0.0	0.0	0.0	0.0	0.0	0.0	0.0003215434083601286	0.0	0.0	0.0	0.0	0.0	0.0	0.0
D_chr3_46722994_-	ALS2CL	1	1	-4	del	coding	significant, tissue-specific	N_A	0.0	7.0	-1.8200000000000003	0.20921307141508327	0.23666200780760518	0.15527760829774254	0.1787275376396309	0.17561249298672152	0.1925566343042071	0.2092447379281882	0.21433187333955625	0.2085139929050059	0.23042093287827076	0.22142147117296224	0.15931156222418358	0.15882626921285514	0.23666200780760518	0.19907596696377464	0.20932944606413995	0.17465116279069767	0.2011114247930937	0.18495934959349594	0.19954128440366972	0.17051153460381144	0.23367117117117117	0.20475746268656717	0.21058688147295743	0.1630971993410214	0.2060978024153633	0.23607320750396	0.1998284734133791	0.182635342185904	0.17708450230052744	0.20805201300325082	0.056910569105691054	0.17413355874894337	0.20468711044627275	0.20775969962453067	0.14410905550146055	0.20454545454545456	0.20655737704918034
A_chr6_31658404_-	ABHD16A	0	0	-25	in	coding	non-significant	N_A	0.029285714285714286	5.46	-5.56	0.0002609393817743878	0.0067852437417654805	0.0	0.0	0.0	0.0	0.0	0.0	0.0067852437417654805	0.0	0.0	0.0	0.0	0.0	0.0	0.0	0.0	0.0	0.006057707635899888	0.0	0.0	0.0	0.0001572244641266181	0.0	0.0	0.0	0.0	0.0	0.0	0.0	0.0	0.0	0.0	0.0	0.0	0.0	0.0	0.0
D_chr20_33123064_+	ITCH	0	0	11	in	non-coding	non-significant	N_A	0.082	-0.75	-1.33	0.03963414634146342	0.8	0.0	0.0	0.0	0.0	0.75	0.0	0.0	0.0	0.0	0.0	0.0	0.0	0.0	0.0	0.0	0.0	0.0	0.0	0.0	0.75	0.0	0.0	0.42857142857142855	0.0	0.0	0.0	0.8	0.0	0.0	0.0	0.0	0.0	0.0	0.0	0.0	0.0
A_chr22_51143169_+	SHANK3	0	0	3	del	coding	non-significant	N_A	0.064	1.93	-4.58	0.000597208602753058	0.0012366627361882028	0.00024908668216539354	0.0005771172990910403	0.0003601656762110571	0.0005937537109606935	0.0	0.0	0.0012366627361882028	0.0005411255411255411	0.0	0.0010225529739248992	0.0	0.00046982291290206	0.0001780672076518023	0.0	0.0	0.0	0.0	0.0005986828976252245	0.0	0.0	0.0009356287425149701	0.0	0.0	0.000982867600955754	0.00025931368311867925	0.00016623261483903143	0.0	0.00048119887261978417	0.0007764549286400946	0.0	0.0	0.0010352502717531963	0.0	0.0	0.0	0.0
A_chr22_51143375_+	SHANK3	0	0	-17	in	coding	non-significant	N_A	0.49175	4.0	-4.1	0.00021119895110152925	0.0019321378936307243	0.0	0.0	0.0	8.111835167509396e-05	0.0	0.0	0.0002064143251541657	0.0	0.0	0.0	0.0	0.00010042849491162292	0.00021143139051377829	0.0	0.00020204741379310345	0.0	0.0	0.0	0.0	0.0	0.0	0.0	0.0	0.00044822949350067237	0.0	0.0	0.0	0.0	0.0019321378936307243	0.0	0.0	0.00019147001100952563	0.0	0.0	0.0	0.0
D_chr5_7372980_-	AC027343.2	0	0	6	in	non-coding	significant, non-tissue-specific	N_A	0.0006666666666666666	1.16	-0.18000000000000016	0.4498327759197324	0.4826325411334552	0.0	0.0	0.0	0.0	0.0	0.0	0.09433962264150944	0.0	0.0	0.0	0.0	0.0	0.0	0.0	0.0	0.0	0.0	0.0	0.0	0.0	0.0	0.0	0.4826325411334552	0.0	0.0	0.0	0.0	0.0	0.0	0.0	0.0	0.0	0.0	0.0	0.0	0.0
A_chr22_51143846_+	SHANK3	0	0	3	del	non-coding	significant, non-tissue-specific	N_A	0.0	2.79	-0.98	0.4421199442119944	0.8571428571428571	0.0	0.0	0.0	0.21428571428571427	0.0	0.0	0.1794871794871795	0.0	0.0	0.0	0.0	0.3076923076923077	0.48148148148148145	0.0	0.42857142857142855	0.0	0.0	0.0	0.0	0.0	0.0	0.0	0.0	0.5846153846153846	0.75	0.0	0.0	0.8571428571428571	0.49387755102040815	0.0	0.0	0.4032258064516129	0.0	0.0	0.0	0.0
A_chr22_51144317_+	SHANK3	0	0	-59	in	non-coding	non-significant	N_A	0.0	-6.51	-5.529999999999999	0.0958904109589041	0.42857142857142855	0.0	0.0	0.0	0.0	0.0	0.0	0.0	0.0	0.0	0.0	0.0	0.42857142857142855	0.0	0.0	0.0	0.0	0.0	0.0	0.0	0.0	0.0	0.0	0.0	0.0	0.0	0.0	0.0	0.0	0.0	0.0	0.0	0.0	0.0	0.0	0.0	0.0
D_chr20_33147282_+	MAP1LC3A	0	0	25	in	coding	non-significant	Surface	0.671909090909091	1.4	-8.34	0.00020307945203727068	0.008862554441405854	0.0	0.0	0.0	0.0	0.0	0.00017016449234259784	0.0004896023913211534	0.0	0.0	0.0	0.0	0.0	0.0	0.0	0.0	0.0	0.008862554441405854	0.0	0.0	0.0	0.0	0.0	0.0	0.0	0.0	0.0	0.0	0.0	4.5974897705852604e-05	0.0	0.0	0.0	0.0	0.0	0.0	0.0
A_chr22_51153347_+	SHANK3	0	0	2	del	coding	non-significant	N_A	0.0	-4.55	-8.559999999999999	5.700953326083973e-05	0.0008990110878034162	0.0	0.0	0.0	0.0	0.0	0.0007194244604316547	9.321691576298046e-05	0.0	0.0	0.0	0.0	0.0	0.0	0.0	0.0	0.0	0.0	0.0	0.0	0.0	0.0	0.0	0.0	0.00015247388884653503	0.0	0.0	0.0	0.0	0.0002978089768134439	0.0	0.0	0.00016185594820609657	0.0008990110878034162	0.0	0.0	0.0
A_chr22_51153350_+	SHANK3	0	0	5	del	coding	non-significant	N_A	0.0	-5.69	-9.7	0.0002427732729848235	0.0011605415860735009	0.0	0.0	0.0	0.00022463977407657007	0.0	0.0007194244604316547	0.0002795986206468048	0.0	0.0	0.00019710906701708277	0.0	0.00041962150140573205	0.00023167588543627465	0.0	0.0002567833604382436	0.0	0.0	0.0	0.0006610841780520053	0.0	0.0	0.0	0.0	0.0007428712927865293	0.0	0.0	0.0	0.0	0.0008928951060844423	0.0	0.0	0.00016185594820609657	0.0	0.0	0.0	0.0
D_chr5_7836431_-	C5orf49	0	0	4	in	non-coding	non-significant	N_A	0.0	2.16	-2.5300000000000002	0.11805555555555555	0.75	0.0	0.0	0.0	0.0	0.0	0.0	0.0	0.0	0.0	0.0	0.0	0.0	0.0	0.0	0.0	0.0	0.0	0.0	0.0	0.0	0.0	0.0	0.1037037037037037	0.0	0.0	0.0	0.0	0.0	0.0	0.0	0.0	0.0	0.0	0.0	0.0	0.0
A_chr11_103062847_+	DYNC2H1	0	0	21	del	coding	significant, non-tissue-specific	Surface	0.7864999999999999	2.76	-7.77	0.3144149701830146	0.9846153846153847	0.23076923076923078	0.20833333333333334	0.25675675675675674	0.13257575757575757	0.6137566137566137	0.42748091603053434	0.30710659898477155	0.36231884057971014	0.4153846153846154	0.6842105263157895	0.04498269896193772	0.09857482185273159	0.12474437627811862	0.07692307692307693	0.2446351931330472	0.07228915662650602	0.2517482517482518	0.3389830508474576	0.45726495726495725	0.21951219512195122	0.2909090909090909	0.20714285714285716	0.013435700575815739	0.3746341463414634	0.40384615384615385	0.3056234718826406	0.4260485651214128	0.11538461538461539	0.9642857142857143	0.0	0.3	0.0	0.9471264367816092	0.3613053613053613	0.0	0.25
A_chr6_31687082_-	LY6G6C	0	0	5	del	coding	significant, non-tissue-specific	N_A	0.998	-4.09	-13.86	0.00013159279924202546	0.16141732283464566	0.0	0.0	0.0	0.0	0.0	0.0	0.16141732283464566	0.0	0.0	0.0	0.0	0.0	0.0	0.0	0.0	0.0	0.0	0.0	0.0	0.0	0.0	0.0	0.0	0.0	8.00527280635512e-06	0.0	0.0	0.0	0.0	0.0	0.0	0.0	0.0	0.0	0.0	0.0
A_chr6_31687951_-	LY6G6C	0	0	29	del	coding	non-significant	N_A	0.9628333333333333	4.13	-3.96	0.0015482339719471007	0.013024602026049204	0.0	0.0	0.0	0.0	0.0	0.0	0.0	0.001870346737484952	0.013024602026049204	0.0	0.0	0.0	0.0	0.0	0.0	0.0012141184632729165	0.0	0.0	0.0	0.0	0.0	0.0	0.0	0.0	0.0013585536628696834	0.0	0.0	0.0	0.0	0.0	0.0	0.0	0.0	0.0	0.0	0.0
A_chr6_31688830_-	LY6G6C	0	0	10	del	non-coding	non-significant	N_A	0.04716666666666666	-1.38	-3.21	0.007889398151626719	0.01025663033216033	0.0	0.0	0.0	0.0	0.0	0.0	0.0	0.01025663033216033	0.0	0.0	0.0	0.0	0.0	0.0	0.0	0.0	0.0	0.0	0.0	0.0	0.0	0.0	0.005415162454873646	0.0	0.0062261709048934905	0.0	0.0	0.0	0.0	0.0	0.0	0.0	0.0	0.0	0.0	0.0
A_chr6_31688858_-	LY6G6C	0	0	-18	in	non-coding	non-significant	N_A	0.519909090909091	6.55	4.72	0.011362147389701064	0.4838709677419355	0.0	0.0	0.0	0.0	0.0	0.0	0.4838709677419355	0.01157159387991257	0.0	0.0	0.0	0.0	0.0	0.0	0.0	0.008645533141210375	0.0	0.0	0.0	0.0	0.0	0.0	0.012544802867383513	0.0	0.010862375100094001	0.0	0.0	0.0	0.0	0.0	0.0	0.0	0.0	0.0	0.0	0.0
D_chr20_33298211_+	TP53INP2	0	0	2	in	non-coding	non-significant	N_A	0.7633333333333333	4.04	7.890000000000001	0.034111310592459615	0.875	0.0	0.0	0.0	0.0	0.0	0.0	0.875	0.0	0.0	0.0	0.0	0.0	0.0	0.0	0.0	0.0	0.0	0.0	0.0	0.0	0.0	0.0	0.02197802197802198	0.0	0.0	0.0	0.0	0.0	0.0	0.0	0.0	0.0	0.0	0.0	0.0	0.0
A_chr22_51166792_+	SHANK3	0	0	16	del	non-coding	non-significant	N_A	0.004600000000000001	7.15	11.07	0.07251264755480608	0.75	0.75	0.2727272727272727	0.0	0.07777777777777778	0.0	0.75	0.03305785123966942	0.0	0.0	0.0	0.0	0.0	0.13636363636363635	0.0	0.75	0.0	0.0	0.0	0.0	0.0	0.0	0.0	0.0	0.047619047619047616	0.0	0.0	0.0	0.0	0.08	0.0	0.0	0.75	0.0	0.0	0.0	0.0
D_chr3_46759217_-	AC109583.1	0	0	-8	del	coding	non-significant	N_A	0.001	3.9	-6.77	0.0018261964735516367	0.034403669724770644	0.0	0.025423728813559324	0.0	0.0	0.0	0.0	0.034403669724770644	0.0	0.0	0.0	0.0	0.0013634814225656176	0.0	0.0	0.010362694300518135	0.0	0.023622047244094488	0.0	0.0	0.0	0.0	0.0	0.0	0.0	0.0	0.0	0.0	0.0	0.0	0.0	0.0	0.0	0.0	0.0	0.0	0.0
A_chr6_31696283_-	DDAH2	0	0	18	del	coding	non-significant	Surface	0.0	-1.83	-8.08	0.00020181655707195384	0.00944206008583691	0.0	0.0	0.0	0.0	0.0	0.0	0.0	0.0	0.0	0.0	0.0	0.0	0.0	0.0	0.0	0.0	0.00944206008583691	0.0	0.0	0.0	0.0	0.0	0.0	1.9288263091908572e-05	0.0	0.0	0.0	0.0	0.0	0.0	0.0	0.0	0.0	0.0	0.0	0.0
A_chr22_51169383_+	SHANK3	0	0	8	del	non-coding	non-significant	N_A	0.846	-3.89	-5.9399999999999995	0.0019214259433383753	0.005666420300566642	0.0	0.0	0.0	0.0	0.0	0.0	0.0004377006127808579	0.0	0.0	0.0	0.0	0.0008484162895927602	0.0013788348845225785	0.0	0.0022497187851518562	0.0	0.0	0.0	0.0	0.0	0.0	0.0	0.0	0.0008402352658744448	0.0	0.0	0.0	0.0023715415019762848	0.005205709487825357	0.0	0.0	0.005541810984661059	0.0	0.0	0.0	0.0
A_chr6_31696998_-	DDAH2	1	0	4	del	non-coding	significant, non-tissue-specific	N_A	0.9884999999999999	7.21	-3.5100000000000007	0.035961537677002976	0.05254237288135593	0.00870561282932417	0.04056958624395486	0.03913702415975751	0.03845784059225075	0.04768402698809795	0.04266715921684522	0.03747697081353631	0.03112475483925983	0.03046280023432923	0.010396611474778591	0.0068054443554843875	0.031220919411874187	0.04058475172899325	0.006611570247933884	0.036751121667986275	0.015864691228530223	0.04070025770905536	0.02902902902902903	0.04509001636661211	0.023933975240715267	0.032452692202212266	0.03655352480417755	0.013304949441192123	0.045644083755548584	0.03175336000820765	0.04395672143275485	0.04433938448121543	0.019375361480624638	0.0022354694485842027	0.03592926135038029	0.039518323826566754	0.015400678673975463	0.022212148685403447	0.038338658146964855	0.01192924722336487	0.03091832025842178
D_chr20_33462930_+	ACSS2	1	0	-10	del	coding	significant, non-tissue-specific	N_A	0.0015	8.95	-0.27000000000000135	0.4388231631382316	0.6363636363636364	0.0	0.0	0.0	0.0	0.0	0.0	0.0	0.0	0.0	0.0	0.0	0.0	0.45849802371541504	0.0	0.0	0.0	0.0	0.3392857142857143	0.0	0.4441110277569392	0.4647608264930654	0.0	0.0	0.6363636363636364	0.0	0.0	0.0	0.0	0.0	0.0	0.0	0.0	0.0	0.0	0.3979974968710889	0.25806451612903225
A_chr6_31701763_-	CLIC1	0	0	-25	in	coding	non-significant	Surface	0.026777777777777775	7.37	-1.9799999999999995	0.00020322587504070672	0.00595010162302277	0.0	0.0	4.6182976954694497e-05	0.00010905405232028534	0.0004065649541009565	0.00015398302764850808	0.0001314693895438012	2.3025956008911047e-05	0.0	0.0	0.0	1.9576367409263536e-05	0.00010983700188919643	0.0	2.549416183693934e-05	2.4352626024839677e-05	0.00595010162302277	0.0	0.0	5.8124891015829343e-05	4.1523640792824715e-05	0.0	0.0	9.686393329562097e-05	1.1244757131987212e-05	0.00017489455876120837	9.253873407011792e-05	0.0	0.0	0.0003270601070149819	7.369113212253135e-05	0.0	0.0	0.00017397355601948505	0.0	0.0
D_chr3_46785461_-	AC109583.1	1	1	-4	del	coding	significant, non-tissue-specific	N_A	0.361	7.68	2.88	0.12735527809307606	0.375	0.20689655172413793	0.0	0.0	0.0	0.07058823529411765	0.0	0.14193548387096774	0.375	0.0	0.0	0.0	0.12230458221024258	0.13157894736842105	0.1774193548387097	0.0	0.0	0.0	0.0	0.1111111111111111	0.0	0.23076923076923078	0.023809523809523808	0.32524271844660196	0.0	0.0	0.0	0.0	0.0	0.0	0.0	0.0	0.0	0.0	0.25	0.0	0.0
D_chr3_46853207_-	AC109583.1	1	0	29	in	non-coding	significant, non-tissue-specific	N_A	0.39808333333333334	6.74	4.82	0.4631147540983607	0.75	0.0	0.0	0.0	0.0	0.0	0.0	0.375	0.0	0.0	0.0	0.0	0.4444444444444444	0.0	0.0	0.0	0.0	0.0	0.0	0.0	0.0	0.0	0.75	0.0	0.0	0.0	0.0	0.0	0.0	0.0	0.0	0.0	0.0	0.5625	0.0	0.0	0.0
D_chr20_33508969_+	ACSS2	0	0	27	in	coding	non-significant	Core	0.009363636363636364	1.37	-3.8899999999999997	0.000863239600726879	0.004741497218929516	0.00024933214603739984	0.0004506940688660537	0.0003440564252537416	0.0009377930603313535	0.0	0.0013362284950726574	0.0006582246740220662	0.00044116998279437067	0.0011894142134998512	0.0	0.00040069940259361797	0.00029964791370140083	0.0018871672626142233	0.0005289139633286319	0.00018864365214110544	0.0007201334141904185	0.004741497218929516	0.000446090020966231	0.0	0.0020405560515240405	0.003590859630032644	0.0	0.0007293946024799417	0.0008097165991902834	0.0006606857222338132	0.0007266033714396435	0.0	0.00010430791697089809	0.0010152284263959391	0.0002340276152586005	0.0001607114158675738	0.0	0.0	0.0014323227500596801	0.0013303400681799285	0.001965280052407468
A_chr6_31735059_-	VWA7	0	0	-32	in	coding	non-significant	N_A	0.0	8.14	-0.129999999999999	0.0007176175098672407	0.002859412231930103	0.0	0.0	0.0	0.0	0.0	0.0	0.0	0.0	0.0	0.0	0.0	0.0	0.0	0.0	0.0	0.0	0.0	0.0	0.0	0.0	0.0	0.0	0.0	0.0	0.0	0.0	0.0	0.0	0.002398081534772182	0.0	0.0	0.0	0.002859412231930103	0.0	0.0	0.0
D_chr20_33509276_+	ACSS2	0	0	11	in	coding	non-significant	Core	0.6890000000000001	3.14	-5.199999999999999	0.0017049960890201802	0.015	0.0029684690663802776	0.0004897559382907518	0.0008089679879810471	0.001325049321280292	0.0023732470334412083	0.0004889975550122249	0.002154154863078376	0.0014056048493367303	0.0	0.0007103954534690978	0.0008508827908955541	0.0009248061464039269	0.0023679328190606384	0.000528169014084507	0.0009078804018883913	0.0004189678156541611	0.007283896445809565	0.0005749414002034408	0.0003897622450305314	0.00260594403424955	0.002106680566414734	0.000663129973474801	0.0007722753161502076	0.0030259298915320514	0.0012418075198344257	0.001099656357388316	0.0012029558343357965	0.0005362469417166605	0.003226456946965114	0.0006307655917369708	0.0008691650902397873	0.0	0.0	0.0	0.0012494143370295175	0.002674591381872214
D_chr20_33509649_+	ACSS2	0	0	-20	del	coding	non-significant	Core	0.7282	5.73	-2.5700000000000003	8.049075848521819e-05	0.00481361244822568	0.0	0.0	0.0	0.0	0.0	0.0	0.0	0.0	0.0	0.0	0.0	0.0	0.0	0.0	0.0	7.944073721004132e-05	0.00481361244822568	0.0	0.0	0.0	0.0	0.0	0.0	0.0	0.0	0.0	0.0	0.0	0.0	0.0	0.0	0.0	0.0	0.0	0.0	0.0
A_chr6_31741233_-	VWA7	0	0	-19	in	coding	significant, tissue-specific	N_A	0.7391428571428571	8.38	2.0500000000000007	0.02095935156060973	0.08041958041958042	0.013302034428794992	0.0	0.003770028275212064	0.0	0.01964769647696477	0.0	0.02142857142857143	0.0	0.0228310502283105	0.022611644997173545	0.0	0.001829268292682927	0.02014098690835851	0.0	0.0	0.0	0.0	0.006980802792321117	0.0	0.013392857142857142	0.0	0.0	0.0	0.0	0.0	0.0	0.0	0.007211538461538462	0.048519218651543794	0.0	0.0	0.0	0.042652552926525526	0.0	0.0	0.007009345794392523
D_chr3_46903073_-	MYL3	0	0	-14	del	non-coding	significant, non-tissue-specific	N_A	0.005000000000000001	5.16	-4.9399999999999995	0.3047001620745543	0.4	0.23076923076923078	0.0	0.0	0.0	0.0	0.0	0.4	0.0	0.0	0.0	0.0	0.0	0.0	0.0	0.0	0.0	0.0	0.0	0.0	0.0	0.0	0.0	0.0	0.0	0.0	0.0	0.0	0.31640625	0.0	0.0	0.0	0.0	0.0	0.0	0.0	0.0
D_chr3_46903088_-	MYL3	0	0	-29	del	non-coding	significant, non-tissue-specific	N_A	0.004200000000000001	4.51	-5.59	0.3348837209302325	0.7272727272727273	0.29411764705882354	0.0	0.0	0.0	0.0	0.0	0.7272727272727273	0.0	0.0	0.0	0.0	0.0	0.0	0.0	0.0	0.0	0.0	0.0	0.0	0.0	0.0	0.0	0.0	0.0	0.0	0.0	0.0	0.31237721021611004	0.0	0.0	0.0	0.0	0.0	0.0	0.0	0.0
A_chr6_31747301_-	VARS1	0	0	12	del	coding	non-significant	N_A	0.99	-0.54	-10.879999999999999	0.00015521924718665114	0.009003733255252177	0.0	0.0	0.0	0.0	0.0	0.0	0.0	0.0	0.0	0.0	0.0	0.00010140959334753067	0.0	0.0	0.0	0.0	0.009003733255252177	0.0	0.0	0.0	0.0	0.0	0.0	0.0	0.0	0.0	0.0	0.0	0.0	0.0	0.0	0.0	0.0	0.0	0.0	0.0
A_chr6_31748058_-	VARS1	0	0	-14	in	non-coding	non-significant	N_A	0.001	7.39	4.109999999999999	0.145748987854251	0.875	0.0	0.0	0.0	0.0	0.0	0.0	0.0	0.75	0.0	0.0	0.0	0.0	0.0	0.0	0.75	0.0	0.0	0.0	0.0	0.0	0.0	0.75	0.8414634146341463	0.0	0.0	0.75	0.8	0.0	0.875	0.8571428571428571	0.0	0.0	0.0	0.0	0.0	0.0
A_chr6_31749379_-	VARS1	0	0	4	del	coding	non-significant	N_A	0.6966666666666667	-0.58	-8.01	0.0006334161572945069	0.017526575058335495	0.0	0.00028538812785388126	0.0	0.0	0.0	0.0	0.017526575058335495	0.0	0.0	0.0	0.0	0.0	0.00013756577363551947	0.0	0.0	9.731413001167769e-05	0.006686545585976326	0.0	0.0	0.0	0.0	0.0	0.0001492809633598169	0.0	0.0	0.00010022383322754151	0.0	0.0	0.0	0.0	0.0	0.0	0.00039748261013580657	0.0	0.0	0.0
A_chr6_31750210_-	VARS1	0	0	10	del	coding	non-significant	N_A	0.1645	-3.34	-9.379999999999999	0.00017697611530347865	0.007364395977906812	0.0	0.0	0.0	0.0	0.0	0.0	0.000599982857632639	0.00018805240393656366	0.0	0.0	0.0	0.0	0.00017325017325017325	0.0	0.0	0.0	0.007364395977906812	0.0	0.0	0.0	0.0	0.0	0.00026376872757965814	0.0	0.0	0.0	0.0	0.0	0.0	0.0	0.0	0.0	0.0	0.0	0.0	0.0
D_chr20_33577726_+	MYH7B	0	0	4	in	coding	significant, non-tissue-specific	N_A	0.875	1.61	-5.62	0.0006448271123373398	0.23387096774193547	0.000136986301369863	0.0	0.0	0.0	0.0	0.0	0.23387096774193547	0.0	0.0	0.0	0.0	0.0	0.0	0.0	0.0	0.0	0.0	0.0	0.0	0.0	0.0	0.0	0.0	0.0	0.0	0.0	0.0	0.0	0.0	0.0	0.0	0.0	0.0	0.0	0.0	0.0
A_chr6_31750399_-	VARS1	0	0	11	del	coding	non-significant	N_A	0.9725	-1.36	-6.0	0.0005513631152640197	0.004939015906877522	0.0	0.00039798355001326613	0.0	0.0	0.0	0.0005858230814294083	0.0	0.0	0.0	0.0	0.0	0.00018430914787737299	0.0003041208373460388	0.0	0.0	0.0003578137579389928	0.0	0.0	0.0	0.0	0.000724966017217943	0.0	0.004939015906877522	0.0	9.852540313310782e-05	0.0003934684241589612	0.0	0.0	0.0	0.0	0.0	0.0	0.0007228418009087154	0.0	0.0	0.0
A_chr6_31752081_-	VARS1	0	0	4	del	coding	non-significant	N_A	0.21340000000000003	1.52	-3.82	0.00012078837644162087	0.006781128264319723	0.0	0.0	0.0	0.0004655493482309125	0.0	0.0	0.0	0.0	0.0	0.0	0.0	0.0	0.0	0.0	0.0	0.0	0.006781128264319723	0.0	0.0	0.0	0.0	0.0	0.0	0.0	0.0	0.0	0.0	0.0	0.0	0.0	0.0	0.0	0.0	0.0	0.0	0.0
D_chr20_33578897_+	MYH7B	0	0	-27	del	coding	significant, non-tissue-specific	N_A	0.5217142857142857	-0.98	-7.58	0.000921993989308416	0.17192982456140352	0.00023929169657812874	0.0	0.00014287755393627662	0.0	0.0	0.0	0.17192982456140352	0.0	0.0	0.0	0.0	0.0	0.0	0.0	0.0	0.0	0.0	0.0	0.0	0.0	0.0	0.0	0.0005060088551549652	0.0	0.0	0.0	0.0	0.0010456344760624394	0.0	0.0	0.0	0.0	0.0	0.0	0.0	0.0
D_chr5_10239154_-	ATPSCKMT	1	1	25	in	coding	non-significant	N_A	0.45399999999999996	5.13	-2.2199999999999998	0.0047390515885341	0.02555366269165247	0.0030219088390833542	0.0030659172202350538	0.004572473708276178	0.005408653846153846	0.0	0.0061403508771929825	0.007039892725444184	0.0	0.0036188178528347406	0.006691449814126394	0.0053156146179402	0.004912395611593253	0.0011373329542223485	0.004101722723543888	0.005687520910003346	0.005153241117439653	0.0034482758620689655	0.008806693086745927	0.0021691973969631237	0.003051881993896236	0.0011727912431587178	0.005511811023622047	0.002802865151043289	0.003302373581011352	0.0	0.002620545073375262	0.004975124378109453	0.0	0.011258955987717503	0.0	0.004556607080266386	0.0035502958579881655	0.0	0.0	0.0024549918166939444	0.007614213197969543
A_chr6_31752267_-	VARS1	0	0	12	del	coding	non-significant	N_A	0.886	-6.38	-13.8	0.00014453784025578214	0.0048250904704463205	0.0	0.0	0.0	0.0	0.0	0.0	0.0	0.0	0.0	0.0	0.0	0.0	0.0	0.0	0.0	0.0	0.0048250904704463205	0.0	0.0	0.0	0.0	0.0007678525723061172	0.0006701436438332217	0.0	0.0	0.0	0.0	0.0	0.0	0.0	0.0	0.0	0.0	0.0	0.0	0.0
D_chr1_95710264_+	TLCD4-RWDD3	0	0	10	in	coding	non-significant	N_A	0.6194285714285714	-7.52	-10.93	0.00030459282466331616	0.00535801266439357	0.0	0.0	0.0	0.0	0.0	0.0	0.0018328445747800588	0.0	0.0	0.0	0.0	0.0	0.0	0.0018050541516245488	0.0	0.0	0.00535801266439357	0.0	0.0	0.0	0.0011632415664986429	0.0	0.0	0.0	0.0	0.0007263922518159806	0.0	0.0	0.0	0.0	0.0	0.0	0.0	0.0	0.002840909090909091	0.0
D_chr1_95710271_+	TLCD4-RWDD3	1	1	17	in	coding	significant, tissue-specific	N_A	0.7219285714285715	-17.94	-21.35	0.16593605068024433	0.40217391304347827	0.024537236332328884	0.1841995841995842	0.11671575846833579	0.187593984962406	0.28757828810020875	0.35172413793103446	0.3016157989228007	0.2802439850898001	0.22921615201900236	0.06348074179743224	0.07445200302343159	0.27280352275110087	0.1369402985074627	0.08946212952799122	0.13654946852003272	0.09107946026986506	0.11486779367143476	0.10271041369472182	0.1892465511142554	0.12126537785588752	0.14418604651162792	0.22317596566523606	0.12313104661389622	0.24941451990632318	0.2525031289111389	0.3238859764089122	0.18926553672316385	0.049473684210526316	0.12407211028632026	0.100418410041841	0.19451105782041034	0.18031704095112286	0.19211102994886778	0.25015873015873014	0.16028708133971292	0.11302211302211303
D_chr1_95710276_+	TLCD4-RWDD3	0	0	22	in	coding	non-significant	N_A	0.7664117647058825	0.47	-2.9400000000000004	0.0010869801517424294	0.005070993914807302	0.0004411116012351125	0.005070993914807302	0.002494802494802495	0.0	0.0021929824561403508	0.0	0.0011005135730007337	0.0	0.004601226993865031	0.0022796352583586625	0.003256003256003256	0.0025884383088869713	0.0012953367875647669	0.0	0.0	0.0	0.0	0.0	0.003911342894393742	0.0	0.0	0.0	0.0015022533800701052	0.001038961038961039	0.0	0.00241721053903795	0.0	0.0022099447513812156	0.0	0.0	0.0	0.0	0.0	0.0	0.002840909090909091	0.0
D_chr20_33584316_+	MYH7B	0	0	-9	del	coding	significant, non-tissue-specific	N_A	0.39699999999999996	2.57	-6.65	0.004497310354143326	0.19463087248322147	0.003415588901254941	0.0	0.005545732197395917	0.0	0.0	0.0	0.19463087248322147	0.0	0.0	0.0	0.0	0.0	0.0	0.0	0.0	0.0	0.0	0.0	0.0	0.0	0.0	0.0	0.0016525023607176581	0.0	0.0	0.0	0.0	0.00571538659131775	0.0	0.0	0.0	0.0	0.0	0.0	0.0	0.0
D_chr20_33585445_+	MYH7B	0	0	2	in	coding	significant, non-tissue-specific	N_A	0.0	-7.94	-11.18	0.0010051598204114454	0.13968957871396895	0.00019761172119809163	0.0	0.0002368896390394125	0.0	0.0	0.0	0.13968957871396895	0.0	0.0	0.0010799136069114472	0.0	0.0	0.0	0.0	0.0	0.0	0.0	0.0	0.0	0.0	0.0	0.0	0.003979210654539549	0.0	0.0	0.0	0.0	0.0005958821407849963	0.0	0.0	0.0	0.0	0.0	0.0	0.0	0.0
D_chr11_76903313_+	MYO7A	0	0	-10	del	coding	non-significant	Protein	0.995	5.29	-5.180000000000001	0.0011991657977059435	0.0035323207347227126	0.0	0.0	0.0	0.0	0.0	0.0	0.0	0.0	0.0	0.0	0.0019598693420438637	0.0	0.0020380434782608695	0.0	0.0	0.0	0.0	0.0	0.0	0.0	0.0	0.0	0.00243993993993994	0.0010998075336816058	0.0	0.0019297568506368198	0.0	0.0	0.0	0.0	0.0	0.0035323207347227126	0.0	0.0	0.0	0.0
A_chr6_31760081_-	VARS1	0	0	-3	in	coding	significant, tissue-specific	N_A	0.997	5.7	-0.41000000000000014	0.0714249533764649	0.11833436567374289	0.06538259331835779	0.07331855136733186	0.03948651283717907	0.07549778761061947	0.064710547184774	0.05947471239418277	0.06897128986356407	0.0692813059924348	0.07513297872340426	0.05822267620020429	0.08530458446723885	0.07517427620423286	0.06667396540398511	0.0725522423104015	0.05775790191768362	0.09319406686698145	0.06635004888950971	0.07045561296383279	0.06257706535141801	0.08388704318936877	0.07640562248995984	0.0684796044499382	0.11833436567374289	0.069066196828593	0.07230834984652446	0.05962719176945627	0.0581102978152763	0.04832214765100671	0.06978180321119802	0.039299749910682386	0.05725699067909454	0.06739495798319328	0.09483404042924881	0.05546813532651455	0.10225115269867101	0.07890961262553801
A_chrX_1407417_+	CSF2RA	0	0	5	del	coding	non-significant	Surface	0.001	-2.83	-7.1	3.583159151985667e-05	0.008670520231213872	0.0	0.0	0.0	0.0	0.0	0.0	0.0	0.0	0.0	0.0	0.0	0.0	0.0	0.0	0.0	0.0	0.008670520231213872	0.0	0.0	0.0	0.0	0.0	0.0	0.0	0.0	0.0	0.0	0.0	0.0	3.0483158055174515e-05	0.0	0.0	0.0	0.0	0.0	0.0
A_chrX_1407656_+	CSF2RA	0	0	4	del	coding	non-significant	Surface	0.07733333333333334	-0.64	-10.47	0.00017092677924094267	0.01107011070110701	0.0	0.0	0.0	0.0	0.0	0.0	0.0	0.0	0.0	0.0	0.0	0.0	0.0	0.0	0.0	0.0	0.01107011070110701	0.0	0.0	0.0	0.0	0.0	0.0	0.0	0.0	0.0	0.0	0.0	0.0	0.00025175026373837155	0.0	0.0	0.0	0.0	0.0	0.0
D_chr20_33588940_+	MYH7B	0	0	-21	del	coding	non-significant	N_A	0.0	4.95	-1.6899999999999995	0.0004954577605961139	0.001059831495698331	0.0001494461153350395	0.0	0.00043668885046027004	0.0	0.0	0.0	0.0	0.0	0.0	0.0	0.0	0.0	0.0	0.0	0.0	0.0	0.0	0.0	0.0	0.0	0.0	0.0	0.0	0.0	0.0	0.0	0.0	0.001059831495698331	0.0	0.0	0.0	0.0	0.0	0.0	0.0	0.0
D_chr20_33588963_+	MYH7B	0	0	2	in	coding	non-significant	N_A	0.0	-3.43	-10.07	1.956685505199892e-05	0.007317073170731708	0.0	0.0	0.0	0.0	0.0	0.0	0.0	0.0	0.0	0.0	0.0	0.0	0.0	0.0	0.0	0.0	0.007317073170731708	0.0	0.0	0.0	0.0	0.0	0.00013533631073216944	0.0	0.0	0.0	0.0	0.0	0.0	0.0	0.0	0.0	0.0	0.0	0.0	0.0
A_chrX_1413240_+	CSF2RA	0	0	19	del	coding	non-significant	Core	0.003090909090909091	1.87	-7.180000000000001	0.01575070463678638	0.028735632183908046	0.0	0.0	0.0	0.002563505010487066	0.0	0.0	0.003338469440164355	0.0033444816053511705	0.0	0.0	0.0	0.0	0.008917197452229299	0.028735632183908046	0.007009345794392523	0.0	0.0	0.0	0.0	0.0	0.0	0.012422360248447204	0.0	0.0012014898474107894	0.0	0.005996002664890073	0.0	0.0	0.0	0.02380888399215328	0.002635046113306983	0.009245562130177515	0.024844720496894408	0.0	0.0	0.0
A_chr6_31765652_-	LSM2	0	0	7	del	coding	non-significant	Protein	0.4165	-1.78	-8.82	4.502815948523808e-05	0.0008560666590571853	0.0	0.0	0.0	0.0	0.0	0.0	0.0	0.0	0.0	0.0	0.0	0.0	7.628152969894223e-05	0.0	0.0	0.0	0.0008560666590571853	0.0	0.0	0.0	0.0	0.0	0.0002805161497154765	0.0	0.0	9.653208485170259e-05	0.0	0.0	0.0	0.0	0.0	0.0	0.0	0.0	0.0	0.0
A_chrX_1419413_+	CSF2RA	0	0	29	del	coding	non-significant	Protein	0.012214285714285717	0.72	-9.53	0.00024059308994264927	0.00963855421686747	0.0	0.0	0.0	0.0	0.0	0.0	0.0	0.0	0.0	0.0	0.0	0.0	0.00021963540522732265	0.0	0.0	0.0	0.00963855421686747	0.0	0.0	0.0	0.0	0.0	0.0	0.0	0.0	0.0	0.0	0.0	0.0	0.00032331070158422246	0.0	0.0006200909466721786	0.0	0.0	0.0	0.0
A_chr6_31773898_-	LSM2	1	0	21	del	coding	non-significant	Metal	0.0	6.51	-5.26	0.0002652002017473928	0.0013217799970627112	0.0002743914389871036	0.0003318400530944085	0.0006975585450921774	0.00021175224986765483	0.0005762028233938346	0.0007042253521126761	0.00028771458712956746	0.0	0.0	0.0004860661049902787	0.0002255978342607911	0.00024312168240204221	0.0006334066097842692	0.0	0.00029864118261908315	0.000998362685196278	0.0004107450915961554	0.0003056001222400489	0.0	0.0	0.0001752950800514199	0.0013217799970627112	0.0004318721658389117	0.0	0.0	0.00013831736920363774	0.0002924736773690368	0.0	0.0	0.0	0.0003210125653489865	0.0	0.00039108330074305825	0.0004410143329658214	0.0	0.0
A_chr6_31778576_-	HSPA1L	0	0	6	del	non-coding	non-significant	Protein	0.295	-12.22	-3.290000000000001	0.14682539682539686	0.6363636363636364	0.0	0.0	0.0	0.16666666666666666	0.0	0.0	0.0	0.0	0.0	0.0	0.0	0.6363636363636364	0.0	0.0	0.0	0.5833333333333334	0.0	0.5	0.0	0.0	0.2	0.0	0.0	0.0	0.0	0.0	0.0	0.0	0.3333333333333333	0.1	0.0	0.0	0.0	0.2222222222222222	0.0	0.0
A_chrX_1422792_+	CSF2RA	0	0	-24	in	coding	non-significant	N_A	0.0446	5.01	-5.460000000000001	0.00013607998911360086	0.0002801643630930146	0.0	0.0	0.0	0.0	0.0	0.0	0.0	0.0	0.0	0.0	0.0	0.0	0.0	0.0	0.0	0.0	0.0	0.0	0.0	0.0	0.0	0.0	0.0	0.0002801643630930146	0.0	0.0	0.0	0.0	0.0	0.00021078023818166914	0.0	0.0	0.0	0.0	0.0	0.0
D_chr3_47122389_-	SETD2	0	0	17	in	non-coding	significant, non-tissue-specific	N_A	0.0	0.77	-1.07	0.008740167311774254	0.12398190045248869	0.0	0.0	0.0	0.0	0.0	0.0	0.12398190045248869	0.0	0.0	0.0	0.0	0.0	0.0	0.0	0.0	0.0	0.0	0.0	0.0	0.007407407407407408	0.0	0.0	0.0	0.0	0.0	0.0	0.0	0.0	0.0	0.0	0.0	0.0	0.0	0.0	0.0	0.0
A_chr6_31779644_-	HSPA1L	0	0	24	del	non-coding	non-significant	Core	0.41566666666666663	-0.16	6.4799999999999995	0.06523765144454799	0.8970588235294118	0.0	0.0	0.0	0.0	0.0	0.0	0.8970588235294118	0.0	0.0	0.0	0.0	0.0	0.0	0.0	0.0	0.0	0.0	0.0	0.0	0.0	0.0	0.0	0.0	0.0	0.0	0.0	0.0	0.0	0.0	0.0	0.0	0.0	0.0	0.0	0.0	0.0
A_chr6_31779662_-	HSPA1L	0	0	6	del	non-coding	significant, non-tissue-specific	Core	0.989	-20.53	-13.89	0.1731244847485573	0.9027777777777778	0.0	0.2926829268292683	0.11428571428571428	0.046875	0.22727272727272727	0.0	0.9027777777777778	0.0	0.0	0.0	0.2727272727272727	0.25	0.12837837837837837	0.0	0.0	0.0	0.0	0.07894736842105263	0.0	0.0	0.14285714285714285	0.0	0.0	0.0	0.0	0.0	0.0	0.2	0.1282051282051282	0.0990990990990991	0.08333333333333333	0.0	0.42857142857142855	0.2545454545454545	0.0	0.0
A_chr6_31779677_-	HSPA1L	0	0	-9	in	non-coding	significant, non-tissue-specific	Core	0.673	4.92	11.559999999999999	0.0963963963963964	0.8970588235294118	0.0	0.0	0.0	0.0	0.0	0.0	0.8970588235294118	0.0	0.0	0.0	0.0	0.0	0.0	0.0	0.0	0.0	0.0	0.0	0.0	0.0	0.0	0.0	0.0	0.0	0.0	0.0	0.0	0.0	0.1282051282051282	0.0	0.0	0.0	0.0	0.0	0.0	0.0
A_chrX_1460624_+	IL3RA	0	0	3	del	non-coding	significant, tissue-specific	N_A	0.001	4.27	-4.75	0.05085696224472109	0.10638297872340426	0.02286401925391095	0.04341603053435115	0.03219814241486068	0.08310598111227702	0.05217391304347826	0.043478260869565216	0.06704824202780049	0.028372900984365953	0.026143790849673203	0.01675977653631285	0.008928571428571428	0.04924382146809295	0.07645284217211813	0.016706443914081145	0.03412377096587623	0.020209059233449476	0.04623376623376623	0.027679205110007096	0.024103831891223733	0.023784901758014478	0.034378159757330634	0.023752969121140142	0.006382978723404255	0.06329989622967831	0.011123470522803115	0.031972543352601156	0.03968253968253968	0.034532374100719423	0.0	0.05747429475349328	0.0234375	0.013266998341625208	0.020833333333333332	0.0	0.0	0.0
A_chrX_1471218_+	IL3RA	0	0	3	del	coding	significant, non-tissue-specific	Surface	0.0	3.54	-0.06000000000000005	0.19511669940035364	0.2432902104653408	0.12924606462303231	0.18405453467694133	0.1922912205567452	0.2432902104653408	0.18142548596112312	0.16825396825396827	0.21542769397525066	0.14893617021276595	0.11420204978038068	0.10835913312693499	0.11510791366906475	0.204302299112224	0.2355018682499872	0.057455540355677154	0.1923149725534734	0.135183527305282	0.1837245696400626	0.16434540389972144	0.19080837094788675	0.1561040693795864	0.16569010416666666	0.1650339110776187	0.06821963394342762	0.21319662350289478	0.13718742830924524	0.19115272844688408	0.15760869565217392	0.17544437129690585	0.031914893617021274	0.21402145763965963	0.1435349940688019	0.12007874015748031	0.08783783783783784	0.0972644376899696	0.06741573033707865	0.052980132450331126
A_chr11_294081_+	PGGHG	0	0	-18	in	coding	non-significant	N_A	0.26566666666666666	3.13	-8.71	0.0052476119275715535	0.00930398240339178	0.0003057169061449098	0.001579719411742581	0.0006191630978793663	0.002756352349848285	0.0008567645455253524	0.0015040203621218256	0.0052041186483243575	0.001936894720399875	0.00315059861373661	0.0007281553398058253	0.0011505588428665351	0.005775324542573852	0.003798770512121362	0.00930398240339178	0.0012341219673710191	0.0014874473951530982	0.0014423510321824574	0.0007934146583358127	0.0009179187400357506	0.004486436699646434	0.002144172983420409	0.002581508748446314	0.0004411764705882353	0.0025775853180740283	0.0019035215148023843	0.0031573309277478645	0.00043145956607495067	0.001200240048009602	0.0	0.00789766559953834	0.001019145373807964	0.00429613617941097	0.0009373668512995313	0.0004864601913410086	0.006068423675647152	0.004280120207631364
A_chrX_1475116_+	IL3RA	0	0	2	del	coding	non-significant	Core	0.07233333333333333	-2.96	-8.59	0.0005571936015601421	0.024292400267439267	0.0	0.0	0.0	0.00014917209487345234	0.0	0.0	0.0	0.0	0.0	0.0	0.0	0.0	0.0002915026963999417	0.0	0.0	0.0	0.024292400267439267	0.0	0.0	0.0	0.0	0.0	0.0	0.0	0.0	0.0	0.0	0.0	0.0	0.0	0.0	0.0	0.0	0.0	0.0	0.0
D_chr3_47277899_-	KIF9	0	0	34	in	coding	non-significant	N_A	0.04877777777777778	5.13	2.9	0.0007273902852986341	0.125	0.0	0.0	0.0	0.0	0.0	0.0	0.0	0.0	0.0	0.0	0.0	0.0	0.0	0.0	0.0	0.0	0.125	0.0	0.0	0.0	0.0	0.0	0.0005803830528148578	0.0	0.0	0.0	0.0	0.0	0.0	0.0	0.0	0.0	0.0	0.0	0.0	0.0
D_chr3_47277916_-	KIF9	1	0	17	in	coding	significant, non-tissue-specific	N_A	0.10033333333333333	6.1	3.8699999999999997	0.09381413075344472	0.16666666666666666	0.0	0.0	0.0	0.0	0.0	0.0	0.037037037037037035	0.0	0.0	0.016042780748663103	0.0	0.017456359102244388	0.018329938900203666	0.0	0.02631578947368421	0.0	0.0	0.0	0.0	0.0	0.0	0.0	0.12178702570379436	0.020689655172413793	0.0	0.0	0.0	0.0	0.0	0.0	0.0	0.0	0.0	0.0	0.0	0.0
D_chr20_34043058_+	CEP250	1	0	-5	del	non-coding	significant, non-tissue-specific	N_A	0.988	6.13	1.7199999999999998	0.15337726523887973	0.75	0.009523809523809525	0.24324324324324326	0.0	0.3076923076923077	0.27586206896551724	0.275	0.0	0.21428571428571427	0.22916666666666666	0.10909090909090909	0.2396694214876033	0.16355140186915887	0.16666666666666666	0.0	0.32894736842105265	0.16666666666666666	0.3025210084033613	0.23943661971830985	0.1744186046511628	0.08571428571428572	0.3274336283185841	0.031578947368421054	0.21635883905013192	0.23076923076923078	0.2288135593220339	0.2145748987854251	0.11583011583011583	0.3333333333333333	0.054878048780487805	0.0	0.2	0.75	0.2111111111111111	0.05555555555555555	0.0	0.0
A_chr6_31828392_-	NEU1	0	0	6	del	coding	non-significant	N_A	0.8148	-0.76	-9.91	0.00016834580818937607	0.009513454743136722	0.0	0.0	0.0	0.0	0.0	0.0	0.0	0.0	0.0	0.0	0.00019911592529170484	0.0	0.00010034787262510035	0.0	0.0	0.0	0.009513454743136722	0.0	0.0	0.0	0.0	0.0	0.0	0.0	0.0	0.0	0.0	0.0	0.0	0.0	0.0	0.0	0.0	0.0	0.0	0.0
D_chr20_34046195_+	CEP250	1	1	-4	del	non-coding	significant, non-tissue-specific	N_A	0.004	10.29	13.12	0.4953917050691245	0.5185185185185185	0.4900662251655629	0.0	0.0	0.0	0.0	0.0	0.38095238095238093	0.48	0.0	0.0	0.0	0.5028248587570622	0.5066666666666667	0.0	0.0	0.0	0.0	0.0	0.0	0.0	0.0	0.0	0.0	0.5147058823529411	0.4942528735632184	0.4583333333333333	0.490272373540856	0.46078431372549017	0.47019867549668876	0.45454545454545453	0.0	0.0	0.0	0.0	0.0	0.0
A_chrX_1515891_+	LINC00106	0	0	3	del	non-coding	significant, non-tissue-specific	N_A	0.007666666666666666	2.45	-2.62	0.2335766423357664	0.7777777777777778	0.5	0.7777777777777778	0.21428571428571427	0.15151515151515152	0.7777777777777778	0.21428571428571427	0.15	0.0	0.0	0.4375	0.125	0.2459639126305793	0.2079207920792079	0.0	0.4074074074074074	0.24	0.0	0.3	0.1111111111111111	0.12195121951219512	0.1694915254237288	0.2127659574468085	0.13924050632911392	0.4	0.5	0.0851063829787234	0.75	0.0	0.38738738738738737	0.0	0.46153846153846156	0.1	0.18689320388349515	0.12	0.19148936170212766	0.5
A_chrX_1515918_+	LINC00106	0	0	30	del	non-coding	non-significant	N_A	0.1522916666666667	7.43	2.3599999999999994	0.010833725859632595	0.2916666666666667	0.2916666666666667	0.0	0.0	0.0	0.0	0.0	0.0	0.0	0.0	0.0	0.0	0.0075	0.0	0.0	0.0	0.13636363636363635	0.0	0.0	0.0	0.0	0.125	0.0	0.0	0.0	0.0	0.0	0.0	0.0	0.0	0.0	0.0	0.0	0.0	0.0	0.0	0.0
A_chr6_31832700_-	SLC44A4	0	0	-13	in	coding	non-significant	N_A	0.22236363636363635	0.21	-5.71	0.002216813165366161	0.00974025974025974	0.0	0.0	0.0	0.0	0.0	0.0	0.001001001001001001	0.0	0.0003804692454026633	0.0	0.0	0.0	0.00043960874821408945	0.0	0.0	0.0	0.0	0.0017461530066572083	0.0	0.0011140819964349377	0.0021081285753758302	0.007535358219336889	0.0	0.0	0.0	0.0	0.0	0.0	0.0	0.0	0.0	0.0	0.00040933278755628325	0.0	0.0	0.0
D_chr5_11385870_-	CTNND2	0	0	-7	del	non-coding	significant, non-tissue-specific	N_A	0.7999999999999999	4.8	-2.17	0.035437430786267994	0.10179640718562874	0.0	0.0	0.0	0.0	0.0	0.0	0.0	0.0	0.0	0.0	0.0	0.0	0.0	0.0	0.0	0.0	0.0	0.0	0.0	0.0	0.0	0.0	0.0	0.0	0.0	0.0	0.0	0.0	0.0	0.0	0.0	0.0	0.0	0.0	0.0	0.0
D_chr20_34059955_+	CEP250	0	0	-21	del	coding	non-significant	N_A	0.9788	4.28	-4.759999999999999	0.0024642304533037877	0.02912621359223301	0.0	0.0055248618784530384	0.0	0.0	0.0	0.0	0.0	0.005536626916524702	0.0	0.0	0.0	0.0033143939393939395	0.0	0.0	0.0	0.0	0.005387931034482759	0.003500583430571762	0.0	0.0	0.002506265664160401	0.0	0.010626992561105207	0.004164187983343248	0.0087008700870087	0.002459016393442623	0.006554307116104869	0.0	0.0018028846153846155	0.0	0.0	0.0	0.004846526655896607	0.0	0.0	0.0
D_chr5_11411654_-	CTNND2	0	0	-6	del	coding	non-significant	Disorder	0.0	5.07	-4.65	0.00019670006710943467	0.0009202710616581612	0.0	0.0	0.0	0.0	0.0	0.0	0.0	0.0	0.0	0.0	0.0	0.0	0.0	0.0	0.0	0.0	0.0	0.0	0.0	0.0	0.0	0.0	0.0	0.0	0.0	0.0	0.0	0.0	0.0	0.0	0.0	0.0	0.0	0.0	0.0	0.0
A_chr1_117486098_+	PTGFRN	0	0	4	del	non-coding	non-significant	N_A	0.11640000000000002	-1.03	-7.3	0.2417061611374408	0.5555555555555556	0.0	0.0	0.0	0.0	0.0	0.0	0.5555555555555556	0.4	0.0	0.0	0.23529411764705882	0.0	0.0	0.0	0.0	0.2727272727272727	0.0	0.0	0.0	0.0	0.4444444444444444	0.0	0.0	0.0	0.175	0.0	0.0	0.0	0.0	0.0	0.0	0.0	0.0	0.0	0.0	0.0
D_chr3_47458775_-	SCAP	0	0	19	in	coding	non-significant	N_A	0.541	7.93	1.6099999999999994	0.0005168299992569537	0.0077512392969806216	0.0	0.0	0.00034614053305642093	0.0	0.0013059945148230377	0.0008685581933989577	0.004819940783584659	0.0003386514148103552	0.0008460236886632825	0.0	0.0005168520986915481	0.0	0.00013770943309616708	0.0	0.0	0.00048740861088545896	0.0077512392969806216	0.0	0.0	0.00041881893061566385	0.0006232294617563739	0.0	0.0003087781208645787	0.0	0.0009497449256485401	0.00028142966268644714	0.00019135093761959434	0.0	0.0	0.0006352619233776388	0.0	0.0003108164111065064	0.0	0.0	0.0002675704602211916	0.0
D_chr5_11588847_-	CTNND2	1	1	11	in	non-coding	non-significant	N_A	0.204	8.38	0.34000000000000163	0.03205197617758528	0.043859649122807015	0.0	0.0	0.0	0.0	0.0	0.0	0.0	0.0	0.0	0.041044776119402986	0.0	0.0	0.0	0.0	0.0	0.0	0.0	0.0	0.0	0.0	0.0	0.0	0.0	0.0	0.0	0.0	0.0	0.0	0.043859649122807015	0.0	0.0	0.0	0.0	0.0	0.0	0.0
D_chr3_47459620_-	SCAP	0	0	4	in	coding	non-significant	N_A	0.948	5.42	-2.6799999999999997	0.0005059242369966436	0.008792391889467073	0.0	0.0	0.0	0.0	0.0	0.0004418262150220913	0.004818632043903092	0.0007072925585377657	0.0	0.0	0.0005473926822241429	0.0005823207422648394	0.00014669209329617132	0.0	0.0	0.00038000337780780274	0.008792391889467073	0.0	0.0	0.0006492663290481755	0.00032954358213873783	0.0	0.0	0.00014211947510540528	0.0005192107995846313	0.0	0.0001383891502906172	0.0	0.00026166593981683385	0.0004828818388140422	0.0	0.00044233108481698554	0.0004372062520494043	0.0	0.0	0.0
A_chrX_1532642_+	ASMTL-AS1	1	0	-13	in	non-coding	significant, non-tissue-specific	N_A	0.03541666666666667	5.78	3.4200000000000004	0.2444731182795699	0.75	0.2048780487804878	0.1574468085106383	0.1721311475409836	0.15263157894736842	0.22666666666666666	0.12949640287769784	0.2288488210818308	0.1085972850678733	0.1987179487179487	0.11374407582938388	0.23483226266952176	0.33126523376911143	0.2289002557544757	0.15384615384615385	0.16470588235294117	0.19478737997256515	0.21487603305785125	0.1518324607329843	0.18253968253968253	0.20649651972157773	0.18528610354223432	0.28041714947856317	0.28763440860215056	0.17936507936507937	0.0967741935483871	0.1990521327014218	0.25316455696202533	0.22815533980582525	0.34798534798534797	0.21666666666666667	0.22	0.25241016652059595	0.35455974842767296	0.27472527472527475	0.26422764227642276	0.2
A_chrX_1532657_+	ASMTL-AS1	1	0	2	del	non-coding	non-significant	N_A	0.05566666666666667	-8.98	-11.34	0.008802618214648459	0.023781212841854936	0.0	0.0	0.0	0.0030959752321981426	0.0	0.0	0.005366726296958855	0.0	0.0	0.0	0.021004566210045664	0.015976524290837953	0.0049504950495049506	0.0	0.0	0.01011804384485666	0.0	0.01818181818181818	0.0	0.017241379310344827	0.0	0.009569377990430622	0.0	0.0	0.0	0.0	0.0	0.0	0.0	0.0	0.0	0.01954022988505747	0.023781212841854936	0.0	0.003303964757709251	0.022222222222222223
A_chrX_1532661_+	ASMTL-AS1	0	0	6	del	non-coding	non-significant	N_A	0.06614285714285714	-9.46	-11.82	0.0007963594994311718	0.02830188679245283	0.0	0.0	0.0	0.0	0.0	0.0	0.0	0.0	0.0	0.0	0.0	0.0013236267372600927	0.0	0.0	0.0	0.0	0.0	0.0	0.0	0.0	0.0	0.0	0.0	0.0	0.0	0.0	0.0	0.0	0.0	0.0	0.0	0.0035046728971962616	0.0	0.0	0.0044004400440044	0.0
A_chr6_31839159_-	SLC44A4	0	0	15	del	coding	non-significant	N_A	0.05308333333333334	3.75	-5.789999999999999	0.003647852404182047	0.005694535377681684	0.0	0.0	0.0	0.0	0.0	0.0	0.0	0.0	0.0010830324909747292	0.0	0.0	0.0	0.0012314104385715639	0.0	0.0	0.0	0.0	0.001882898214867654	0.0	0.005254278139310677	0.005694535377681684	0.0023717119448037945	0.0	0.0	0.0	0.0	0.0	0.0	0.0	0.0	0.0	0.0	0.0	0.0	0.0	0.0
A_chr6_31843903_-	SLC44A4	0	0	3	del	coding	non-significant	N_A	0.6723333333333333	4.61	-4.419999999999999	0.00014924200769774566	0.0002668852584021198	0.0	0.0	0.0	0.0	0.0	0.0	0.0	0.0	0.0	0.0	0.0	0.0	0.0	0.0	0.0	0.0	0.0	0.00024298974583272586	0.0	0.0	0.0002668852584021198	0.0	0.0	0.0	0.0	0.0	0.0	0.0	0.0	0.0	0.0	0.0	0.0	0.0	0.0	0.0
A_chrX_1734029_+	ASMT	0	0	3	del	non-coding	non-significant	N_A	0.0	6.66	2.33	0.19375	0.8	0.0	0.75	0.0	0.0	0.0	0.0	0.0	0.0	0.0	0.0	0.0	0.42857142857142855	0.0	0.0	0.0	0.0	0.0	0.75	0.0	0.0	0.8	0.0	0.0	0.42857142857142855	0.0	0.0	0.2727272727272727	0.0	0.0	0.0	0.0	0.0	0.1956521739130435	0.0	0.0	0.0
A_chr6_31848892_-	EHMT2	0	0	-23	in	coding	non-significant	Protein	0.6437857142857143	3.66	-5.84	0.0001453943395756843	0.007536722294855034	0.0	0.0	0.0	0.0	0.0	0.0	0.0	0.0	0.0	0.0	0.0	0.0	0.0	0.0	0.0	0.0	0.007536722294855034	0.0	0.00018560910722019428	0.0	0.0	0.0	9.158907037093573e-05	0.0	0.0	0.0	0.0	0.0	0.0	0.0	0.0	0.0	0.0	0.0	0.0	0.0
A_chr6_31851778_-	EHMT2	0	0	-20	in	non-coding	non-significant	N_A	0.011000000000000001	0.83	-6.75	0.08433734939759037	0.8	0.0	0.0	0.0	0.0	0.0	0.0	0.0	0.0	0.0	0.0	0.0	0.0	0.0	0.0	0.0	0.0	0.0	0.0	0.0	0.0	0.0	0.0	0.0	0.0	0.0	0.0	0.0	0.0	0.0	0.0	0.0	0.0	0.0	0.0	0.0	0.0
D_chr20_34130665_+	ERGIC3	0	0	-25	del	coding	non-significant	N_A	0.7458571428571429	3.59	-1.7199999999999998	0.0002236178894311545	0.008327838425281462	5.4102307463413316e-05	6.582989554989906e-05	0.0	0.0	0.0	8.335185596799289e-05	0.0	9.604405220527815e-05	0.0	0.0	4.118672689081399e-05	7.104644305982822e-05	0.0	0.0	0.0	3.922491566643132e-05	0.008327838425281462	4.6954970183593935e-05	0.0	0.0	8.077326943270241e-05	0.0	0.0009510747834237314	0.0	3.530275643922277e-05	4.636552259739658e-05	2.8206357713028517e-05	0.0	0.0	0.0	4.8805485736596796e-05	0.00010413412475268145	0.0	6.405192476033905e-05	0.0	0.0
A_chr6_31852788_-	EHMT2	0	0	5	del	coding	non-significant	Protein	0.91225	-1.17	-11.69	5.453582224438281e-05	0.0008360427310729215	0.0	0.0	0.0	0.0	0.0	0.0	0.0	0.0	0.0	0.0	0.0	0.0	0.0002511511092507325	0.0	0.0	0.00025071034598027743	0.0	0.0	0.0	0.0	0.0	0.0	0.0	0.0	0.0	0.0	0.0	0.0	0.0	0.0	0.0	0.0	0.0	0.0	0.0	0.0
A_chr6_31854852_-	EHMT2	0	0	26	del	coding	non-significant	Protein	0.9887000000000002	5.63	-3.0900000000000007	0.00042819644245010487	0.005258693808312129	0.0	0.0	0.0009578544061302681	0.00043560331058516046	0.0	0.0	0.00034678071899202405	0.0	0.0	0.0	0.0	0.0008033888401986561	0.0	0.0	0.0	0.0	0.005258693808312129	0.0	0.0	0.0	0.0	0.0027524878255346177	0.003615744925630701	0.0	0.0	0.00017385257301808066	0.00028091860383453897	0.0	0.0006164594677899928	0.0	0.0	0.0	0.002272330012235623	0.0	0.0	0.003215434083601286
D_chr5_13777316_-	DNAH5	0	0	-5	del	coding	non-significant	N_A	0.873	10.07	1.83	0.006578947368421052	0.036585365853658534	0.0	0.0	0.0	0.0	0.0	0.0	0.036585365853658534	0.0	0.0	0.0	0.0	0.01694915254237288	0.004966887417218543	0.0	0.0	0.0	0.0	0.0	0.0	0.0	0.0	0.0	0.0	0.0	0.0	0.0	0.0	0.0	0.0	0.0	0.0	0.0	0.0	0.0	0.0	0.0
D_chr20_34204229_+	SPAG4	1	1	19	in	coding	significant, non-tissue-specific	Disorder	0.0	6.49	2.26	0.3883703329969728	0.875	0.0	0.4444444444444444	0.0	0.05555555555555555	0.0	0.17647058823529413	0.3076923076923077	0.0	0.0	0.1643835616438356	0.21428571428571427	0.42857142857142855	0.19047619047619047	0.0	0.2	0.875	0.0	0.1	0.2903225806451613	0.0	0.0	0.09375	0.44380358534684333	0.0	0.0	0.08823529411764706	0.3333333333333333	0.0	0.0	0.0	0.0	0.21212121212121213	0.18683651804670912	0.1390728476821192	0.0	0.0
D_chr10_122611039_+	WDR11	1	0	21	in	coding	non-significant	N_A	0.37916666666666665	0.28	-8.020000000000001	0.005318994753471115	0.05263157894736842	0.0	0.001949317738791423	0.0	0.004418912947414936	0.013570822731128074	0.012048192771084338	0.0069359445124439	0.0013268465280849183	0.0036452004860267314	0.007194244604316547	0.0014955134596211367	0.006476983576220218	0.0030902348578491965	0.0027272727272727275	0.010231923601637109	0.0020307513780098638	0.012650602409638554	0.0	0.002097902097902098	0.0	0.004275534441805225	0.011862396204033215	0.004709576138147566	0.004485310607759588	0.0011682242990654205	0.008240977550440466	0.0058185665167944985	0.007429420505200594	0.010245901639344262	0.0	0.0012706480304955528	0.0	0.0	0.020224719101123594	0.0	0.0
D_chr10_122611063_+	WDR11	0	0	45	in	coding	non-significant	N_A	0.29438235294117643	1.88	-6.420000000000001	0.00027676620538965766	0.00819672131147541	0.0	0.0	0.0	0.0017722640673460345	0.0	0.0	0.0	0.0	0.0	0.0	0.0	0.0006979990693345743	0.0	0.0027272727272727275	0.0	0.0	0.0018270401948842874	0.0	0.0	0.0	0.0	0.0	0.0	0.0006753714542998649	0.0	0.0	0.0	0.0	0.0	0.0	0.0	0.0	0.0	0.0	0.0	0.0
D_chr20_34206916_+	SPAG4	0	0	-4	del	coding	non-significant	Surface	0.657	-0.0	-8.91	0.00016258214676889376	0.005687693898655636	0.0	0.0	0.0	0.0	0.0	0.0	0.005687693898655636	0.0	0.0	0.0	0.0	0.0	0.0	0.0	0.0	0.0	0.005382131324004306	0.0	0.0	0.0	0.0	0.0	8.241758241758242e-05	0.0	0.0	0.0	0.0	0.0	0.0	0.0	0.0	0.0	0.0	0.0	0.0	0.0
A_chr6_31920167_-	NELFE	0	0	8	del	coding	non-significant	N_A	0.986	1.41	-9.17	9.65837451313012e-06	0.0002455569538659873	0.0	0.0	0.0	0.0	0.0	0.0	0.0002455569538659873	0.0	0.0	0.0	0.0	0.0	0.0	0.0	0.0	0.0	0.0	0.0	0.0	0.0	0.0	0.0	2.8775322283609577e-05	0.0	0.0	0.0	0.0	0.0	0.0	0.0	0.0	0.0	0.0	0.0	0.0	0.0
D_chr20_34287373_+	ROMO1	1	0	-5	del	non-coding	significant, tissue-specific	N_A	0.0	8.41	-0.5800000000000001	0.2824553847666457	0.3314104073463621	0.16253926845847189	0.29613365155131266	0.24122302757643924	0.2930563347147071	0.28790569998385274	0.2983715153187966	0.29756368059530625	0.29983924281559887	0.305249513933895	0.24384988328245646	0.31581198408964545	0.3314104073463621	0.29266060551504786	0.282438217964478	0.2755354001581589	0.32242422723684705	0.2853643136759692	0.28737926941132036	0.26572126619927766	0.29764065335753176	0.28250112460638777	0.3143740806396862	0.3157093630425132	0.30636577972381274	0.3004801148315886	0.3024292497350041	0.28989144072882	0.2133088645974627	0.2612186084808563	0.2684772124427297	0.2874302564250817	0.31374286276826147	0.3105050505050505	0.27621888692085395	0.30663524148124477	0.30996703509792517
A_chr6_31922654_-	NELFE	1	0	15	del	coding	significant, non-tissue-specific	Disorder	0.4629999999999999	7.2	2.0300000000000002	0.102981179400673	0.1349625670630954	0.08172255095332018	0.10640439866800898	0.08183434644171525	0.1252768192820724	0.11136363636363636	0.11236399604352126	0.10963813092868017	0.09945541812811519	0.11496459858394335	0.07854195323246217	0.0940517643680224	0.10067822416000553	0.11703192407247627	0.10101476014760148	0.09068080357142858	0.12317994581139723	0.09353596757852077	0.10238791237994002	0.08992447506017097	0.12679445689154428	0.10680595346237161	0.09851061334584262	0.11683930521791214	0.10946185775678728	0.09845273092990871	0.09530808739740054	0.0991724851305922	0.08908341915550978	0.10974968052319026	0.1349625670630954	0.1015669418480362	0.12107893310855561	0.09630210375016333	0.1040025719337727	0.10585624039610722	0.10834656784895007
A_chr6_31922684_-	NELFE	0	0	-15	in	coding	non-significant	Disorder	0.17157142857142854	5.73	0.5600000000000005	0.00016652939612995529	0.00789532047017077	0.0	0.0	0.0	0.0	0.0	0.0	0.00023669884017568315	0.0	0.0	0.0	0.0	0.0	0.0	0.0	0.0	0.0	0.00789532047017077	0.0	0.0	0.0	0.0	0.0	0.00010969504776720717	0.0	0.0	9.126585744273067e-05	0.0	0.0	0.0	0.0	0.0	0.0	0.0	0.0	0.0	0.0
A_chr6_31926228_-	NELFE	0	0	3	del	coding	non-significant	Disorder	0.0	-12.38	-16.67	0.0001275770565421515	0.003793825222396651	0.0	0.0	0.0	0.0	0.0	0.0	0.003793825222396651	0.0	0.0	0.0	0.0	0.0	0.0	0.0	0.0	0.0	0.0	0.0	0.0	0.0	0.0	0.0	5.664438654129376e-05	0.0	0.0	0.0	0.0	0.0	0.0	0.0	0.0	0.0	0.0	0.0	0.0	0.0
A_chr6_31926258_-	NELFE	0	0	-27	in	coding	non-significant	Disorder	0.9974000000000001	-16.87	-21.16	0.0020627482937761025	0.007939480188749907	0.0006251220941590154	0.0009378156110229404	0.001739405439595193	0.00244287972409829	0.0017488250081976171	0.0011094674556213018	0.0051387013891913075	0.0016701272907827028	0.0006220194899440182	0.0008313703755022863	0.003718706421409124	0.0021657095980311732	0.0023221155512425052	0.0014926765556488478	0.0018257819631960794	0.0019087928959707872	0.007939480188749907	0.00048682105848807286	0.001739405439595193	0.000459911083857121	0.0026855308836051615	0.000817565989254847	0.006099391937542226	0.002266353154480297	0.00183452577508714	0.0012258064516129032	0.0015386891552004733	0.0004594180704441041	0.0005944419676029127	0.0006486074017550553	0.0011090730708527066	0.0008724915866882712	0.0016446015952635473	0.0016549441456350847	0.0	0.0
A_chrX_2637720_+	CD99	0	0	18	del	coding	non-significant	Disorder	0.005625000000000001	0.48	-12.01	0.00016131025010177738	0.006963963850410275	0.0	0.0	0.0	1.4148123781934968e-05	0.0	0.0	0.0	0.0	0.0	0.0	0.0	0.0	0.0	0.0	0.0	0.0	0.006963963850410275	0.0	0.0	0.0	0.0	0.0	0.0	0.0	0.0	7.010787264671241e-06	0.0	0.0	0.0	1.392608960046049e-05	0.0	0.0	0.0	0.0	0.0	0.0
A_chrX_2640672_+	CD99	0	0	4	del	coding	non-significant	Disorder	0.0474	2.52	-8.530000000000001	0.000586574900282267	0.0071792876016468325	0.000286080694485548	0.0003913527351887258	4.286040841206949e-05	0.0003097332203488882	0.0004789466420969745	0.0005440088233759846	0.0005585177199488242	0.0005670863105364637	0.0002055118272056557	0.0	0.00010370216737529814	0.00020854490062382128	0.00036928303698369614	3.105236463756715e-05	0.0004870431307132442	0.00025391196570897384	0.0071792876016468325	0.00016963768218380244	0.0005757052389176742	0.00022921468502082033	0.00017457423284323234	0.0005892544611839617	0.0006702852696609201	0.000744707212131572	0.0007701637635643364	0.0006839774919675753	0.0006222337208102793	8.80152559777028e-05	0.0	0.00015155019900934028	0.00044136049372189775	0.00025267519866587493	0.0	0.0004981851825492848	4.930885422659062e-05	0.0
A_chrX_2640680_+	CD99	0	0	12	del	coding	non-significant	Disorder	0.299076923076923	-0.68	-11.73	9.485553383627321e-07	2.578821684795783e-05	0.0	0.0	0.0	8.768673621199145e-06	0.0	0.0	0.0	0.0	0.0	0.0	0.0	0.0	0.0	0.0	0.0	0.0	2.578821684795783e-05	0.0	0.0	0.0	0.0	0.0	0.0	0.0	0.0	0.0	0.0	0.0	0.0	0.0	0.0	0.0	0.0	0.0	0.0	0.0
D_chr3_47677534_-	SMARCC1	0	0	-22	del	coding	non-significant	Disorder	0.8948999999999998	7.97	-0.580000000000001	0.0009809401056221556	0.005591939546599496	0.0013787018143715877	0.0	0.0	0.0015505879312572683	0.0	0.0	0.0013306038894575231	0.0012751487673561916	0.001226993865030675	0.0	0.0	0.00034073872154831674	0.00044309873716859906	0.0	0.0	0.00034732272069464546	0.0035460992907801418	0.001441299790356394	0.0007952286282306163	0.0028420625253755584	0.0005593362543115503	0.0016778523489932886	0.005591939546599496	0.0010953702351394771	0.0009055812401696774	0.0005416279789538842	0.0	0.0	0.0	0.0029292788394476217	0.0009565455042361301	0.0	0.0	0.0	0.0	0.0
A_chrX_2645339_+	CD99	0	0	5	del	coding	non-significant	N_A	0.0	-1.93	-8.65	0.00038610458539980856	0.008525257666369766	0.0	0.0	0.0	0.0	0.0	0.0	0.0	0.0	0.0	0.0	0.0	0.0	0.0	0.0	0.0	0.0	0.008525257666369766	0.0	0.0	0.0	0.0	0.0	0.0	0.0	0.0	0.0	0.00010107391029690461	0.0	0.0	0.0	0.0	0.0	0.0	0.0	0.0	0.0
A_chr6_31938581_-	DXO	0	0	21	del	coding	non-significant	Surface	0.5143	-1.95	-12.36	0.0005125430678550073	0.011181513231457324	0.0	0.0	0.0	0.0	0.0	0.0	0.011181513231457324	0.0	0.0	0.0	0.0	0.0	0.0	0.0	0.0	0.0	0.010875475802066341	0.0	0.0	0.0	0.0	0.0	0.00027693159789531985	0.0	0.0	0.0	0.0	0.0	0.0	0.0	0.0	0.0	0.0	0.0	0.0	0.0
A_chrX_2656244_+	CD99	0	1	3	del	coding	significant, non-tissue-specific	Disorder	0.003	8.37	-0.09000000000000163	0.08070462036662232	0.09309249702262802	0.0650233065183069	0.08850816811695682	0.08866438184641143	0.08510954296219583	0.09004617752693689	0.09004208145257431	0.07714138621742873	0.07416410676160093	0.07201309328968904	0.07819291390437723	0.06724482382855067	0.07398057088030703	0.08198212067292718	0.06751896600168587	0.08748918379411084	0.07195168405401753	0.09292156130625844	0.07730538332841255	0.08955098669351196	0.07315456018859584	0.08263556900794886	0.08416061968570539	0.08074348553669615	0.0743126793769774	0.06832080654411543	0.08354343089522347	0.08597252574962959	0.08979996645445464	0.07549979950736094	0.07308750687947166	0.09016175597892767	0.07496724329524157	0.07143327552521239	0.09259694214228993	0.06900069456502865	0.06499261447562776
A_chr6_31939376_-	DXO	0	0	-18	in	non-coding	non-significant	Ligand	0.4202000000000001	0.86	-9.65	0.00026174584478471405	0.007320644216691069	0.0	0.0	0.0	0.0	0.0	0.0	0.0	0.0	0.0	0.0	0.0	0.0	0.0	0.0	0.0	0.0	0.007320644216691069	0.0	0.0	0.0	0.0	0.0	0.0	0.0	0.0	0.0	0.0	0.0	0.0	0.0	0.0	0.0	0.0	0.0	0.0	0.0
A_chrX_2658825_+	CD99	0	0	5	del	coding	non-significant	Disorder	0.5331666666666667	2.25	-9.76	0.00023732343018041514	0.010119480194731618	0.0	0.0	0.0	0.0	0.0	0.0	0.0	0.0	0.0	0.0	0.0	0.0	0.0	0.0	0.0	0.0	0.010119480194731618	0.0	2.7165977329991918e-05	0.0	0.0	0.0	0.0	0.0	0.0	0.0	0.0	0.0	0.0	0.0	0.0	0.0	0.0	0.0	0.0	0.0
D_chr20_34515831_+	PHF20	0	0	30	in	coding	non-significant	N_A	0.79025	6.05	-1.0499999999999998	7.827461867214938e-05	0.0032804811372334607	0.0	0.0	0.0	0.0	0.0	0.0	0.0	0.0	0.0	0.0	0.0	0.0	0.0	0.0	0.0	0.0	0.0032804811372334607	0.0	0.0	0.0019329896907216496	0.0	0.0	0.0	0.0	0.0	0.0	0.0	0.0	0.0	0.0	0.0	0.0	0.0	0.0	0.0	0.0
A_chr10_134982134_+	KNDC1	0	0	3	del	non-coding	non-significant	N_A	0.004	4.23	-0.3299999999999992	0.18181818181818185	0.2727272727272727	0.0	0.0	0.0	0.0	0.0	0.0	0.0	0.0	0.0	0.0	0.20588235294117646	0.0	0.0	0.0	0.0	0.0	0.0	0.0	0.0	0.0	0.0	0.0	0.0	0.0	0.0	0.0	0.0	0.0	0.0	0.0	0.0	0.0	0.0	0.0	0.0	0.0
D_chr3_47896749_-	MAP4	0	0	-11	del	coding	non-significant	Protein	0.4064285714285714	2.64	-4.27	0.00011188536333017084	0.005863492621222769	0.0	0.0	0.0	0.0	0.0	0.0	0.0	0.0	0.0	0.0	0.0	0.0	0.0	0.0	0.0	0.0	0.005863492621222769	0.0	0.0	0.0	0.0	0.0	0.0	0.0	0.0	0.0	0.0	0.0	0.0	0.0	0.0	0.0	0.0	0.0	0.0	0.0
A_chrX_2761281_+	GYG2	0	0	27	del	coding	non-significant	Surface	0.7978571428571428	2.2	-4.58	0.00797356623179188	0.02072538860103627	0.0	0.0033370411568409346	0.0	0.005332292885940955	0.0	0.0	0.005885934645829105	0.0	0.0	0.0	0.0	0.0	0.0	0.0	0.0	0.0	0.0	0.0	0.0	0.0	0.0	0.0	0.0	0.013891106498483154	0.0	0.0	0.0	0.0	0.02072538860103627	0.0	0.0	0.0	0.0	0.0	0.0	0.0
D_chr3_47910665_-	MAP4	0	0	39	in	coding	non-significant	Disorder	0.6423703703703703	4.79	-3.6100000000000003	4.887000334759523e-06	6.954747774480712e-05	0.0	0.0	0.0	0.0	0.0	0.0	0.0	0.0	0.0	0.0	0.0	0.0	0.0	0.0	0.0	4.621997627374551e-05	0.0	6.954747774480712e-05	0.0	0.0	0.0	0.0	0.0	0.0	0.0	0.0	1.5861182927022697e-05	0.0	0.0	0.0	2.0697934346152255e-05	0.0	0.0	0.0	0.0	0.0
D_chr3_47910674_-	MAP4	0	0	30	in	coding	non-significant	Disorder	0.6315500000000001	5.73	-2.67	0.00017101659593908876	0.006456553140390874	0.0	4.321645682675963e-05	0.0	0.0	0.0	0.0	0.006456553140390874	0.0	0.0	0.00010703964034680843	0.0	0.0	0.0	0.0	0.0	4.621997627374551e-05	0.0	0.0	0.00012679270801048154	0.00016457293323824675	0.0	0.0	0.0002624032388056904	0.0	0.0	0.0	0.0	0.0	0.0	0.0	7.58882373232149e-05	0.0	0.0	0.0	0.0	0.0
D_chr10_122619822_+	WDR11	0	0	28	in	coding	non-significant	N_A	0.3158	-16.79	-23.939999999999998	0.0003790789406280416	0.004892150322437181	0.0	0.000730816077953715	0.0	0.0	0.0	0.0	0.0	0.0004957858205255329	0.0	0.0	0.0	0.0	0.0006359974560101759	0.0	0.0	0.0	0.004892150322437181	0.0	0.0	0.002036659877800407	0.0	0.0012964563526361278	0.0	0.000245057997059304	0.0013841567291311755	0.0	0.00029362826661446606	0.0	0.0009079903147699758	0.0	0.0	0.0	0.0	0.0008733624454148472	0.0	0.0
A_chrX_2795244_+	GYG2	0	1	3	del	coding	significant, non-tissue-specific	Surface	0.7427499999999999	1.19	-1.2000000000000002	0.2431673517877272	0.28256484559220435	0.0	0.23776223776223776	0.14795918367346939	0.28256484559220435	0.16339869281045752	0.12219959266802444	0.26062322946175637	0.10338983050847457	0.12534818941504178	0.05092592592592592	0.032407407407407406	0.0583756345177665	0.02	0.05473372781065089	0.11001642036124795	0.09523809523809523	0.09072164948453608	0.12348178137651822	0.11794871794871795	0.09523809523809523	0.14193548387096774	0.11547619047619048	0.023809523809523808	0.25287610969569413	0.056838365896980464	0.14520547945205478	0.11980033277870217	0.05	0.12213740458015267	0.0	0.10755813953488372	0.0	0.05	0.07989690721649484	0.23057278365560013	0.09722222222222222
A_chrX_2799120_+	GYG2	0	0	27	del	coding	non-significant	Disorder	0.6900588235294115	9.62	-1.6300000000000008	0.0004207691660355129	0.0008853854282694999	0.0	0.0	0.0	0.0008853854282694999	0.0	0.0	0.0003779289493575208	0.0	0.0	0.0	0.0	0.0	0.0	0.0	0.0	0.0	0.0	0.0	0.0	0.0	0.0	0.0	0.0	0.0004761224586963767	0.0	0.0	0.0	0.0	0.0	0.0	0.0	0.0	0.0	0.0	0.0	0.0
A_chr6_32010592_-	TNXB	0	0	16	del	coding	non-significant	Surface	0.27615384615384614	2.03	-9.690000000000001	0.0018023338696210008	0.04778041341917994	0.0	0.0	0.0	0.00014575842969585074	0.0	0.0	0.0	0.0	0.0	0.0	0.0	0.0	0.0	0.0	0.0	0.0	0.04778041341917994	0.0	0.0	0.0	0.0	0.0	0.0	0.0	0.0	0.0	0.0	0.0	0.0	0.0	0.0	0.0	0.0	0.0	0.0	0.0
A_chr6_32011081_-	TNXB	0	0	14	del	coding	significant, non-tissue-specific	Core	0.8573999999999999	7.02	0.5	0.002736147913889593	0.082358040745557	0.0	0.0020132297958009777	0.0	0.0008169934640522876	0.0009244992295839754	0.0	0.0	0.0006904487917146145	0.0	0.0	0.082358040745557	0.0	0.000743896665990397	0.0	0.0010338207059518536	0.0	0.03817550818046604	0.0015120967741935483	0.0	0.0043821209465381246	0.0014771048744460858	0.0	0.0	0.00039072212552836285	0.0	0.00046430045398266614	0.0	0.0	0.0015889830508474577	0.0	0.0	0.005307855626326964	0.0	0.002326934264107039	0.0	0.0
A_chr6_32011313_-	TNXB	0	0	20	del	coding	non-significant	Protein	0.7209230769230769	3.79	-5.11	0.00032838517586887463	0.0035311921977467632	0.0	0.00012769761205465457	0.00010464082038403181	0.0004456226147763889	0.00033057851239669424	0.0005083685280775848	0.0003736138924589772	9.24727205474385e-05	0.0	0.0	0.00035416139640779155	0.0001897926084405949	0.00019345353246150274	0.0	4.056575709224653e-05	0.0	0.0017289642680717932	0.00018263172313030774	0.00015387377221552585	0.00020351400854758835	0.00015714869409435208	0.0003064038402614646	0.0	0.00014919022859258358	9.069589665850404e-05	0.0004470272686633885	0.0	0.0	0.002726467180151319	0.0	7.536930961712391e-05	0.000297000297000297	0.001002004008016032	0.0010068719007224306	0.0	0.0
A_chr6_32011658_-	TNXB	0	0	11	del	coding	non-significant	Surface	0.517111111111111	-8.69	-14.84	0.0010139859472803618	0.022161049295611742	0.0	0.0	5.7660151069595805e-05	4.940467368213033e-05	0.0	0.0	0.00015236934328813042	0.0	0.0	0.0	0.0	0.00014483657606334185	0.00020406497428781324	0.0	0.00011717376869898059	0.0	0.022161049295611742	0.0	0.00011329732995959063	0.0	0.0003726129482999534	0.0	0.0	0.00022455149848026753	0.0001307165132303785	0.00010248118331606336	0.0	0.0	0.00025153014169531317	0.0	0.0	0.0	0.0	0.00025460100385538663	0.0	0.0
D_chr3_48057811_-	MAP4	0	0	13	in	non-coding	non-significant	N_A	0.5532142857142857	7.58	0.0600000000000005	0.008302617372202984	0.04411764705882353	0.011462933383444517	0.0	0.0046132008516678496	0.0	0.0	0.0	0.0	0.0	0.0	0.003036437246963563	0.0	0.0	0.0	0.0	0.0	0.0	0.0	0.0	0.0	0.0	0.0	0.0	0.0	0.0	0.0	0.0	0.0	0.00479374290399899	0.0	0.0	0.0	0.0	0.0	0.0	0.0	0.0
D_chr3_48057820_-	MAP4	0	0	4	in	non-coding	significant, non-tissue-specific	N_A	0.5978000000000001	5.66	-1.8599999999999994	0.0005628306630145211	0.5294117647058824	9.503896597605019e-05	0.0	0.0	0.0	0.0	0.0	0.5294117647058824	0.0	0.0	0.0	0.0	0.0	0.0	0.0	0.0	0.0	0.0	0.0	0.0	0.0	0.0	0.0	0.0	0.0	0.0	0.0	0.0	0.0	0.0	0.0	0.0	0.0	0.0	0.0	0.0	0.0
D_chr5_16430899_-	LINC02150	0	0	-4	del	non-coding	significant, non-tissue-specific	N_A	0.001	7.03	-2.1100000000000003	0.24519940915805025	0.75	0.2972972972972973	0.0	0.0	0.0	0.0	0.0	0.0	0.0	0.0	0.0	0.0	0.0	0.0	0.75	0.0	0.0	0.0	0.0	0.0	0.0	0.0	0.0	0.25448028673835127	0.0	0.0	0.0	0.0	0.0	0.1935483870967742	0.0	0.0	0.0	0.0	0.0	0.0	0.0
A_chr6_32020764_-	TNXB	0	0	6	del	coding	non-significant	Disorder	0.018000000000000002	3.75	-6.26	0.001084652171769462	0.0027546263596553186	0.0	0.0010348071495766698	0.0025604803107893343	0.0012592759163480999	0.0017114495978093444	0.0	0.00034600080733521713	0.0004930480228774283	0.0	0.0	0.0	0.00025165146272412706	0.0014304898697962282	0.0	0.0012016453297592088	0.0	0.001067995728017088	0.0012050007531254707	0.0011280315848843769	0.0	0.0019430792090524632	0.0	0.0	0.0019610982150004004	0.0006130182790905038	0.0009746300835819132	0.0002813097783278947	0.00029214139643587495	0.0004604758250191865	0.0	0.0006242684354272337	0.0	0.0	0.0027546263596553186	0.0	0.0
A_chr6_32021026_-	TNXB	0	0	-9	in	non-coding	non-significant	N_A	0.0	-0.61	0.050000000000000044	0.1956521739130435	0.9545454545454546	0.0	0.0	0.9	0.0	0.875	0.0	0.0	0.0	0.0	0.0	0.0	0.8	0.9545454545454546	0.0	0.0	0.0	0.013761467889908258	0.0	0.0	0.0	0.0	0.0	0.0	0.0	0.75	0.0	0.0	0.375	0.0	0.0	0.0	0.0	0.0	0.8	0.0	0.0
A_chr6_32021482_-	TNXB	1	1	6	del	coding	non-significant	Disorder	0.018333333333333337	1.27	-3.9	6.059312768552693e-05	0.0006669630947087594	0.0	0.0	0.0	0.0	0.0006113003231158851	0.0	0.00020452686119443688	0.0	0.0	0.0	0.0	0.0005029458255496479	0.0	0.0	0.0	0.0	0.0	0.0	0.0	0.0	0.0	0.0	0.0	0.0	0.0	0.0	0.0	0.0	0.0	0.0	0.0	0.0	0.0	0.00022988505747126436	0.0	0.0
A_chr6_32023945_-	TNXB	0	0	6	del	coding	non-significant	Disorder	0.017599999999999998	4.26	-3.4400000000000004	0.0005161051661232149	0.0014138557867097556	0.0	0.0006839165621794141	0.0007770870337477797	0.00028599210661785733	0.0014138557867097556	0.0006567425569176883	0.0005931637873507822	0.0	0.0	0.0	0.0	0.0004705513293075053	0.0012262187871581451	0.0	0.0004482043811978262	0.0	0.00022311468094600624	0.0	0.00046909815878972674	0.0	0.0010189228529839884	0.0	0.0	0.000690846286701209	0.00023315458148752622	0.00026533242362216666	0.0	0.0009561372056890164	0.0	0.0	0.0	0.0	0.0	0.0013199577613516368	0.0	0.0
A_chr6_32024718_-	TNXB	0	0	4	del	non-coding	significant, non-tissue-specific	N_A	0.0	-11.43	3.1400000000000006	0.3808322824716268	0.96875	0.0	0.2727272727272727	0.0	0.17777777777777778	0.25	0.2727272727272727	0.0	0.0	0.0	0.0	0.0	0.0	0.2804878048780488	0.0	0.20588235294117646	0.0	0.8118811881188119	0.3157894736842105	0.0	0.0	0.0	0.0	0.75	0.037037037037037035	0.0	0.2597402597402597	0.0	0.0	0.96875	0.0	0.0	0.0	0.0	0.225	0.0	0.0
A_chr6_32024725_-	TNXB	0	0	-3	in	non-coding	significant, non-tissue-specific	N_A	0.0	-4.33	10.24	0.199021207177814	0.75	0.0	0.30434782608695654	0.3888888888888889	0.075	0.1111111111111111	0.0	0.0	0.15	0.0	0.0	0.0	0.0	0.21333333333333335	0.0	0.12903225806451613	0.42857142857142855	0.0	0.0	0.25	0.0	0.0	0.0	0.0	0.11363636363636363	0.42857142857142855	0.2191780821917808	0.16666666666666666	0.75	0.0	0.0	0.0	0.0	0.0	0.5	0.0	0.0
D_chr5_16465124_-	ZNF622	0	0	26	in	coding	non-significant	Disorder	0.31733333333333336	5.2	2.27	0.00022776758512029887	0.006856982927511895	0.0	0.0	0.0	0.0	0.0	0.0008279859242392879	0.004030957755562722	0.0	0.0	0.0	0.0	0.0	0.0	0.0	0.0	0.0	0.006856982927511895	0.0	0.0	0.0	0.0	0.0	0.0	0.0	0.00011547344110854503	0.0	0.0	0.00010368783050495974	0.0	0.0	0.0	0.0	0.0	0.0	0.0	0.0
A_chr6_32029491_-	TNXB	0	0	6	del	coding	non-significant	Disorder	0.030666666666666665	4.0	-5.109999999999999	0.0006120380228621705	0.010676156583629894	0.0	0.0007899934167215273	0.0012167670499482874	0.0001951092611862643	0.0003126628452318916	0.0007132667617689016	0.0	0.00041975654120610047	0.0	0.0	0.0	0.00025471217524197657	0.0012584552461853075	0.0	0.00018283764017552415	0.0	0.0019582245430809398	0.0	0.00040160642570281126	0.0	0.0	0.0	0.0	0.001568451714093659	0.00049079754601227	0.00024008643111520149	0.0004391743522178305	0.0	0.0011890606420927466	0.0	0.0003119800332778702	0.0	0.0	0.0002698569758028245	0.0	0.0
A_chr6_32030254_-	TNXB	0	0	6	del	coding	non-significant	Protein	0.0102	-0.26	-8.5	0.0012651126801431474	0.01346569687438569	0.0	0.0	0.0	0.0	0.0	0.0	0.0	0.0	0.0	0.0	0.0	0.0006399317406143345	0.00166333998669328	0.0	0.0041240150231975845	0.0024948968019959175	0.01346569687438569	0.0	0.0	0.0	0.0	0.0	0.0	0.0	0.0	0.0	0.0	0.00382321455880104	0.0	0.0	0.0073805515991195135	0.0	0.0	0.0	0.0	0.0
D_chr5_16478955_-	RETREG1	0	0	4	in	coding	non-significant	N_A	0.0	6.93	-1.4399999999999995	0.00028521476301246056	0.006297229219143577	0.00025817111581556256	0.0	0.0	0.0	0.0	0.0	0.006294964028776978	0.0	0.0	0.0	0.0	0.0	0.0	0.0	0.0	0.0	0.006297229219143577	0.0	0.0	0.0	0.0	0.0	0.0	0.0	0.0	0.0	0.0	0.0	0.0	0.0	0.0	0.0	0.0	0.0	0.0	0.0
A_chr6_32035755_-	TNXB	0	0	6	del	coding	non-significant	Disorder	0.41000000000000003	2.99	-6.529999999999999	0.0005565690609443121	0.007199211045364891	0.0	0.0	0.0	0.0	0.001165652117601347	0.0	0.007199211045364891	0.0009492168960607499	0.0	0.0	0.0	0.0003949057162602429	0.0004097987432838539	0.0	0.0	0.0	0.0007198683669271905	0.0	0.00048348106365834006	0.0	0.0	0.0	0.0	0.0006340930707718321	0.0	0.0	0.0002627430373095113	0.0	0.00065775049331287	0.0	0.0	0.0	0.0	0.0006768189509306261	0.0	0.0
D_chr3_48342760_-	NME6	1	1	26	in	coding	significant, non-tissue-specific	Surface	0.003	5.5	3.55	0.02824999112751535	0.09090909090909091	0.08762886597938144	0.02681992337164751	0.04864864864864865	0.022128556375131718	0.018292682926829267	0.007334963325183374	0.013245033112582781	0.0	0.012048192771084338	0.0	0.0484375	0.02734375	0.03589021815622801	0.019756838905775075	0.020202020202020204	0.027552674230145867	0.0	0.0	0.008333333333333333	0.013245033112582781	0.02465483234714004	0.0	0.03436426116838488	0.00876010781671159	0.005484460694698354	0.016129032258064516	0.02875399361022364	0.05378973105134474	0.0	0.030397022332506202	0.025094102885821833	0.014354066985645933	0.0	0.045662100456621	0.02926829268292683	0.05555555555555555
D_chr3_48342769_-	NME6	1	1	17	in	coding	significant, non-tissue-specific	Surface	0.003	8.06	6.11	0.29756285274499744	0.6103896103896104	0.3890806401004079	0.2732474964234621	0.3874709976798144	0.335243553008596	0.26595744680851063	0.2814159292035398	0.3042801556420233	0.1596806387225549	0.27002967359050445	0.30985915492957744	0.3766632548618219	0.3071786310517529	0.2529989094874591	0.3217665615141956	0.304885993485342	0.3103448275862069	0.25900900900900903	0.36006974716652135	0.30880929332042595	0.21441124780316345	0.36683738796414855	0.2809917355371901	0.2682291666666667	0.19967355821545157	0.0978441127694859	0.1797593772116065	0.23037974683544304	0.34295415959252973	0.3386243386243386	0.267572633552015	0.2521655437921078	0.300509337860781	0.2632794457274827	0.2907239819004525	0.3475409836065574	0.3780487804878049
A_chr6_32037635_-	TNXB	0	0	3	del	coding	non-significant	N_A	0.0135	1.51	-6.65	0.00016695455625405345	0.0010298661174047373	0.0	0.0	0.0	0.0	0.0	0.0	0.0	0.0	0.0	0.0	0.0	0.0	0.0006937485546905111	0.0	0.0004643603436266543	0.0	0.0	0.0	0.0	0.0	0.0010298661174047373	0.0	0.0	0.00040840140023337224	0.0005200208008320333	0.0	0.0	0.0	0.0	0.0	0.0	0.0	0.0	0.0	0.0	0.0
D_chr5_16508670_-	RETREG1	0	0	17	in	coding	non-significant	N_A	0.464	6.81	-2.0200000000000005	0.001939437094779448	0.0026325537093872366	0.0026325537093872366	0.0	0.0	0.0	0.0	0.0	0.0	0.0	0.0	0.0	0.0	0.0	0.0	0.0	0.0	0.0	0.0	0.0	0.0	0.0	0.0	0.0	0.0	0.0	0.0	0.0	0.0	0.0006550397117825269	0.0	0.0	0.0	0.0	0.0	0.0	0.0	0.0
D_chr20_34824709_+	AAR2	0	0	5	in	non-coding	non-significant	N_A	0.0055	2.08	-3.66	0.00041600221867849963	0.005555555555555556	0.0	0.0	0.0	0.0	0.0	0.0	0.0	0.0	0.0	0.0	0.0	0.0	0.0	0.0	0.0	0.0	0.005555555555555556	0.0	0.0	0.0	0.0	0.0	0.0	0.0	0.0	0.0	0.0024390243902439024	0.0	0.0	0.0	0.0	0.0	0.0	0.0	0.0	0.0
A_chr1_117578778_+	CD101	1	1	-12	in	non-coding	significant, non-tissue-specific	N_A	0.10469230769230767	-4.73	-8.97	0.36157353408970416	0.9090909090909091	0.0	0.3	0.375	0.4	0.4666666666666667	0.3888888888888889	0.17391304347826086	0.24468085106382978	0.0	0.2755102040816326	0.2857142857142857	0.5416666666666666	0.41569680692330646	0.38095238095238093	0.0	0.1984126984126984	0.34	0.4657534246575342	0.3148148148148148	0.3137755102040816	0.3903345724907063	0.3902439024390244	0.0759493670886076	0.5483870967741935	0.38317757009345793	0.0	0.2222222222222222	0.9090909090909091	0.0	0.36644951140065146	0.3	0.35148514851485146	0.0	0.6363636363636364	0.75	0.0
D_chr3_48447156_-	PLXNB1	0	0	-25	del	coding	non-significant	Ligand	0.21	1.99	-6.08	0.0002181955686370697	0.006834370210080245	0.0	0.0	0.0	0.0	0.0	0.0	0.0009068923821039903	0.0	0.0	0.0	0.0	0.0	0.0	0.0	0.0	0.0	0.006834370210080245	0.0	0.0	0.0	0.0	0.0	0.00020323826299031232	0.0	0.0	0.0	0.0	0.0	0.0	0.0	0.0	0.0	0.0	0.0	0.0	0.0
A_chr6_32050095_-	TNXB	0	0	8	del	coding	non-significant	Core	0.07466666666666667	1.26	-6.08	0.0013357017942468431	0.019944979367262722	0.0	0.0	0.0	0.0	0.0	0.0	0.019944979367262722	0.0	0.0	0.0	0.0	0.0	0.0	0.0	0.0	0.0	0.015519299641862315	0.0	0.0	0.0	0.0	0.0	0.0	0.0	0.0	0.0	0.0	0.0	0.0	0.0	0.0	0.0	0.0	0.0	0.0	0.0
D_chr3_48448419_-	PLXNB1	0	0	15	in	coding	non-significant	Surface	0.001	8.27	-0.2900000000000009	0.0003647609975776645	0.0072908672294704525	0.0	0.0	0.0	0.0	0.0	0.0	0.006346153846153846	0.0	0.0	0.0	0.0	0.0	0.0	0.0	0.0	0.0	0.0072908672294704525	0.0	0.0	0.0	0.0	0.0	0.0	0.0	0.0	6.694067717189026e-05	0.0	0.0	0.0	0.0	0.0	0.0	0.000107284626113078	0.0	0.0	0.0
D_chr3_48451294_-	PLXNB1	0	0	20	in	coding	non-significant	Core	0.0868	5.56	-0.3100000000000005	0.0015812328583896054	0.009001138379265613	0.0	0.000774971297359357	0.00017158544955387783	0.0012165450121654502	0.0	0.0014032770646745635	0.009001138379265613	0.0016397500154693397	0.0024144446777241233	0.0006609385327164573	0.0	0.001233537167828749	0.0006452418616268421	0.001227525453101307	0.0010808935386586245	0.002428497894861879	0.006597094520044134	0.0007158708568974157	0.0017241866644054382	0.0011762976032936333	0.0008640304138705682	0.0015722403045181222	0.00026497085320614734	0.0009300842390582233	0.0017298686535443773	0.0017869108778199687	0.001095511772538048	0.00025619675911099724	0.0019211417070716312	0.0	0.0009833705023969655	0.000423908435777872	0.0022049197271411837	0.001792722515625757	0.001659865827512276	0.0020268558398783888
A_chr6_32057152_-	TNXB	0	0	4	del	coding	non-significant	Disorder	0.91425	2.25	-8.81	0.0010474689430353104	0.013455191673013456	0.0	0.0	0.0	0.0	0.0	0.0	0.013455191673013456	0.0019138755980861245	0.0	0.0	0.0	0.0	0.00034494653328734045	0.0	0.0	0.0	0.005780346820809248	0.0	0.0031222123104371097	0.0	0.0	0.0	0.0	0.0010749798441279225	0.000785751702462022	0.0	0.0	0.001142857142857143	0.0	0.0	0.0	0.0	0.0	0.0	0.0	0.0
D_chr3_48452281_-	PLXNB1	0	0	-4	del	coding	non-significant	Core	0.009000000000000001	-6.39	-13.29	0.0018753189647442246	0.006753064251698025	0.0	0.001460197833254828	0.0	0.0009954820430354545	0.0	0.002343583552304524	0.0013216662109196973	0.00129366106080207	0.00054005400540054	0.0	0.0	0.004624858923401541	0.001697792869269949	0.002485354162968223	0.0017895334118982148	0.003172246220302376	0.006753064251698025	0.0007603673159033748	0.0008665928457946175	0.0012938284383490748	0.0010055544914767285	0.002184857984231025	0.0004755865567533291	0.00018019641409135957	0.0013005243383840469	0.0010471204188481676	0.0017991648652640343	0.00031185031185031187	0.0007216164207825529	0.0	0.00116282450071223	0.0	0.003948046003318648	0.0008093889113719142	0.0036191878297141453	0.003296073373459444
D_chr3_48453258_-	PLXNB1	0	0	14	in	coding	non-significant	Ligand	0.2635	3.84	-4.460000000000001	6.0491859308033625e-06	0.0004011767852366943	0.0	0.0	0.0	0.0	0.0	0.0	0.0	0.0	0.0	0.0	0.0	0.0	0.0	0.0	0.0	0.0	0.0	0.0	0.0	0.0	0.0	0.0	0.0	0.0	0.0	0.0	0.0	0.0	0.0	0.0	0.0	0.0	0.0	0.00021223912274495932	0.0	0.0004011767852366943
D_chr3_48453266_-	PLXNB1	0	0	6	in	coding	non-significant	Ligand	0.526	3.55	-4.750000000000001	0.00023082536700225385	0.007004436142890497	0.0	0.00017566202626147294	0.0	0.0	0.0	0.0002495321272613849	0.007004436142890497	0.0	0.0	0.0	0.0	3.355779771359538e-05	0.0	0.00021314008632173495	0.0	0.00011971507811408847	0.0	0.0	0.0	0.0	0.0	0.00021372088053002778	0.0	0.0	0.0	0.0	8.61103935244984e-05	0.0	0.0	0.0	0.00015844512517164888	0.0	0.0	0.00021223912274495932	0.0	0.0
D_chr3_48454476_-	PLXNB1	0	0	2	in	coding	non-significant	Surface	0.0	-10.39	-16.73	0.00034698791660236735	0.006372118729477552	0.0	0.0001571153619545151	0.0	0.0	0.00025229164914641325	0.00022166805209199224	0.005841495992876224	0.0	0.0	0.0	0.0	0.0	0.0	0.0	5.419956279019349e-05	0.0	0.006372118729477552	0.0	0.0	0.0	0.0	0.0	0.0	0.0	0.0	0.0	3.273358138113891e-05	0.0	0.0	0.0	0.0	0.0	0.0	0.0	0.0	0.0
D_chr3_48454968_-	PLXNB1	0	0	15	in	non-coding	non-significant	N_A	0.05533333333333333	1.19	2.34	0.01825329963493401	0.21052631578947367	0.0	0.006486486486486486	0.0	0.0	0.0	0.0	0.16778523489932887	0.0	0.0	0.0	0.0	0.0	0.0	0.0	0.021701388888888888	0.0	0.005069708491761723	0.0	0.014745308310991957	0.0	0.03694581280788178	0.08421052631578947	0.0	0.0	0.0	0.0	0.018032056990204808	0.0	0.0	0.0	0.01285140562248996	0.0	0.0	0.0	0.0	0.0
A_chr6_32085809_-	ATF6B	0	0	6	del	coding	non-significant	N_A	0.6926666666666667	-3.81	-11.59	0.00021020118845256408	0.008272159526679083	0.0	0.0	0.0	0.00011610805789921821	0.0	0.0	0.0	0.0001222523778087484	0.0	0.0	0.0	0.0	8.575593859874797e-05	0.00020406775049316373	0.00010584997530167243	0.0	0.008272159526679083	0.0	0.00016398819285011479	0.00039603960396039607	9.617542397332735e-05	0.0	0.00013070186903672723	9.085127646043427e-05	4.9062898636051415e-05	0.0	0.0	0.0	0.0005042864346949068	5.631476197627271e-05	0.0	0.00013915302193979312	0.0	0.00014814814814814815	0.0	0.0
A_chr6_32085832_-	ATF6B	0	0	-17	in	coding	non-significant	N_A	0.3372	4.53	-3.25	0.00017181487379285654	0.007510964912280702	0.0	0.0	0.0	0.0	0.0	0.00019661816751867872	0.0006541852278745211	0.0	0.0	0.0	0.0	4.749992083346528e-05	0.0	0.00020406775049316373	0.0	0.0	0.007510964912280702	0.0	0.0	0.0	0.0	0.0	0.0	0.00013627072450601862	0.0	0.0	0.0	0.0	0.0001375831231368952	0.0	0.0	0.0	0.00017932930838663398	0.0	0.0	0.0
D_chr3_48456990_-	PLXNB1	0	0	2	in	coding	non-significant	N_A	0.0	-18.66	-20.95	0.0001633757598617556	0.005169370429520047	0.0	0.0	0.0	0.0	0.0	0.0	0.005169370429520047	0.00010400416016640666	0.0	0.0	0.0	0.0	0.00010366275051831375	0.0	0.0	6.565844477030487e-05	0.0	0.0	0.0	0.0	0.0	0.0	0.0	0.0	0.0	0.0	0.00010842459069717012	0.0	0.0	0.0	0.0	0.0	0.0	0.0	0.0	0.0010204081632653062
A_chr6_32086638_-	ATF6B	0	0	5	del	coding	non-significant	N_A	0.347	1.65	-7.34	7.502579011535215e-05	0.0006914035492048859	0.0	0.0	0.0	0.0	0.0005640157924421884	0.0	0.00029279361709914724	0.0	0.0	0.0	0.0	0.0001169271543828195	0.0	0.0	0.0	0.0	0.0	0.0	0.00019842582181361202	0.0	0.00023594180102241448	0.00030511060259344014	0.0001630080417300587	0.00015969338869370808	0.0	7.590324865904261e-05	0.0	0.0	0.00017822135091783995	0.0	0.00011340440009072352	0.0	0.0	0.00036929894749799966	0.0	0.0
A_chr6_32087725_-	ATF6B	0	0	9	del	coding	non-significant	Disorder	0.998	2.37	-3.9699999999999998	0.0004515171390106666	0.007749712973593571	0.00022123893805309734	0.0	0.0	0.0	0.0002738225629791895	0.0003640997633351538	0.0	0.00010573059843518714	0.0	0.0004429351838181013	0.0008515297123046044	0.00028122802906022966	0.0003244646333549643	0.0002726776949645519	0.0	0.0004723665564478035	0.007749712973593571	0.00016522553285234346	0.0	0.0	0.000585480093676815	0.00028076743097800656	0.0006907508461697865	0.0	0.0004150289299577647	0.00037865748709122203	9.692113850030692e-05	0.0	0.0016012810248198558	0.0005419520126127014	0.0	0.0	0.0006282722513089005	0.0004963482946890732	0.001389440254069075	0.0
D_chr11_76922976_+	MYO7A	1	1	-6	del	coding	non-significant	Protein	0.995	4.41	-3.1499999999999995	0.006922806606536254	0.01572700296735905	0.002554278416347382	0.0024813895781637717	0.0	0.005905511811023622	0.005698005698005698	0.0	0.007466666666666667	0.0027347310847766638	0.0	0.0	0.007938000827658854	0.0007678525723061172	0.003027027027027027	0.0012170385395537525	0.0023219814241486067	0.0	0.0	0.0	0.0	0.00558659217877095	0.0	0.002050580997949419	0.013663234545668089	0.01572700296735905	0.005817711700064641	0.007087365408204988	0.0	0.0	0.006134969325153374	0.0020939276099311995	0.004663816556548776	0.010043487264443984	0.0083236224404861	0.0031832651205093224	0.004623655913978494	0.0
A_chr6_32094016_-	ATF6B	0	0	13	del	coding	non-significant	Disorder	0.048249999999999994	2.55	-0.8700000000000001	0.0002448382114308189	0.0020242914979757085	0.0	0.0	0.0	0.0	0.0	0.0	0.0003712871287128713	0.0002745838338767805	0.0	0.0	0.0004354587869362364	0.0004774062311891567	0.00018029929683274236	0.0002657689581856839	0.0001386513842029856	8.371002846140967e-05	0.0	0.0001653256916124766	0.000296340198547933	0.00028620492272467084	0.0006947761518085892	0.0010125727786684667	0.0004560557691054792	0.00020644095788604458	0.0004394587718283798	0.00011484682304975738	9.172348426942244e-05	0.0	0.0	0.00014784151389710232	0.0004204684017996048	0.0007174630506528914	0.0011276891047883415	0.00018975332068311195	0.0	0.0
D_chr3_48461014_-	PLXNB1	0	0	-28	del	coding	non-significant	N_A	0.0	2.36	-5.940000000000001	0.014230179754981068	0.0405811623246493	0.0	0.009998684383633733	0.000760841998478316	0.0038639876352395673	0.007451102142191866	0.018839487565938208	0.015454545454545455	0.02134051590179219	0.01232583065380493	0.004675324675324675	0.0	0.022836977244148786	0.01141101601931095	0.02028108877423946	0.014926160337552742	0.018530823181985973	0.019702970297029703	0.014261354828708727	0.018905191873589165	0.020800627943485087	0.015016291259385183	0.030829199149539334	0.0019880715705765406	0.007613139715212181	0.016922951753315433	0.01663708961845608	0.021538158929976396	0.0	0.000891000891000891	0.0	0.011075826814344358	0.0	0.003646466400416739	0.004937629937629938	0.022115174074885044	0.0405811623246493
A_chr6_32095503_-	ATF6B	0	0	24	del	coding	non-significant	Disorder	0.7011428571428571	7.31	3.2199999999999998	0.0006187083393323397	0.008662978812232543	0.0	0.0010098743267504488	0.0	0.000946969696969697	0.0003659875564230816	0.0011557724412482341	0.0010466691294175594	0.000880236110391964	0.0014846235418875928	0.0	0.0013097005151488693	0.0006610841780520053	0.0006130133987214292	0.0	0.0002012477359629704	0.000364549578742709	0.008662978812232543	0.00024968789013732833	0.0005323679727427598	0.0	0.0010028204324663114	0.0013777900248002205	0.0	0.0	0.0003283952419178282	0.0	0.0004643603436266543	0.0013382899628252788	0.0002707581227436823	0.00011159883937207053	0.0003773584905660377	0.0010829542993285683	0.0015487867836861124	0.0	0.0	0.0
A_chr6_32095523_-	ATF6B	0	0	4	del	coding	non-significant	Disorder	0.9789999999999999	-0.91	-5.0	4.282838665467472e-05	0.0006738544474393531	0.0	0.0	0.0	0.00023691068467187872	0.0003659875564230816	0.0	0.00018486566428395365	0.0	0.0	0.0	0.00026221484136002097	0.0	0.0	0.0	0.0	0.0	0.0	0.0	0.0	0.0	0.0	0.0	0.0	0.0	0.00014598007371993723	0.0	0.0	0.0	0.0002707581227436823	0.0	0.0	0.0	0.0	0.0	0.0	0.0
D_chr5_16867068_-	MYO10	0	0	27	in	non-coding	non-significant	N_A	0.008666666666666668	4.74	-1.7699999999999996	0.3888888888888889	0.8	0.0	0.0	0.0	0.0	0.0	0.0	0.0	0.0	0.0	0.0	0.0	0.0	0.0	0.0	0.0	0.0	0.8	0.0	0.0	0.0	0.0	0.0	0.0	0.0	0.0	0.0	0.75	0.0	0.0	0.0	0.0	0.0	0.0	0.0	0.0	0.0
D_chr3_48462633_-	PLXNB1	0	0	4	in	coding	significant, tissue-specific	N_A	0.0	6.04	-1.8099999999999996	0.11646274110901746	0.15488845294037137	0.027111574556830033	0.12096168294515403	0.04728328494400664	0.08416682392904322	0.12927162663542277	0.15264241592312972	0.12882960413080896	0.13623602945071242	0.12569487337862878	0.04170230966638152	0.03786008230452675	0.15488845294037137	0.11622085538549563	0.12578947368421053	0.11191701446574011	0.14238190286094476	0.12369084932344622	0.10967098703888335	0.12636305323925592	0.1425228176924877	0.11909298780487805	0.14790963916998875	0.08647798742138364	0.084056933130427	0.12967299489838588	0.11535056657223797	0.12547676144798448	0.03337116912599319	0.1497639282341832	0.0	0.11750154607297464	0.09018264840182648	0.11814682065578123	0.12149954832881663	0.14424793120233653	0.14097929674663162
D_chr3_48462667_-	PLXNB1	0	0	-30	del	coding	non-significant	N_A	0.5172857142857142	2.99	-4.859999999999999	0.00027126378501711245	0.005552181833955062	0.0	0.0	0.0	0.0	0.0	0.0	0.003641732283464567	0.0	0.0	0.0	0.0	0.0	0.0	0.0	0.00013686131386861315	0.0	0.005552181833955062	0.0	0.0	0.0	0.0003243593902043464	0.0	0.0	0.0	0.0	0.0	0.0	0.0	0.0	0.0	0.0	0.0	0.0	0.0	0.0	0.0
D_chr3_48463532_-	PLXNB1	0	0	-18	del	coding	non-significant	Surface	0.4013333333333333	6.46	-0.9500000000000002	0.002577800798636416	0.015702909875716306	0.0	0.004023628114031333	0.0	0.0	0.0005047955577990914	0.0026498422712933753	0.015702909875716306	0.00043084877208099956	0.003203416978109984	0.0005700171005130154	0.0	0.0024583221434916437	0.0014466070489216202	0.003896218896661649	0.0025327607091729988	0.004814004376367615	0.007414211665901188	0.0002938871473354232	0.003076923076923077	0.002268041237113402	0.000429000429000429	0.0030852655198204937	0.0	0.0008615288220551378	0.0002665448176071891	0.0004675081813931744	0.002750136457152454	0.0	0.0012406947890818859	0.0	0.0029233660471914805	0.0	0.002214710339200373	0.0009267840593141798	0.011378555798687089	0.008146639511201629
D_chr3_48463762_-	PLXNB1	0	0	-22	del	coding	non-significant	Core	0.99	4.27	-4.07	0.00029998397032219654	0.004906771344455349	0.0	0.0	0.0	0.0	0.0	0.0	0.004373552868536146	0.0	0.0	0.0	0.0	0.0	0.0	0.0003098533360875852	0.0	0.00027257859349445756	0.004906771344455349	0.0	0.0	0.0	0.0	0.0	0.0	0.0	0.0	0.0	7.143027214933689e-05	0.0	0.0	0.0	0.0	0.0	0.0	0.0004611837048424289	0.0	0.0
D_chr20_35128062_+	DLGAP4	0	0	-17	del	coding	non-significant	Core	0.0	7.1	-4.27	0.00014929966270463955	0.002761954082513378	0.0	0.0002462548737943772	0.0	0.0	0.0	0.0	0.0	0.0005511276920468034	0.0	0.0	0.00016560861164780568	7.732158045310446e-05	0.00033367395883297535	0.0	0.0	0.00032350494500415936	0.000307651738232321	0.0	0.00017581644762867566	0.0	0.00015160703456640388	0.0	0.0	0.0	0.0004318566236009645	0.0	0.00011991206448604357	0.0	0.0	0.0	0.00011814977453084694	0.0	0.0	0.0	0.002761954082513378	0.0
A_chr6_32137214_-	AGPAT1	0	0	11	del	coding	non-significant	N_A	0.6105454545454546	-2.75	-10.74	1.4392630972941854e-05	0.0003501809268121863	0.0	0.0	0.0	0.0	0.0	0.0	0.0003501809268121863	0.0	0.0	0.0	0.0	0.0	0.0	0.0	0.0	0.0	0.0	0.0	0.0	0.0	0.0	0.0	0.0001256491874685877	0.0	0.0	0.0	0.0	0.0	0.0	0.0	0.0	0.0	0.0	0.0	0.0	0.0
A_chr10_135003032_+	KNDC1	0	0	-14	in	non-coding	non-significant	N_A	0.0023333333333333335	-0.49	-6.0200000000000005	0.3333333333333333	0.8	0.0	0.0	0.0	0.0	0.0	0.0	0.0	0.0	0.0	0.0	0.0	0.0	0.0	0.0	0.0	0.0	0.0	0.0	0.0	0.0	0.0	0.0	0.0	0.0	0.0	0.0	0.0	0.0	0.25	0.0	0.0	0.0	0.0	0.8	0.0	0.0
A_chr6_32138356_-	AGPAT1	0	0	21	del	coding	non-significant	N_A	0.5821666666666666	-4.29	-7.859999999999999	0.00025618608561341023	0.010441138084051161	0.0	0.0	0.0	0.0	0.0	0.0	0.0	0.0	0.0	0.0	0.0	0.0	0.0	0.0	0.0	0.0	0.010441138084051161	0.0	0.00016881436047493106	0.0	0.0	0.0	8.087125296527928e-05	0.0	0.0	0.0	0.0	0.0	0.0	0.0	0.0	0.0	0.0	0.0	0.0	0.0
D_chr20_35170117_+	MYL9	0	0	28	in	non-coding	significant, non-tissue-specific	N_A	0.0065	5.97	1.7699999999999996	0.2897647058823529	0.9696969696969697	0.0	0.9090909090909091	0.9696969696969697	0.0	0.8709677419354839	0.0	0.0	0.0	0.0	0.0	0.0	0.0	0.0	0.0	0.8034398034398035	0.0	0.035381750465549346	0.8472222222222222	0.8688524590163934	0.875	0.9227272727272727	0.8	0.0	0.9375	0.0	0.0	0.9628942486085343	0.9375	0.0	0.0	0.8372093023255814	0.0	0.0	0.0	0.0	0.75
A_chr6_32149012_-	AGER	0	0	4	del	coding	non-significant	Surface	0.9895	-2.08	-13.53	0.004602039038814849	0.006026207811872027	0.0	0.0	0.0	0.0	0.0	0.0	0.0014919806042521448	0.0	0.0	0.0	0.0	0.001458198314970836	0.006026207811872027	0.0	0.000942507068803016	0.0	0.0	0.0	0.0009700665188470067	0.0	0.0	0.0	0.0004588559192413582	0.0	0.0	0.0006123163051084675	0.0	0.0011645962732919255	0.0003929787791459261	0.0005079365079365079	0.0	0.0009502418797512094	0.0010911925175370225	0.0	0.0	0.0
D_chr20_35173493_+	MYL9	0	0	22	in	coding	non-significant	Metal	0.086	4.74	-2.49	0.0002745146399928136	0.003143002897511608	0.0	5.674107188535699e-05	1.56762540023436e-05	1.2932332493963373e-05	3.446611980423244e-05	9.320388349514563e-06	6.238679396345381e-06	0.0	0.0	0.0	1.5162810679672988e-05	1.3510135979518635e-05	4.639474192924802e-06	0.0	5.979060817439929e-05	0.0	0.003143002897511608	4.198869164130222e-05	5.2409351585060814e-05	1.0827901336163024e-05	3.406568359297578e-05	3.142604789329699e-05	0.0	2.55895185332088e-06	0.0	3.636319559762912e-06	4.937993142242556e-05	1.599053360410637e-05	0.0	0.0	3.427965877554832e-05	0.0	0.0	0.0	0.0	0.0
A_chr6_32150105_-	AGER	0	0	60	del	coding	non-significant	Surface	0.4129591836734694	-4.3	-15.46	0.0001040957455787442	0.018200910045502276	0.0	0.0	0.0	0.0	0.0	0.0	0.018200910045502276	0.0	0.0	0.0	0.0	0.0	9.173001497820102e-06	0.0	0.0	0.0	0.0	0.0	0.0	0.0	0.0	0.0	0.0	0.0	0.0	0.0	0.0	0.0	0.0	0.0	0.0	0.0	0.0	0.0	0.0	0.0
A_chr6_32150113_-	AGER	0	1	52	del	coding	non-significant	Surface	0.39478048780487807	1.05	-10.11	0.003531795505395357	0.023838524447537847	0.0	0.0	0.0	0.0	0.0	0.0	0.023838524447537847	0.0006382639221318015	0.0	0.0	0.0016239038648911985	0.0009562179666981156	0.004551318760590719	0.0	0.0	0.0004171301446051168	0.0	0.0	0.0	0.0	0.0	0.0004550970873786408	0.0	0.0005337603416066186	0.0	0.0	0.0	0.0	0.00042619690296917176	0.0009584358327209994	0.0	0.0009081152480805746	0.00046627292508548337	0.002050580997949419	0.0	0.0
A_chr6_32150189_-	AGER	0	0	-24	in	coding	non-significant	Surface	0.4018	-0.83	-11.99	0.00016598023991177727	0.020771513353115726	0.0	0.0	0.0	0.0	0.0	0.0	0.020771513353115726	0.0	0.0	0.0	0.0	0.0	3.407030013313625e-05	0.0	0.0	0.0	0.005850091407678245	0.0	0.0	0.0	0.0	0.0	0.0	0.0	0.0	0.0	0.0	0.0	0.0	0.0	0.0	0.0	0.0	0.0	0.0	0.0
A_chr6_32151163_-	AGER	0	0	2	del	coding	non-significant	Protein	0.0	-1.09	-9.11	4.977966839952709e-05	0.008331506248629687	0.0	0.0	0.0	0.0	0.0	0.0	0.0	0.0	0.0	0.0	0.0	0.0	9.247984709998613e-06	0.0	0.0	0.0	0.008331506248629687	0.0	0.0	0.0	0.0	0.0	0.0	0.0	0.0	0.0	0.0	0.0	0.0	0.0	0.0	0.0	0.0	0.0	0.0	0.0
A_chr6_32151755_-	AGER	0	0	9	del	coding	non-significant	Ligand	0.7641428571428571	-11.64	-18.87	0.0012548028402267633	0.10837438423645321	0.0	0.0	0.0	0.0	0.0	0.0	0.10837438423645321	0.0	0.0	0.0	0.0	0.0	0.001220148699141748	0.0	0.0	0.0	0.03503184713375796	0.0	0.0	0.0	0.0	0.0	0.0	0.0	0.0	0.0	0.0	0.0	0.0	0.0	0.0	0.0	0.0	0.0	0.0	0.0
A_chr6_32151758_-	AGER	0	0	6	del	coding	non-significant	Ligand	0.8911666666666668	-3.07	-10.3	0.00348706915871095	0.003943467769734575	0.0	0.0	0.0	0.0	0.0	0.0	0.0	0.0	0.0	0.0	0.0	0.0009997826559443599	0.003943467769734575	0.0	0.0	0.0	0.0	0.0	0.0	0.0	0.0	0.0	0.0	0.0	0.0	0.0	0.0	0.0	0.0	0.0	0.0	0.0	0.0	0.0	0.0	0.0
D_chr3_48538591_-	SHISA5	1	1	-21	del	coding	non-significant	N_A	0.4065999999999999	6.3	-2.2600000000000007	0.0014027166754901302	0.0079155672823219	0.0	0.0	0.00032768978700163843	0.0007140590288797207	0.0011312217194570137	0.0013352183474709394	0.0030634793089594214	0.0	0.0	0.0	0.0	0.0005127598311836863	0.0007079101261926747	0.0	0.00015120205634796633	0.0037135742059504566	0.0076969126828016765	0.0005791505791505791	0.0013303315595579205	0.0014251781472684087	0.0	0.0004179728317659352	0.0	0.00037387836490528417	0.00023140113386555593	0.00024968789013732833	0.00012990387113535984	0.0	0.0	0.002431752594566497	0.00011451255821055042	0.00034324942791762013	0.0	0.0	0.0	0.0
A_chr6_32154651_-	PBX2	0	0	27	del	coding	non-significant	Disorder	0.999	8.14	3.920000000000001	6.6591418363915436e-06	0.00014737669483199056	0.0	0.0	0.0	0.0	0.0	0.0	0.0	0.0	0.0	0.0	0.00014737669483199056	0.0	0.0	0.0	0.0	0.0	0.0	0.0	0.0	0.0	0.0	0.0	0.0	0.0	0.0	0.0	0.0	0.0	0.0	3.567903143322669e-05	0.0	0.0	0.0	0.0	0.0	0.0
A_chr1_117620517_+	TTF2	0	0	-21	in	coding	non-significant	N_A	0.8351538461538461	8.23	1.5600000000000005	0.004174548300828387	0.025210084033613446	0.004777070063694267	0.004842615012106538	0.0	0.004618937644341801	0.0	0.003205128205128205	0.0	0.005067567567567568	0.0	0.0	0.00616860863605209	0.0029182879377431907	0.0014265335235378032	0.0	0.0019292604501607716	0.010952380952380953	0.0	0.005361930294906166	0.0	0.01015228426395939	0.0	0.0	0.012711864406779662	0.005684302579798863	0.009143244158482899	0.0	0.0013054830287206266	0.0	0.0	0.0	0.0	0.004559270516717325	0.015590200445434299	0.005	0.0	0.0
D_chr1_97187452_+	PTBP2	0	1	24	in	coding	non-significant	Surface	0.39364705882352935	6.64	-2.1499999999999995	0.00019142245111890984	0.0033068783068783067	0.0	0.0	0.0	0.0	0.0	0.0	0.0	0.0	0.0	0.0	0.0	0.0	0.0	0.0	0.0	0.0	0.0033068783068783067	0.0	0.0	0.0	0.0	0.0	0.0	0.00048740861088545896	0.0	0.0006202191440975812	0.0	0.0	0.0	0.0	0.0	0.0	0.0	0.0	0.0	0.0
A_chrX_9912684_+	SHROOM2	0	1	3	del	coding	significant, tissue-specific	Surface	0.0	2.51	-3.5200000000000005	0.042020742723318835	0.3	0.0	0.0	0.11764705882352941	0.0	0.07142857142857142	0.08814589665653495	0.0	0.03556034482758621	0.0	0.030127462340672075	0.0	0.0	0.03977272727272727	0.0	0.3	0.024554941682013505	0.0	0.034482758620689655	0.0	0.0	0.021164021164021163	0.02	0.044444444444444446	0.0	0.05178571428571429	0.0546875	0.0	0.0	0.033707865168539325	0.0	0.0	0.0	0.016453382084095063	0.0723055934515689	0.0	0.03
A_chr6_32155953_-	PBX2	0	0	-20	in	coding	non-significant	N_A	0.16633333333333333	3.03	-3.5900000000000003	0.00016167394009638955	0.006049721145665942	0.0	0.0	0.0	0.0	0.0	0.0	0.00017920344070606155	0.0	0.0	0.0	0.0001528896136989094	4.3083639705882356e-05	0.0	0.0	0.0	0.0	0.006049721145665942	0.0	0.0	0.0	0.0	0.0	0.0	0.0	0.0	0.00010578652279699566	0.0	0.0	0.0	0.0	0.0	0.0	0.0	0.0	0.0	0.0
D_chr20_35234430_+	TGIF2-RAB5IF	0	0	-5	del	non-coding	significant, non-tissue-specific	N_A	0.0	4.33	0.28000000000000025	0.4933774834437086	0.9	0.55	0.0	0.0	0.75	0.75	0.0	0.5	0.75	0.0	0.0	0.0	0.0	0.3	0.0	0.0	0.4675324675324675	0.0	0.42857142857142855	0.0	0.75	0.8	0.0	0.0	0.9	0.9	0.0	0.0	0.0	0.0	0.3402061855670103	0.0	0.75	0.0	0.0	0.0	0.0
A_chrX_10047773_+	WWC3	0	0	8	del	coding	non-significant	N_A	0.0	3.63	-1.9000000000000004	0.0001680876296842754	0.002002002002002002	0.0	0.0	0.0	0.0	0.0	0.0	0.0	0.0	0.0	0.0	0.0	0.000638433709299851	0.0003461804754211862	0.0	0.0	0.0008391608391608392	0.002002002002002002	0.0	0.0	0.0	0.0	0.0	0.0	0.0	0.0005853658536585366	0.0	0.0	0.0	0.0	0.0	0.0	0.0	0.0	0.0	0.0	0.0
D_chr3_48572966_-	PFKFB4	1	1	-21	del	coding	non-significant	Core	0.5573999999999999	-0.12	-2.92	0.00025114900670567854	0.00046068353920128993	0.0	0.0	0.0	0.0	0.0	0.0	0.0	0.0	0.0	0.0	0.0	0.0	0.0	0.0	0.0	0.0	0.0	0.0	0.0	0.0	0.0	0.0	0.0003705075954057058	0.0	0.0	0.0	0.0	0.0	0.0	0.00046068353920128993	0.0	0.0	0.0	0.0	0.0	0.0
D_chr20_35238161_+	TGIF2-RAB5IF	1	1	28	in	coding	non-significant	N_A	0.4731818181818182	9.04	0.6899999999999995	0.0002825994456785213	0.005468512651360618	0.0007298528284106762	0.0	0.0	0.00021572645885017797	0.0	0.0	0.0002499028155717221	0.0	0.0	0.0	0.0003979307600477517	6.282722513089006e-05	8.459214501510574e-05	0.0	0.0001406799531066823	0.00043323332863997227	0.005468512651360618	8.861320336730173e-05	0.0	0.0	0.0003195590085681759	0.0	0.0004102217610578895	0.0001836210062431142	0.0	0.0	0.0	0.00017806796260572786	0.0	0.00015252117502313238	9.23759083630989e-05	9.939369843951894e-05	0.0	0.0	0.00027740790057700844	0.0
A_chr6_32160015_-	GPSM3	0	0	12	del	coding	non-significant	N_A	0.41345454545454546	0.06	-3.98	0.0008039953448531152	0.013199577613516367	0.0	0.0	0.0	0.0	0.0	0.0	0.0	0.0	0.0	0.0	0.0	0.0	0.0	0.0	0.0	0.0	0.013199577613516367	0.0	0.0	0.0	0.0	0.0	0.0	0.0	0.0	0.0	0.0	0.0	0.0	0.0010070643979380404	0.0	0.0004859781023984449	0.0	0.0	0.0	0.0
A_chr6_32160049_-	GPSM3	1	0	-22	in	coding	non-significant	N_A	0.2794285714285714	1.95	-2.09	0.03260856458810904	0.03839720878369872	0.003484320557491289	0.012020342117429497	0.001314060446780552	0.015057987280209503	0.0	0.006279434850863423	0.008706693270451659	0.0	0.0	0.0	0.00468384074941452	0.0032056990204808546	0.03020439283305475	0.0	0.002694610778443114	0.00280970625798212	0.007961783439490446	0.0026603606266627253	0.001503006012024048	0.027409570882947654	0.005034856700232378	0.0048543689320388345	0.0021770682148040637	0.014107387140902873	0.0	0.006168306652959319	0.00528169014084507	0.0012684989429175475	0.0	0.03839720878369872	0.008380473496752567	0.02791370106761566	0.0	0.0	0.005319148936170213	0.014134275618374558
A_chr6_32160293_-	GPSM3	0	0	14	del	non-coding	significant, non-tissue-specific	N_A	0.4218181818181818	8.79	3.1899999999999995	0.1356255969436485	0.8260869565217391	0.0	0.0	0.0	0.07142857142857142	0.75	0.0	0.8260869565217391	0.0	0.0	0.0	0.0	0.0	0.0	0.0	0.0	0.0	0.0	0.0	0.0	0.0	0.0	0.0	0.13167259786476868	0.0	0.0	0.0	0.0	0.0	0.0	0.11741682974559686	0.0	0.0	0.0	0.0	0.0	0.0
A_chr1_117624453_+	TTF2	0	0	3	del	coding	non-significant	N_A	0.997	7.83	-0.1999999999999993	0.008034114084419999	0.043478260869565216	0.005741626794258373	0.0034482758620689655	0.006711409395973154	0.0	0.0	0.013742071881606765	0.002963841138114997	0.00978393803505911	0.0	0.0	0.017414601473543203	0.00587437867148667	0.010817827780181739	0.008141112618724558	0.003656307129798903	0.019653179190751446	0.0036496350364963502	0.005361930294906166	0.0037688442211055275	0.016203703703703703	0.012554585152838428	0.006072874493927126	0.0041841004184100415	0.004377238360525269	0.0027675276752767526	0.010531858873091101	0.008613617719442166	0.01977401129943503	0.0	0.0	0.010050251256281407	0.005063291139240506	0.0	0.00505902192242833	0.0	0.0
D_chr3_48594117_-	PFKFB4	0	0	-3	del	coding	non-significant	Core	0.6463333333333333	-4.99	-11.120000000000001	0.0004063388866314506	0.0007057163020465773	0.0	0.0	0.0	0.0	0.0	0.0	0.0	0.0	0.0	0.0	0.0	0.0	0.0	0.0	0.0	0.0	0.0	0.0	0.0	0.0	0.0	0.0	0.0007057163020465773	0.0	0.0	0.0	0.0	0.0	0.0	0.0006354451293130838	0.0	0.0	0.0	0.0	0.0	0.0
A_chr6_32164832_-	NOTCH4	0	0	17	del	coding	non-significant	N_A	0.5651428571428571	2.9	-6.59	0.00030139773198206677	0.017430845017051912	0.0	0.0	0.0	8.061049011177988e-05	0.0	0.0	0.00010418475429762111	0.0	0.0	0.0	0.0	0.0	0.0	0.0	0.0	0.0	0.017430845017051912	0.0	0.0	0.001286449399656947	0.0	0.0	0.0	0.0	0.0	0.0	0.0	0.00021751740139211136	0.0	0.0	0.0	0.0	0.0	0.0	0.0	0.0
A_chr6_32164835_-	NOTCH4	0	0	14	del	coding	non-significant	N_A	0.5453333333333333	3.78	-5.710000000000001	3.188720047772824e-05	0.0007836990595611285	0.0	0.0	0.0	0.0	0.0	0.0	0.00013890818169190166	0.0	0.0	0.0	0.0	0.0	0.0	0.0	0.0	0.0	0.0	0.0	0.0007836990595611285	0.0	0.0	0.0	0.0	8.893829905503057e-05	0.0	0.0	0.0	0.0	0.0	0.0	0.0	0.0	0.0	0.0	0.0	0.0
D_chr3_48599024_-	PFKFB4	0	0	-4	del	non-coding	non-significant	N_A	0.0	6.18	-2.5500000000000007	0.03317535545023697	0.16666666666666666	0.0	0.0	0.0	0.0	0.0	0.0	0.0	0.05405405405405406	0.0	0.0	0.0	0.0	0.0	0.0	0.0	0.0	0.0	0.0	0.0	0.0	0.0	0.0	0.0	0.0	0.0	0.16666666666666666	0.0	0.0	0.0	0.0	0.0	0.0	0.0	0.0	0.0	0.0
A_chrX_10090662_+	WWC3	0	0	3	del	coding	non-significant	N_A	0.928	2.0	-7.4	0.0005458267000227428	0.003094606542882405	0.0	0.0	0.0	0.0	0.0	0.0	0.0	0.0	0.0	0.0	0.0	0.0	0.0008051529790660225	0.0	0.0017970919784348963	0.0	0.0027598896044158236	0.0	0.0015710919088766694	0.0	0.0	0.0	0.0	0.0	0.0009900990099009901	0.0006482281763180639	0.0010550546710147708	0.0009633911368015414	0.0	0.0	0.0	0.0	0.0	0.003094606542882405	0.0	0.0
D_chr3_48603703_-	COL7A1	0	0	-3	del	coding	non-significant	N_A	0.009000000000000001	-16.21	-25.16	0.00023203131872965611	0.012214721954355513	0.0	0.0	0.0	0.0	0.0	7.327796775769418e-05	0.010258615394065975	0.0	0.0	0.0	0.0	0.0	0.0	0.0	0.0	0.0	0.012214721954355513	0.0	0.0	0.0	0.0	0.0	0.00010556317956296844	0.0	0.0	0.0	0.0	0.0	0.0	0.0	0.0	0.0	0.0	0.0	0.0	0.0
D_chr3_48604587_-	COL7A1	0	0	-26	del	coding	non-significant	N_A	0.7909999999999999	2.27	-7.620000000000001	0.000410605090620102	0.011960132890365448	0.0	0.0	0.0	0.0	0.0007535795026375283	0.0008215338520272555	0.0	0.0004316990440949738	0.0	0.0	0.0	0.0	0.0	0.0	0.0	0.0	0.011960132890365448	0.0	0.0	0.0	0.0	0.0017023796306576367	0.0	0.0014627011214041932	0.00017056599482616482	0.0	0.0020582484305855715	0.0	0.000253613999492772	0.0	0.0004084967320261438	0.0	0.0	0.0	0.0	0.0
D_chr3_48605000_-	COL7A1	0	0	7	in	coding	non-significant	N_A	0.3423333333333333	2.7	-5.339999999999999	0.000193369220677417	0.010341431385423505	0.0	0.0	0.0	0.0	0.0	0.00013098005828612595	0.010341431385423505	0.0	0.0	0.0	0.0	0.0	0.0	0.0	0.0	0.0	0.0	0.0	0.0	0.0	0.0	0.0	0.0	0.0	0.0	0.0	0.0	0.0	0.0	0.0	0.0	0.0	0.0	0.0	0.0	0.0
D_chr10_122646783_+	WDR11	0	0	3	in	non-coding	significant, non-tissue-specific	N_A	0.007666666666666666	8.3	8.83	0.04746977160770264	0.75	0.004010695187165776	0.0	0.016483516483516484	0.75	0.0	0.0	0.375	0.0	0.0	0.13636363636363635	0.0	0.0	0.0	0.0	0.0	0.0	0.0	0.0	0.0	0.0	0.0	0.0	0.0	0.0	0.0	0.0549738219895288	0.0	0.032407407407407406	0.1875	0.0	0.6	0.0	0.0	0.0	0.0	0.0
A_chr6_32181043_-	NOTCH4	0	0	-14	in	coding	significant, tissue-specific	N_A	0.9247142857142857	1.35	-5.470000000000001	0.05750783398350068	0.10043101209949629	0.03953685399604631	0.033966609096142776	0.0484375	0.07282893828524092	0.07107231920199501	0.025210084033613446	0.09436478826275425	0.01599086236436322	0.017241379310344827	0.004347826086956522	0.009296148738379814	0.040234509713760205	0.06275267000543051	0.017569546120058566	0.034280691473776735	0.013366336633663366	0.043557168784029036	0.01297016861219196	0.025522041763341066	0.026200873362445413	0.023901310717039322	0.03912800447177194	0.028901734104046242	0.10043101209949629	0.037655113393239195	0.030925221799746515	0.03315789473684211	0.05299214184968769	0.0	0.0	0.00539291217257319	0.028960817717206135	0.007566204287515763	0.052316890881913304	0.0	0.03608247422680412
D_chr20_35852376_+	RPN2	0	0	4	in	coding	non-significant	N_A	0.997	6.95	-2.4400000000000004	0.0005398936688498626	0.005353439094119626	0.001417324578401302	0.000396639382684888	7.709357232340754e-05	0.00042552625629978323	0.0013772159050780422	0.0008840482336716292	0.00023830884826735448	0.0007486547609763705	0.00034708664150288513	0.0009347541596560105	0.0	0.0004506971938899328	0.0006697747718169282	8.372755055050864e-05	0.0001487701666225866	0.00023192072527935905	0.005353439094119626	0.00012216831303012323	0.0004337185166826729	0.00039284311274597334	0.00014628675454707996	0.0007172314864622557	0.000304843196280913	0.00041249376462913935	0.0006144730345092446	0.0004634077423000848	0.0005181605301180808	8.384865318100828e-05	0.002411860679577215	0.00016960651289009497	0.0003043596901828257	0.0001018381791333571	0.0009276106889293232	0.0008503957611042062	0.0002377717391304348	0.0
D_chr3_48608079_-	COL7A1	0	0	-7	del	coding	non-significant	Disorder	0.0135	3.99	-4.959999999999999	0.00097229288652415	0.012853470437017995	0.0	0.0	0.0	0.0	0.0016486104569006124	0.0024832497774445956	0.0025137658606655495	0.0028512052365797583	0.0021569156106767324	0.0	0.0	0.0	0.0	0.0	0.0	0.00013817562121456371	0.012853470437017995	0.0030408340573414424	0.0	0.004185851820845542	0.0007473841554559044	0.00010450412791305256	0.00025888850535036245	0.0	9.156838326862501e-05	0.00048443744701465424	0.0	0.0	0.0	0.0	0.0	0.0006532745386248571	0.0	0.003089996137504828	0.0	0.0
D_chr20_35857175_+	RPN2	0	0	28	in	coding	non-significant	N_A	0.5808571428571428	9.22	1.580000000000001	0.001392820688164041	0.028776553894571205	0.0028041226834830944	0.00031349118536549384	0.028776553894571205	0.00012503473186996388	0.000561629474314812	0.0002550927444335119	0.00018628378184736192	0.0004172655199592007	0.0	0.0	4.392257913384674e-05	6.312865620133833e-05	0.00021671113759802793	6.643194047698133e-05	0.0005697317081592487	0.0005784091434917403	0.006805846710507424	0.0001814453940086731	0.00027734122215031893	0.0	0.00013592727890578542	0.0003568184767094849	0.00017207261464337952	0.0001711053404996276	0.0004452359750667854	0.00019522564831184043	0.00045537834350706377	0.011115638866250114	0.0	5.073566717402334e-05	0.002139495079161318	0.0003609239653512993	0.0	0.0005993935547563641	0.0	0.0
D_chr3_48608320_-	COL7A1	0	0	-26	del	coding	non-significant	Disorder	0.4634	2.48	-6.0	0.02109847997248208	0.041032399189572015	0.0037331602012660283	0.002321724709784411	0.0008944543828264759	0.0	0.005314232902033271	0.013535536441828882	0.01457345971563981	0.030391916417324766	0.013000795967100026	0.00449564484405732	0.0	0.00333555703802535	0.0014181044670290711	0.0	0.0	0.010509733318330145	0.01972386587771203	0.004924086992203529	0.0	0.0	0.002485707183693761	0.019146497674105038	0.011411560406846936	0.0028790786948176585	0.041032399189572015	0.005767419962335217	0.007145616067979915	0.003586800573888092	0.008501232678738417	0.0	0.002770083102493075	0.00523474562407983	0.0	0.00117096018735363	0.0	0.02981651376146789
D_chr3_48609555_-	COL7A1	0	0	5	in	coding	non-significant	N_A	0.912	7.07	-2.09	0.0003053469434396303	0.00861573808156232	0.0	0.0	0.0	0.0	0.0	0.00038071065989847715	0.003191383265184003	0.00023666564403734057	0.0	0.0	0.0	0.0	0.0	0.0	0.0	0.00017828136761618003	0.00861573808156232	0.0	0.0	0.0	0.0	0.0004398780909290854	0.0	0.0	0.0003941792858785271	0.0	0.0	0.0	0.0	0.0	0.00033886818027787193	0.0	0.0	0.0010211027910142954	0.0	0.0
A_chr6_32187558_-	NOTCH4	0	0	5	del	coding	non-significant	N_A	0.999	1.53	-5.739999999999999	0.0001041700054488926	0.000683371298405467	0.0	0.0	0.0	0.0	0.0	0.0	0.0006157093851701996	0.0	0.0	0.0	0.0	0.0	0.00018712574850299402	0.0	0.0	0.0	0.0	0.0	0.0	0.0	0.0	0.0	0.0	0.0	0.0	0.000683371298405467	0.0	0.0	0.0	0.0	0.0	0.0	0.0	0.0	0.0	0.0
A_chr6_32187580_-	NOTCH4	0	0	-17	in	coding	non-significant	N_A	0.5950714285714286	4.89	-2.38	0.0002323494535781816	0.012728278915329275	0.0	0.0	0.0	0.0	0.0	0.0	0.0	0.0	0.0	0.0	0.0	0.0	0.0	0.0	0.0	0.0	0.012728278915329275	0.0	0.0	0.0	0.0	0.0	0.0	0.0003144489282532362	0.0	0.0	0.0	0.0	0.0	0.0	0.0	0.0	0.0	0.0	0.0	0.0
D_chr3_48610603_-	COL7A1	0	0	4	in	coding	non-significant	N_A	0.0	6.51	-2.4399999999999995	0.00012037693682566018	0.018031555221637866	0.0	0.0	0.0	0.0	0.0	0.0	0.0026403557531962203	3.638436442579409e-05	0.0	0.0	0.0	0.0	0.0	0.0	0.0	0.0	0.018031555221637866	0.0	0.0	0.0	0.0	0.0	0.0	0.0	0.0	0.0	0.0	0.0	0.0	0.0	0.0	0.0	0.0	0.0	0.0	0.0
A_chr6_32188646_-	NOTCH4	0	0	9	del	coding	non-significant	N_A	0.5708	1.51	-3.16	0.0013333039492242596	0.007697690692792162	0.0	0.0	0.0	0.0012646793134598012	0.0016242555495397943	0.0	0.003142092400791342	0.0	0.0	0.0	0.0	0.001433349259436216	0.002364281167591161	0.0	0.0	0.0	0.007697690692792162	0.0	0.0	0.0	0.0	0.002148997134670487	0.0	0.0012500919185234208	0.0	0.0	0.0	0.0017528483786152498	0.0	0.0	0.004807692307692308	0.0	0.0	0.0	0.0	0.0
D_chr3_48610936_-	COL7A1	0	0	10	in	coding	non-significant	N_A	0.488	4.3	-6.170000000000001	0.005326067295075614	0.013368983957219251	0.0	0.0012831479897348161	0.0	0.0	0.0015128593040847202	0.007863695937090432	0.003553770086526576	0.00877545551982851	0.001946787800129786	0.0	0.0	0.0	0.0	0.0	0.0	0.0037389427607380614	0.013368983957219251	0.0017311021350259665	0.0	0.0015408320493066256	0.0	0.005262906081048754	0.0007707553402334288	0.0	0.008493271564085594	0.0	0.0008820564516129032	0.0	0.0012918505759500485	0.0055147058823529415	0.0006888238333046323	0.0007052186177715092	0.0	0.0	0.0	0.0023923444976076554
D_chr3_48611098_-	COL7A1	0	0	25	in	coding	non-significant	N_A	0.5968571428571429	8.3	-2.5999999999999996	0.0003720486802445057	0.017641597028783658	0.0	0.0	0.0	0.0	0.0	0.0006934375590997919	0.0022026431718061676	0.00044943820224719103	0.0	0.0	0.0	0.0	0.0	0.0	0.0	0.0003367003367003367	0.017641597028783658	0.0	0.0	0.0	0.0	0.00034113060428849905	0.0	0.0	0.00037226386062441056	0.0	0.0	0.0	0.0	0.0	0.0	0.0	0.0	0.0	0.0	0.0
D_chr3_48617195_-	COL7A1	0	0	23	in	coding	non-significant	N_A	0.20779999999999998	9.21	2.170000000000001	0.00018211913829317943	0.008477997577714978	0.0	0.0	0.0	0.0	0.0	0.0	0.008477997577714978	0.0	0.0	0.0	0.0	0.0	0.0	0.0	0.0	0.0	0.0	0.0	0.0	0.0	0.0	0.0	0.0	0.0	5.0460027248414714e-05	0.0	0.0	0.0	0.0	0.0	0.0	0.0	0.0	0.0	0.0	0.0
A_chrX_11783589_+	MSL3	0	0	3	del	coding	non-significant	Disorder	0.998	-9.4	-19.42	0.00017065817168212074	0.004608294930875576	0.00019519812609798947	0.0	0.0	0.0	0.0	0.0	0.0	0.0011090573012939	0.0	0.0	0.0	0.0	0.0	0.0	0.0	0.0	0.004608294930875576	0.0	0.0	0.0	0.0	0.0	0.0	0.0	0.0	0.0	0.0	0.0	0.0	0.0002986730383581516	0.0	0.0	0.0	0.0	0.0	0.0
A_chrX_11786694_+	MSL3	0	0	2	del	coding	non-significant	Disorder	0.0	-7.49	-11.9	0.0007254651272491857	0.008384319057330614	0.0	0.0	0.0	0.0	0.0	0.0	0.0	0.0	0.002142857142857143	0.0	0.0	0.0	0.0009553705472908421	0.0	0.000757193336698637	0.0	0.008384319057330614	0.0	0.0	0.0030864197530864196	0.0	0.0	0.0	0.0	0.0	0.0005780346820809249	0.00033112582781456954	0.0	0.0	0.0018377338444530587	0.0	0.0010146561443066515	0.0011829652996845426	0.0	0.0	0.0
D_chr3_48620997_-	COL7A1	0	0	-8	del	coding	non-significant	N_A	0.26557142857142857	8.19	-2.4800000000000004	0.000202609984988442	0.01610305958132045	0.0	0.0	0.0	0.0	0.0	0.0	0.005390835579514825	6.157761858823047e-05	0.0	0.0	0.0	0.0	0.0	0.0	0.0	0.0	0.01610305958132045	0.0	0.0	0.0	0.0	0.0	0.0	0.0	0.00013226513491043762	0.0	0.0	0.0	0.0	0.0	0.0	0.0	0.0	0.0	0.0	0.0
D_chr3_48621907_-	COL7A1	0	0	11	in	coding	non-significant	N_A	0.251125	8.34	-3.4399999999999995	0.00031880607126311963	0.021778584392014518	0.0	0.0	0.0	0.0	0.0	0.0	0.00985576923076923	0.00011073216104885503	0.0	0.0	0.0	0.0	0.0	0.0	0.0	0.0	0.021778584392014518	0.0	0.0	0.0	0.0	0.0	0.0	0.0	0.0001224839750132691	0.0	0.0	0.0	0.0	0.0	0.0	0.0	0.0	0.0	0.0	0.0
D_chr3_48622338_-	COL7A1	0	0	5	in	coding	non-significant	N_A	0.0112	5.39	-4.8	0.0003001082357571583	0.014827018121911038	0.0	0.0	0.0	0.0	0.0	0.0007167724759369241	0.0020939972080037225	0.0004153459394469341	0.0	0.0	0.0	0.0	0.0	0.0	0.0	0.00019156170681480772	0.014827018121911038	0.0	0.0	0.0	0.0	0.00022631261315630657	0.0	0.0	0.00020136525643865406	0.0	0.0	0.0	0.0	0.0	0.0	0.0	0.0	0.0	0.0	0.0
D_chr20_36150835_+	NNAT	0	1	-5	del	coding	significant, non-tissue-specific	N_A	0.0	3.71	-2.9299999999999997	0.04427019988839445	0.125	0.019801980198019802	0.0	0.0	0.023445772197852065	0.0	0.0	0.0632467286174853	0.005357142857142857	0.010416666666666666	0.026472534745201854	0.0	0.0	0.0	0.0	0.001534526854219949	0.0	0.0	0.019279128248113998	0.02724375449778966	0.032362459546925564	0.019708846584546472	0.0	0.00964630225080386	0.010669579097706461	0.0	0.0	0.0375	0.0	0.009230769230769232	0.0	0.0	0.0	0.05461347757493802	0.0	0.0	0.0
A_chr6_32487322_-	HLA-DRB5	0	0	16	del	non-coding	significant, non-tissue-specific	Core	0.37830769230769234	-7.46	-13.809999999999999	0.1364434411838475	0.3333333333333333	0.0	0.0	0.0	0.024128686327077747	0.0	0.0	0.11612903225806452	0.031914893617021274	0.0	0.0	0.05454545454545454	0.08459214501510574	0.19550791220010208	0.0	0.022388059701492536	0.0	0.0	0.0	0.0	0.0	0.0	0.0	0.0	0.24788732394366197	0.14814814814814814	0.24339622641509434	0.319672131147541	0.0	0.0	0.18197725284339458	0.02	0.08074534161490683	0.0	0.0	0.0	0.0
A_chr6_32487417_-	HLA-DRB5	0	0	11	del	coding	non-significant	Surface	0.3303333333333333	-6.92	-13.969999999999999	0.0011687212447389394	0.002991256327657616	0.0	0.0	0.0	0.00011733990436797793	0.0	0.0	0.00144342651780717	0.0	0.0	0.0	0.0	0.0006213324128408698	0.002206672518313741	0.0	0.0	0.0	0.0	0.0	0.0	0.0011517051634781497	0.0	0.0	0.0	0.0014716167385476163	0.0014260885066179419	0.002991256327657616	0.0022714981070849107	0.0	0.0	0.0021121226013491386	0.0	0.00042666316584069055	0.0	0.0	0.0	0.0
D_chr3_48627895_-	COL7A1	0	0	-3	del	coding	non-significant	N_A	0.911	-15.33	-20.18	0.00014907902292504087	0.018072289156626505	0.0	0.0	0.0	0.0	0.0	0.0	0.002890869669959046	7.427213309566251e-05	0.0	0.0	0.0	0.0	0.0	0.0	0.0	0.0	0.018072289156626505	0.0	0.0	0.0	0.0	0.0	0.0	0.0	6.761934814948384e-05	0.0	0.0	0.0	0.0	0.0	0.0	0.0	0.0	0.0	0.0	0.0
D_chr5_31468070_-	DROSHA	0	0	-24	del	coding	significant, tissue-specific	N_A	0.998	-17.34	-23.3	0.13492838879996674	0.27517756328537607	0.11500598031097617	0.11493683428288333	0.0873440285204991	0.11723920579892846	0.18694120834462205	0.13073957237995093	0.12575590984057175	0.11533362792752982	0.09582441113490364	0.22140976893828604	0.0961343857518721	0.1230588722479122	0.09850172099615306	0.07994428969359331	0.12904331923648418	0.07506735243693363	0.14088729016786572	0.10290872617853561	0.1438664097623635	0.08469773299748111	0.09936544563022787	0.11138310893512852	0.2391507961286294	0.13587050111933874	0.118097106424718	0.12349607238739187	0.151946975973488	0.07017904918707553	0.2710516805204192	0.03110135382363703	0.1205728364644287	0.08259134172551427	0.17481940144478844	0.1687116564417178	0.05368647100930565	0.05948372615039282
A_chr11_103339322_+	DYNC2H1	0	0	5	del	coding	non-significant	Core	0.997	-2.73	-11.530000000000001	0.00015784323010386084	0.001048951048951049	0.0	0.0	0.0	0.0	0.0	0.0	0.00042851021282673904	0.0	0.0	0.0	0.0	0.0002645036148827367	0.0	0.0	0.0	0.0	0.0	0.0	0.0007367387033398821	0.0	0.001048951048951049	0.0	0.0004534119247336205	0.00032666394446712944	0.0	0.0	0.0	0.0	0.0	0.0	0.0	0.0	0.0005182018396165306	0.0009298000929800093	0.0	0.0
D_chr11_77532283_+	AAMDC	1	1	-4	del	non-coding	non-significant	N_A	0.3423333333333333	6.6	-2.130000000000001	0.02658856253683544	0.04472439212234569	0.02051229250323186	0.02519311797752809	0.03987781544761841	0.027425552353506244	0.028176143074067826	0.02480593992575093	0.031892448849418574	0.024156244646222375	0.02243829468960359	0.0031263957123715946	0.04472439212234569	0.020726930133386227	0.018839726461663875	0.008298755186721992	0.039502647391278484	0.010763209393346379	0.03571428571428571	0.02373654012418455	0.02407654301623402	0.009298393913778529	0.025375362191588376	0.023750443105281814	0.01904438020744771	0.03503754911224947	0.02358947275767978	0.022330866807610993	0.032226805836263465	0.030519627864760607	0.0020632737276478678	0.0	0.028967696629213485	0.014332411365350767	0.015486725663716814	0.02321107976404206	0.007701083856246435	0.017366136034732273
A_chr6_32548073_-	HLA-DRB1	0	0	-26	in	coding	non-significant	Protein	0.47790909090909095	4.76	-5.790000000000001	0.00012328943758185595	0.009032155533188537	0.0	0.0	3.7666675037038895e-05	2.3270154862880612e-05	0.0	0.0	0.0	0.0	0.0001335826876836762	0.0	5.85775896786287e-05	2.193540462047363e-05	3.456817526428735e-05	0.0	0.0	0.0	0.009032155533188537	0.0	0.0	2.2709208584080843e-05	0.0	5.8613211417853584e-05	0.0	2.308607554474259e-05	0.0	0.0	0.0	0.0	0.0	1.7987984026670185e-05	0.0	2.1485573971761817e-05	0.0	0.0	0.00011124295461287452	0.0
D_chr3_48637474_-	UQCRC1	0	0	22	in	coding	non-significant	Surface	0.1366666666666667	-0.32	-5.7	7.303689012167946e-05	0.0046559751681324365	6.311298486550623e-06	0.0	1.4972824323852208e-05	0.0	0.0	0.0	0.0046559751681324365	0.0	0.0	0.0	0.0	0.0	0.0	8.585164835164836e-05	0.0	0.0	0.0	0.0	0.0	0.0	0.0	0.0	0.0	0.0	0.0	0.0	0.0	0.0	0.0	0.0	0.0	0.0	0.0	0.0	0.0	0.0
A_chrX_12738653_+	FRMPD4	0	0	5	del	coding	significant, tissue-specific	Disorder	0.0	0.97	-6.65	0.03624322697170379	0.053854875283446714	0.0	0.0	0.0	0.0	0.0	0.0	0.0	0.0	0.0	0.043343653250773995	0.0	0.0	0.0	0.0	0.0	0.0	0.0	0.0	0.021739130434782608	0.0	0.0	0.0	0.0	0.0	0.0	0.0	0.0	0.0	0.031654676258992806	0.0	0.0	0.0	0.0	0.0	0.0	0.0
D_chr20_36460755_+	CTNNBL1	0	0	8	in	non-coding	significant, non-tissue-specific	N_A	0.010499999999999999	7.96	-1.7700000000000005	0.18972332015810275	0.75	0.0	0.0	0.0	0.0	0.0	0.0	0.65625	0.25	0.0	0.0	0.0	0.0	0.0	0.0	0.0	0.75	0.0	0.0	0.0	0.0	0.0	0.75	0.1375	0.0	0.2903225806451613	0.0	0.0	0.0	0.0	0.5333333333333333	0.0	0.125	0.0	0.0	0.0	0.0
D_chr5_31515098_-	DROSHA	0	0	-3	del	coding	non-significant	Surface	0.0	0.39	-6.840000000000001	0.0004777459943984282	0.004909038406006353	0.00036800785083415113	0.0	0.0	0.0006813536225300931	0.0	0.0	0.0021326095385808454	0.0	0.0	0.0013501350135013501	0.0	0.0003025413473174667	0.0	0.0	0.0010030090270812437	0.0	0.004909038406006353	0.0008486562942008486	0.0	0.001394700139470014	0.0018674136321195146	0.0	0.0009086778736937755	0.0010774572010056266	0.0	0.0	0.0004544421722335833	0.0	0.0	0.0	0.0	0.0	0.0	0.0	0.0	0.0
D_chr3_48646928_-	UQCRC1	0	0	2	in	coding	significant, non-tissue-specific	N_A	0.0	-4.45	-10.79	0.007757951900698216	0.31094049904030713	0.0	0.0	0.0	0.0	0.0	0.0	0.008680555555555556	0.0	0.0	0.0	0.0	0.0	0.0	0.0	0.0	0.0	0.31094049904030713	0.0	0.0	0.0	0.0	0.0	0.0	0.0	0.0	0.0	0.0	0.005145797598627788	0.0	0.0	0.0	0.0	0.0	0.0	0.0	0.0
D_chr3_48658901_-	TMEM89	0	0	-5	del	coding	non-significant	N_A	0.6353333333333334	7.13	-1.5699999999999994	0.002078660904764511	0.4782608695652174	0.0	0.0	0.0	0.0	0.0	0.0	0.4782608695652174	0.0	0.0	0.0	0.0	0.0	0.0	0.0	0.0	0.0	0.0	0.0	0.0	0.0	0.0	0.0	0.0015360109227443395	0.0	0.0	0.0	0.0	0.0	0.0	0.0	0.0	0.0	0.0	0.0	0.0	0.0
D_chr3_48665367_-	SLC26A6	0	0	12	in	coding	non-significant	N_A	0.4605714285714286	4.3	-2.9300000000000006	0.00035534608838766387	0.01729200652528548	0.0	0.0	0.0	0.0	0.0	0.0	0.007814195789016714	0.0	0.0	0.0	0.0	0.0	0.0	0.0	0.0	0.0	0.01729200652528548	0.0	0.0	0.0	0.0001152604887044721	0.0	0.0	0.0	0.0	0.0	0.0	0.0	0.0	0.00010909487617731554	0.0	0.0	0.0	0.0	0.0	0.0
A_chr6_32629989_-	HLA-DQB1	0	0	5	del	non-coding	non-significant	Surface	0.01375	0.35	-8.49	0.215686274509804	0.8333333333333334	0.0	0.0	0.0	0.0	0.0	0.0	0.0	0.0	0.0	0.0	0.0	0.0	0.8333333333333334	0.0	0.0	0.0	0.0	0.0	0.0	0.0	0.0	0.0	0.0	0.0	0.0	0.0	0.0	0.0	0.0	0.0	0.0	0.46153846153846156	0.0	0.0	0.0	0.0
A_chrX_12994907_+	TMSB4X	0	0	11	del	coding	non-significant	Core	0.996	-1.85	-10.08	0.00011603709669798728	0.005443345497423178	0.0	9.227816329543778e-06	0.0	8.95429599406117e-06	0.0	7.619483018077224e-06	1.7383081394540322e-06	3.537389618704773e-06	0.0	0.0	3.1553306155418964e-06	0.0	6.23621931102249e-06	0.0	0.0	0.0	0.005443345497423178	3.6614143677561204e-06	0.0	5.555884793172928e-06	2.4484858971293135e-06	0.0	0.0	7.451966487016315e-07	0.0	3.0688671320822877e-06	1.2825675977252382e-06	0.0	1.4699253277933482e-05	5.751351617210662e-06	0.0	1.2325466262117474e-05	0.0	9.029243462263405e-06	2.633207378247074e-05	0.0
A_chr10_135015011_+	KNDC1	0	0	6	del	coding	non-significant	Disorder	0.2604285714285714	-7.09	-17.33	0.0004355142037018707	0.002881844380403458	0.0	0.0	0.0	0.0	0.0	0.0	0.0	0.0	0.0	0.0007027406886858749	0.0	0.0	0.0	0.0	0.0	0.0	0.0	0.0	0.0	0.0	0.0	0.0	0.0	0.0	0.0	0.0	0.0	0.0	0.0002206369051996764	0.0	0.0	0.0	0.0	0.0	0.0	0.0
A_chr6_32632827_-	HLA-DQB1	0	0	17	del	coding	non-significant	Protein	0.5163	3.05	-4.67	0.00022441705859215698	0.0016990909863223175	0.0	0.00060156406657309	0.0	0.0002232973576479345	0.0	0.0010515247108307045	0.00030525030525030525	0.0	0.0	0.0	0.0	0.0	0.00027040947720834407	0.0	0.0	0.0004749691270067446	0.0	0.0	0.0	0.0016990909863223175	0.0	0.0	0.0	0.0002426448286320898	0.0	0.0	0.0	0.0	0.0	0.00017053852275741843	0.0	0.0004980652082295698	0.0	0.0	0.0	0.0
D_chr3_48668686_-	SLC26A6	1	0	-29	del	coding	significant, tissue-specific	N_A	0.38153333333333334	6.04	-1.71	0.4009121353661761	0.5	0.17339366515837104	0.4337587006960557	0.3924985233313644	0.429449423815621	0.3875460876689881	0.44566098945660987	0.3940910173933762	0.3798383666524883	0.42495921696574224	0.37361530715005037	0.39816031537450725	0.4460440660991487	0.43431401106903583	0.3965259059598682	0.3974475843208751	0.4366919304502898	0.4315861130020422	0.43229611899469994	0.4375696767001115	0.4204696499778467	0.4276518331933949	0.475288482473329	0.33379120879120877	0.368631848766421	0.36243911239401044	0.435146982980918	0.37989384061843184	0.37101967799642216	0.46719289590527874	0.3610053739364084	0.40456394834601095	0.46968403074295473	0.3566502463054187	0.37302284710017575	0.47417503586800575	0.40806223479490805
D_chr3_48669661_-	SLC26A6	0	0	17	in	coding	non-significant	N_A	0.999	4.82	-1.5199999999999996	4.5345678350736464e-05	0.0019249278152069298	0.0	0.0	0.0	0.0	0.0	0.0	0.0019249278152069298	0.0	0.0	0.0	0.0	0.0	0.00029282576866764275	0.0	0.0	0.0	0.0	0.0	0.0	0.0	0.0	0.0	0.0	0.0	0.0	0.0	0.0	0.0	0.0	0.0	0.0	0.0	0.0	0.0	0.0	0.0
D_chr5_32135681_-	GOLPH3	0	0	-3	del	coding	non-significant	Protein	0.999	-19.78	-27.93	0.00013920467727715648	0.004709197021533508	0.0	0.0	0.0	0.0	0.0	0.0	0.0	0.0	0.0	0.0	0.0	0.0	0.0	0.0	0.0	9.822539453866807e-05	0.004709197021533508	0.0	0.0	0.0	0.0	0.0	0.0	0.0	0.0	0.0	0.0	0.0	0.0	0.0	0.0	0.0	0.0	0.0	0.0	0.0
A_chr6_32729686_-	HLA-DQB2	0	0	17	del	coding	non-significant	Protein	0.4160833333333333	0.8	-8.95	0.0007814720090934925	0.9615384615384616	0.0	0.0	0.0	0.0	0.0	0.0	0.0	0.00018275967103259215	0.0	0.0	0.0	0.0	0.0	0.0	0.0	0.0	0.9615384615384616	0.0	0.0	0.0	0.0	0.0	0.0	0.0	0.0002531004808909137	0.0	0.0	0.0	0.0	0.0	0.0	0.0	0.0	0.0	0.0	0.0
A_chr11_105481665_+	GRIA4	1	0	30	del	non-coding	non-significant	N_A	0.8402727272727272	7.78	1.4900000000000002	0.0009292446568432232	0.030612244897959183	0.0	0.0	0.0	0.0	0.0	0.0	0.0	0.0	0.0	0.0	0.0	0.0	0.0	0.0	0.0	0.0	0.0	0.0	0.0	0.030612244897959183	0.0	0.0	0.0	0.0	0.0	0.0	0.0	0.0	0.0	0.0	0.0	0.0	0.0	0.0	0.0	0.0
D_chr20_36715230_+	RPRD1B	0	0	-18	del	non-coding	non-significant	N_A	0.0018571428571428573	-17.27	-23.689999999999998	0.020869565217391303	0.8653846153846154	0.0	0.0	0.0	0.0	0.0	0.0	0.8653846153846154	0.0	0.0	0.0	0.0	0.0	0.0	0.0	0.0	0.0	0.0	0.0	0.0	0.0	0.0	0.0	0.018518518518518517	0.0	0.0	0.0	0.0	0.0	0.0	0.0	0.0	0.0	0.0	0.0	0.0	0.0
D_chr3_48677103_-	CELSR3	0	0	4	in	coding	non-significant	N_A	0.0	1.55	-7.8	7.891829326037775e-05	0.03508771929824561	0.0	0.0	0.0	0.0	0.0	0.0	0.0	0.0	0.0	0.0	0.0	0.0	0.0	0.0	0.0	0.0	0.03508771929824561	0.0	0.0	0.0	0.0	0.0	0.00034754402224281743	0.0	0.0	0.0	0.0	0.0	0.0	0.0	0.0	0.0	0.0	0.0	0.0	0.0
D_chr3_48679311_-	CELSR3	0	0	-27	del	coding	non-significant	N_A	0.973	2.37	-1.04	0.003256491558831091	0.007127771911298838	0.0	0.0	0.0	0.0	0.0	0.0	0.0	0.0	0.0	0.0	0.0	0.0	0.0	0.0	0.0	0.0	0.0	0.0	0.0	0.0	0.0	0.0	0.0018583042973286876	0.0	0.0	0.0	0.0	0.0	0.006095654892153798	0.0	0.0	0.0	0.007127771911298838	0.0	0.0	0.0
A_chr6_32783087_-	HLA-DOB	0	0	3	del	coding	non-significant	Protein	0.80975	1.35	-6.65	0.002813391744704795	0.0082855321861058	0.0	0.0	0.0	0.0	0.0	0.0	0.0	0.0	0.0	0.0	0.0	0.0	0.0	0.0	0.0	0.0	0.0	0.0	0.0	0.0082855321861058	0.0	0.0	0.0	0.0	0.0	0.0	0.0	0.0	0.0	0.0006012024048096192	0.0	0.00477577169481654	0.0	0.0	0.0	0.0
A_chr6_32796805_-	AL669918.1	0	0	6	del	coding	non-significant	N_A	0.9946666666666667	2.27	-3.97	2.425869472049941e-05	0.00032967032967032967	0.0	0.0	0.0	0.0	0.0	0.0	0.0	0.0	0.0	0.0	0.00032967032967032967	0.0	0.0002003383492120025	0.0	0.0	0.0	0.0	0.0	0.0	0.0	0.0	0.0	0.0	0.0	0.0	0.0	0.0	0.0	0.0	0.0	0.0	0.0	0.0	0.0	0.0	0.0
A_chr6_32798986_-	AL669918.1	0	0	-28	in	non-coding	non-significant	N_A	0.004	5.28	-0.45999999999999996	0.022727272727272728	0.14814814814814814	0.0	0.0	0.0	0.0	0.0	0.0	0.0	0.0	0.0	0.0	0.0	0.0	0.0	0.0	0.0	0.0	0.0	0.0	0.0	0.03902439024390244	0.0	0.0	0.0	0.03870967741935484	0.043795620437956206	0.14814814814814814	0.0	0.0	0.0	0.02586206896551724	0.0	0.0	0.0	0.0	0.0	0.0
A_chr6_32803536_-	AL669918.1	0	0	14	del	coding	non-significant	Protein	0.5265000000000001	4.39	-4.500000000000001	8.558392306005317e-05	0.005314275242807403	0.0	0.0	0.0	0.0	0.0	0.0	0.0	0.0	0.0	0.0	0.0	0.0	0.0	0.0	0.0	0.0	0.005314275242807403	0.0	0.0	0.0	0.0	0.0	0.0	0.0	0.0	0.0	0.0	0.0	0.0	0.0	0.0	0.0003050330452465684	0.0	0.0	0.0	0.0
D_chr5_32270951_-	MTMR12	0	0	-28	del	coding	non-significant	N_A	0.998	5.99	0.1900000000000004	0.0123283638945163	0.027737226277372264	0.0010940919037199124	0.014783023366714354	0.007315700619020821	0.01888473187243898	0.017775520568816656	0.006505576208178439	0.013918422578774405	0.012078510317060896	0.014504431909750202	0.0	0.012478729438457176	0.007008216529724505	0.010509617291294864	0.007633587786259542	0.015059160989602008	0.013753853450320134	0.011318242343541944	0.007975460122699387	0.014033680834001604	0.010775862068965518	0.01887566680344686	0.0043975373790677225	0.015849721162312886	0.022148865935470132	0.013874538745387454	0.008215962441314555	0.0168561872909699	0.012477718360071301	0.009969325153374233	0.0	0.009554140127388535	0.009271523178807948	0.0	0.007278835386338186	0.027737226277372264	0.019444444444444445
A_chr6_32806239_-	AL669918.1	0	0	-29	in	non-coding	non-significant	N_A	0.03175	9.3	4.32	0.016877637130801686	0.2	0.0	0.0	0.0	0.0	0.0	0.0	0.0	0.0	0.0	0.0	0.0	0.0	0.06666666666666667	0.0	0.0	0.0	0.0	0.0	0.0	0.0	0.0	0.0	0.0	0.0	0.0	0.2	0.0	0.0	0.0	0.0	0.0	0.0	0.0	0.0	0.0	0.0
D_chr3_48687701_-	CELSR3	0	0	7	in	coding	non-significant	N_A	0.0	7.73	-3.3499999999999996	0.002667643058897375	0.005090612909794339	0.0	0.0	0.0	0.0	0.0	0.0	0.0	0.0	0.0	0.0	0.0	0.0	0.0	0.0	0.0	0.0	0.0	0.0	0.0	0.0	0.0	0.0	0.0	0.0	0.0	0.0	0.0	0.0	0.004009870450339297	0.0	0.0	0.0	0.0	0.0	0.0	0.0
A_chr6_32809534_-	PSMB8	0	0	-22	in	coding	non-significant	Surface	0.10575000000000001	8.67	-0.3200000000000003	0.00017039958172723792	0.007477217851857621	0.0	0.00022675736961451248	0.0	0.0	0.00037993920972644377	0.0002618486514794449	0.0	0.0	0.0	0.0	0.0	0.00016338979358422744	0.00012025976108394131	0.0	0.0	0.0	0.007477217851857621	0.0	0.0002041510717931269	0.0001327374894916154	0.0	0.0005627462014631402	0.0	5.245122036506049e-05	0.0	0.0	0.0	0.0	0.0	5.6919824361684826e-05	0.0	0.00024086518775441384	0.0	0.0	0.0	0.0006276150627615063
D_chr5_32312880_-	MTMR12	0	0	-16	del	coding	non-significant	N_A	0.9422	7.18	-1.2300000000000004	0.0017974356584605962	0.03547735794635131	0.0	0.0	0.0	0.0	0.0	0.0	0.03547735794635131	0.0	0.0	0.0	0.0	0.0031834460803820135	0.0	0.0	0.0	0.0	0.0018957345971563982	0.0	0.0	0.0	0.0	0.0	0.0	0.0	0.0	0.0	0.0	0.0	0.0	0.0	0.0	0.0	0.0	0.0	0.0	0.0
A_chr6_32810540_-	PSMB8	0	0	20	del	coding	non-significant	Ligand	0.3323333333333333	-0.17	-9.36	0.00018953936549543545	0.010938017898574744	0.0	0.0	0.0	0.0	0.0002920276452837535	0.00026272002802346965	0.0	8.444044134204009e-05	0.0	0.0	0.0	8.707261856388228e-05	0.0	0.0	0.0	0.0	0.010938017898574744	0.0	0.0	0.0	0.0	0.0	0.0	0.00016906742408872658	0.0	0.0	0.0	0.0003417634996582365	0.0	5.515893653570359e-05	0.0	0.00024082844986754435	0.0	0.0	0.0002181976871045167	0.0
A_chr6_32810859_-	PSMB8	0	0	7	del	coding	non-significant	N_A	0.12350000000000001	4.0	-3.4699999999999998	0.0001866604865966236	0.01100815712362398	0.0	0.0	0.0	8.816787162757891e-05	0.0	0.0	0.00012233164107896508	0.0	0.0	0.0	0.0	0.0	0.00010946458136639164	0.0	0.0	0.0	0.01100815712362398	0.0	0.0	0.0	0.0	0.0	0.0	0.0	0.0	0.0	0.0	0.0	0.0	0.00010545186122535063	0.0	0.0001563843928375948	0.0	0.0	0.0	0.0
A_chr10_135020192_+	KNDC1	0	0	3	del	coding	non-significant	N_A	0.0	-9.23	-20.450000000000003	0.0011713602420811164	0.002902336380786533	0.0	0.0	0.0	0.0	0.0	0.0	0.0	0.0	0.0	0.001601024655779699	0.0	0.0	0.0	0.0	0.0	0.0	0.0	0.0	0.0	0.0	0.0	0.0	0.0	0.0	0.0	0.0	0.0	0.0	0.002902336380786533	0.0	0.0	0.0	0.0006533101045296168	0.0	0.0	0.0
A_chrX_13641940_+	EGFL6	1	1	-3	in	coding	significant, non-tissue-specific	N_A	0.7775000000000001	8.2	0.1899999999999995	0.4486657266698	0.75	0.5	0.3958333333333333	0.0	0.42573636933361186	0.5094339622641509	0.3853073463268366	0.44345991561181436	0.38235294117647056	0.3684210526315789	0.3225806451612903	0.0	0.49710982658959535	0.430554662896073	0.0	0.5833333333333334	0.43629074429144155	0.65	0.28217821782178215	0.3269230769230769	0.42105263157894735	0.5384615384615384	0.5135135135135135	0.2916666666666667	0.48063476830271457	0.38784067085953877	0.0	0.0	0.0	0.5454545454545454	0.375	0.3157894736842105	0.0	0.41612200435729846	0.75	0.0	0.75
D_chr3_48692499_-	CELSR3	0	0	-22	del	coding	non-significant	N_A	0.6669999999999999	3.46	-0.25	0.003463563313937379	0.10784313725490197	0.0	0.0	0.0	0.0	0.0	0.0	0.10784313725490197	0.0	0.0	0.005083514887436456	0.0	0.0	0.0	0.0	0.0	0.0	0.0	0.0	0.0	0.0	0.0	0.0	0.0	0.0	0.0	0.0	0.0	0.0	0.0037386505251913835	0.0	0.0	0.0	0.0012401818933443572	0.0	0.0	0.0
D_chr5_32388585_-	ZFR	0	0	-10	del	coding	non-significant	Surface	0.6803333333333333	8.27	1.2799999999999994	0.00014968237728512355	0.004057138027216634	0.0	0.0	0.0002895473409902519	0.0001744186046511628	0.0	0.0	0.0	0.0	0.0	0.0	0.0	0.0002491383963791886	0.0	0.0	0.0	0.00033242838938445346	0.004057138027216634	0.0	0.0	0.0007571455612341472	0.00047744091668656003	0.0005201109570041609	0.0	0.0	0.00014740566037735848	0.00011556240369799692	7.652280379553107e-05	0.00026888948642108095	0.0	0.0	0.0	0.0	0.0	0.0	0.0	0.0
D_chr3_48693140_-	CELSR3	0	0	29	in	coding	non-significant	N_A	0.4141818181818182	7.22	1.08	0.0019527012367107832	0.005582137161084529	0.0	0.0	0.0	0.0	0.0	0.0	0.0	0.0	0.0	0.0	0.0	0.0	0.0	0.0	0.0	0.0	0.0	0.0	0.0	0.0	0.0	0.0	0.005582137161084529	0.0	0.0	0.0	0.0	0.0	0.002839180693571284	0.0	0.0	0.0	0.0023020257826887663	0.0	0.0	0.0
D_chr3_48693569_-	CELSR3	0	0	4	in	coding	non-significant	N_A	0.0	1.84	-2.79	0.003193187865886109	0.1388888888888889	0.0	0.0	0.0	0.0	0.0	0.0	0.1388888888888889	0.0	0.0	0.004457652303120356	0.0	0.0	0.0	0.0	0.0	0.0	0.0	0.0	0.0	0.0	0.0	0.0	0.00351288056206089	0.0	0.0	0.0	0.0	0.0	0.005337519623233909	0.0	0.0	0.0	0.0	0.0	0.0	0.0
D_chr20_36979325_+	LBP	0	0	-17	del	coding	non-significant	Surface	0.34226666666666666	9.05	1.0500000000000007	0.004416699565732333	0.007936507936507936	0.0012316354359109703	0.0	0.0	0.001438109912686184	0.0	0.0	0.0008321775312066575	0.0	0.0	0.0	0.0	0.0	0.0	0.007936507936507936	0.0	0.0	0.0	0.0	0.0	0.0	0.0	0.0	0.0	0.0002801382015127463	0.0	0.004449388209121246	0.0	0.0	0.0	0.0	0.0	0.0	0.0	0.0	0.005844560662210369	0.0
A_chr10_135020374_+	KNDC1	0	0	14	del	coding	non-significant	N_A	0.8687499999999999	-4.64	-14.89	0.0011560693641618498	0.00466321243523316	0.0	0.0	0.0	0.0	0.0	0.0	0.0	0.0	0.0	0.00031938677738741617	0.0004833252779120348	0.0	0.0	0.0	0.0	0.0	0.0	0.0	0.0	0.0	0.0	0.0	0.0	0.0	0.0	0.0	0.0	0.0	0.0032665312969012094	0.0	0.0	0.0	0.001721763085399449	0.0017626321974148062	0.0	0.0
A_chr6_32820011_-	TAP1	0	0	5	del	coding	non-significant	Core	0.645	1.33	-6.37	0.00015275036471294946	0.006442953020134228	0.0	0.0	0.0	0.0	0.0	0.0	0.0	0.00012435877506606559	0.0	0.0	0.0	0.0	0.00011844131232974062	0.0	0.0	0.0	0.006442953020134228	0.0	0.0	0.0	0.0	0.0005794861889124976	0.0	0.0	8.746993221080254e-05	0.0	0.0	0.0	0.0023141452126120912	0.000168699851333256	0.0	0.0	0.0	0.0	0.0	0.0
A_chrX_13687808_+	TCEANC	0	0	3	del	non-coding	non-significant	N_A	0.11875	8.34	-0.13000000000000078	0.36	0.75	0.0	0.0	0.0	0.0	0.0	0.0	0.0	0.0	0.0	0.0	0.0	0.0	0.75	0.0	0.0	0.3	0.0	0.0	0.0	0.0	0.0	0.0	0.0	0.0	0.0	0.0	0.0	0.0	0.0	0.0	0.0	0.375	0.0	0.0	0.0	0.0
D_chr3_48715987_-	NCKIPSD	1	0	10	in	coding	non-significant	N_A	0.06333333333333334	1.4	-3.9899999999999998	0.0013088218417500507	0.006687294141131849	0.000775895512737618	0.0017186067827681026	0.001680800672320269	0.0006788866259334691	0.0018303843807199512	0.0	0.006687294141131849	0.0005369127516778523	0.004859611231101512	0.0024819904352563716	0.0	0.0007956152758132957	0.001658613975625586	0.0	0.00039946737683089215	0.0013092813500145475	0.0011945052757316346	0.0006811989100817438	0.001488095238095238	0.0014255167498218105	0.0015479876160990713	0.0013422818791946308	0.0018294542128265067	0.0015391073177557016	0.0009532353930694179	0.0014040561622464898	0.0016508984697441108	0.0	0.00032758244158113123	0.0	0.0018591200165255113	0.0009590792838874681	0.000521557719054242	0.000683526999316473	0.0012195121951219512	0.0
D_chr3_48716286_-	NCKIPSD	0	0	24	in	coding	non-significant	N_A	0.14657142857142857	3.25	-2.25	0.000188370809020147	0.004034099558532501	0.0	0.0	0.0	0.00026057500217145836	0.0	0.0	0.004034099558532501	0.0	0.0	0.0	0.0	0.0	0.0	0.0	0.0	0.0	0.003630862329803328	0.0	0.0	0.0	0.0	0.0	0.0	0.0	0.0	0.00012093360744951022	0.0	0.0	0.0	0.0	0.0001954843123839312	0.0	0.0	0.0	0.0	0.0
A_chr6_32903445_-	HLA-DMB	0	0	-16	in	coding	non-significant	N_A	0.5381111111111111	-8.87	-16.03	6.472765137124124e-05	0.007619047619047619	0.0	0.0	0.0	0.0	0.0	0.0	0.0	0.0	0.0	0.0	0.0	0.0	6.276807197405586e-05	0.0	0.0	0.0	0.007619047619047619	0.0	0.0	0.0	0.0	0.0	0.0	0.0	0.0	0.0	0.0	0.0	0.0	0.0	0.0	0.0	0.0	0.0	0.0	0.0
D_chr20_36999970_+	LBP	0	0	4	in	coding	non-significant	Surface	0.0	-12.61	-21.229999999999997	1.2757407269595911e-05	0.00013066771200836272	0.0	0.0	0.0	0.0	0.0	0.0	0.0	0.0	0.0	0.0	0.0	0.0	0.0	0.0	0.0	0.0	0.0	0.0	0.0	0.0	0.0	0.0	0.0	0.00013066771200836272	0.0	0.0	0.0	0.0	0.0	0.0	0.0	0.0	0.0	0.0	8.016074902203886e-06	0.0
D_chr20_37002661_+	LBP	0	0	4	in	coding	non-significant	Surface	0.974	6.9	-0.22999999999999954	0.000191990016519141	0.00022927693942404647	0.0	0.0	0.0	0.00016164664044398944	0.0	0.0	0.0	0.0	0.0	0.0	0.0	0.0	0.0	0.0	0.0	0.0	0.0	0.0	0.0	0.0	0.0	0.0	0.0	0.0	0.0	0.0	0.0	0.0	0.0	0.0	0.0	0.0	0.0	0.0	0.00022927693942404647	0.0
D_chr3_48718747_-	NCKIPSD	0	0	-27	del	coding	non-significant	N_A	0.4676666666666667	-0.14	-9.3	0.0002246729097053917	0.005902454178316247	0.0	0.0	0.0	0.0	0.0	0.0	0.0	0.0	0.0	0.0	0.0	0.0	0.0005008138224615	0.0	0.0	0.0	0.005902454178316247	0.0	0.001266357112705783	0.0	0.0	0.0	0.0	0.0	0.0	0.0002782931354359926	0.0	0.0	0.0005339028296849973	0.0	0.0	0.0	0.001073345259391771	0.0	0.0	0.0
A_chr6_32917152_-	AL645941.2	0	0	24	del	coding	non-significant	Protein	0.608375	5.13	-0.08000000000000007	0.0017617843840254234	0.011592076302274395	0.00019031910169384	0.002346178661505074	0.0006219335222168475	0.001619627485678294	0.0008450228156160216	0.0011590584878744651	0.0014404148394737684	0.00042760344714163544	0.0	0.0008086253369272237	0.0033348643089641953	0.001159250042505835	0.0029380214856031665	0.0005585552038726494	0.0007323659999084542	0.0014114024207690006	0.011592076302274395	0.0026261703585293444	0.0009831552729894476	0.0025010780508840018	0.0003764745252237932	0.000492576173386813	0.0004737091425864519	0.001186478620998433	0.0002543019411714843	0.0012349522623495226	0.0002006756078798622	0.0007193669570777716	0.0	0.0022544792943875332	0.0012881334631939427	0.003622755682949162	0.0006129955046996322	0.0	0.001041046995835812	0.0008065600215082673
A_chr6_32917590_-	AL645941.2	0	0	-26	in	coding	non-significant	Core	0.6714117647058824	4.16	-0.2699999999999996	0.0005313496280552603	0.0027112516945323093	0.0	0.0	0.0	0.0	0.0	0.0	0.0027112516945323093	0.0	0.0	0.0	0.0	0.0	0.000504116955133591	0.0	0.0	0.0	0.0	0.0	0.0	0.002555366269165247	0.0	0.0	0.0	0.0006590509666080844	0.0	0.0	0.0	0.0	0.0	0.0007142857142857143	0.0	0.0013392857142857143	0.0	0.0	0.0	0.0
D_chr20_37075583_+	SNHG11	0	0	-8	del	non-coding	non-significant	N_A	0.001	-0.18	-1.01	0.019363762102351315	0.25	0.0	0.0	0.0	0.0	0.25	0.0	0.02158273381294964	0.027237354085603113	0.0	0.0	0.0	0.0	0.0	0.0	0.0	0.061224489795918366	0.0	0.0	0.0	0.0	0.0	0.0	0.041666666666666664	0.007633587786259542	0.00909090909090909	0.03626943005181347	0.04	0.0	0.0	0.0	0.0	0.0	0.0	0.0	0.0	0.0
D_chr20_37075610_+	SNHG11	0	0	19	in	non-coding	non-significant	N_A	0.002	1.95	1.12	0.013908205841446454	0.5	0.0	0.0	0.0	0.0	0.0	0.0	0.0	0.0	0.0	0.5	0.0	0.0	0.0	0.0	0.0	0.0	0.0	0.0	0.0	0.0	0.0	0.0	0.01937984496124031	0.015151515151515152	0.018018018018018018	0.0	0.08860759493670886	0.0	0.25	0.0	0.0	0.0	0.0	0.0	0.0	0.0
D_chr3_48726992_-	IP6K2	0	0	-21	del	coding	non-significant	N_A	0.5771999999999999	1.6	-8.47	0.00038950470581608433	0.008289374529012811	0.004451822228929299	0.0004907459338194055	0.0	0.0	0.0005269166593483797	0.00032605151613955004	0.0	0.0	0.0	0.0002844141069397042	0.0	0.0	0.0	0.0	0.0006223479490806223	0.0	0.008289374529012811	0.00022419849039683132	0.001249271258432581	0.0	0.0003006356296169043	0.0004207278591964098	9.608917075045643e-05	8.095636451952398e-05	0.0	0.0	0.00014432791301837776	0.00030361299463617044	0.0012334733839571368	0.0	0.0	0.0	0.00021241569752004672	0.0	0.0	0.0
D_chr3_48732135_-	IP6K2	1	0	-8	del	non-coding	non-significant	N_A	0.97925	6.79	-0.9299999999999997	0.01791050763152089	0.04242424242424243	0.002250562640660165	0.016992790937178166	0.006420545746388443	0.023112931538911644	0.018137254901960786	0.02180339985218034	0.017337258750408896	0.03401720714758438	0.03747870528109029	0.0	0.011488750598372427	0.011742358832671386	0.012817016634851377	0.004594820384294068	0.00826972010178117	0.027570361860999426	0.01485148514851485	0.009995835068721367	0.007439553626782393	0.0350109409190372	0.02697148728487028	0.020570948782535684	0.002477291494632535	0.025582283314242078	0.030688348208827484	0.02153148777723814	0.01	0.012254901960784314	0.014693171996542784	0.0	0.0078125	0.011553273427471117	0.0	0.006462035541195477	0.014372163388804841	0.017513134851138354
D_chr5_33630878_-	ADAMTS12	0	0	7	in	coding	non-significant	N_A	0.0	7.43	-0.33000000000000007	0.06867196367763903	0.3333333333333333	0.0	0.0	0.0	0.04222972972972973	0.08333333333333333	0.0	0.11604938271604938	0.0	0.0	0.0	0.033707865168539325	0.0	0.07656967840735068	0.0	0.0	0.0	0.0	0.0	0.0	0.0	0.0	0.0	0.0	0.09622886866059818	0.0	0.0	0.084	0.0	0.0	0.0	0.12	0.0	0.0	0.3333333333333333	0.14285714285714285	0.0
D_chr5_33643494_-	ADAMTS12	0	0	-11	del	coding	non-significant	Surface	0.9710000000000001	5.46	0.2400000000000002	0.002773037542662116	0.05405405405405406	0.0	0.0	0.0	0.0	0.0	0.0	0.0	0.0	0.0	0.0	0.0	0.0	0.0	0.0	0.0	0.0	0.05405405405405406	0.0	0.0	0.0	0.0	0.0	0.0	0.008571428571428572	0.0	0.0	0.0	0.0	0.0	0.0	0.0	0.0	0.0	0.0	0.0	0.0
A_chrX_13781835_+	OFD1	0	0	-29	in	coding	non-significant	Disorder	0.16620833333333332	5.77	-0.8900000000000006	0.00300567415469048	0.017811704834605598	0.00046468401486988845	0.0008232146532208273	0.0	0.0005268703898840885	0.007125552230297848	0.0038448679371447677	0.0052585451358457495	0.00096237128284092	0.0010413051023950017	0.0	0.0006504770164787511	0.008472375511264039	0.001978306842212975	0.0016168148746968471	0.000375234521575985	0.0017426662794074934	0.00941265060240964	0.001225114854517611	0.0018528812303131369	0.0046935002133409185	0.0021468002453485994	0.004288541895755443	0.0029218407596785976	0.0014234096134895435	0.0010489792624868877	0.004371952244829325	0.0014480761274306992	0.0	0.0050062578222778474	0.0028398089583064412	0.00046490004649000463	0.0008549096238397655	0.004343509555721023	0.006264775413711584	0.0008010680907877169	0.0024286581663630845
A_chrX_13786176_+	OFD1	0	0	3	del	coding	non-significant	Disorder	0.78675	0.97	-5.260000000000001	0.029918633228109618	0.048828639115556724	0.007699455728129564	0.023096663815226688	0.017386628428033696	0.022181484876260312	0.04252873563218391	0.036613272311212815	0.03500935594857246	0.029611650485436892	0.020504294818509284	0.02655367231638418	0.02661950856291884	0.03775577557755776	0.029231244756479886	0.02604228885437821	0.019447870221041646	0.031774446184828824	0.030181662137033327	0.03218645948945616	0.01854014598540146	0.04162426216161205	0.031269942565411615	0.034028892455858745	0.03111111111111111	0.013533178114086147	0.029611756964246547	0.030363668000696016	0.022083495903238392	0.010797016097369454	0.03175503260561384	0.011951000896325068	0.018381291502261574	0.03543733092876465	0.04356979405034325	0.03548013883532588	0.015319990116135409	0.023606228026117528
D_chr3_48789022_-	PRKAR2A	0	0	-4	del	non-coding	non-significant	N_A	0.9964999999999999	4.53	0.56	0.0014268023474936734	0.00625	0.0	0.0	0.0	0.0	0.0	0.0	0.0	0.0	0.0	0.0	0.0	0.0	0.0	0.0	0.0	0.0	0.00625	0.0	0.0	0.0	0.0	0.0	0.0049324257669922066	0.0	0.0	0.0	0.0	0.0	0.0	0.0	0.0	0.0	0.0	0.0	0.0	0.0
A_chr6_33133554_-	COL11A2	0	0	39	del	coding	non-significant	Disorder	0.23283333333333334	5.45	-3.499999999999999	0.01132478189692687	0.04892966360856269	0.0	0.0	0.0	0.0	0.0	0.0	0.04892966360856269	0.0	0.0	0.012210796915167094	0.0	0.00047244094488188977	0.0	0.0	0.0	0.0	0.009036144578313253	0.0	0.0	0.0	0.0	0.0	0.028710953944598803	0.0	0.0	0.0	0.0	0.0036991368680641184	0.009600903614457831	0.0	0.0	0.0	0.027335155677045135	0.0	0.0	0.0
A_chr6_33134333_-	COL11A2	0	0	10	del	coding	non-significant	Disorder	0.48387499999999994	-0.25	-4.86	0.00018451886705415628	0.030864197530864196	0.0	0.0	0.0	0.0	0.0	0.0	0.0	0.0	0.0	0.0	0.0	0.0	0.0	0.0	0.0	0.0	0.030864197530864196	0.0	0.0	0.0	0.0	0.0	0.0007760360080707744	0.0	0.0	0.0	0.0	0.0	0.0	0.0	0.0	0.0	0.0	0.0	0.0	0.0
A_chr6_33134594_-	COL11A2	0	0	10	del	coding	non-significant	Disorder	0.043500000000000004	-0.1	-9.92	0.0001055478593574774	0.016025641025641024	0.0	0.0	0.0	0.0	0.0	0.0	0.0	0.0	0.0	0.0	0.0	0.0	0.0	0.0	0.0	0.0	0.016025641025641024	0.0	0.0	0.0	0.0	0.0	0.0	0.0	0.0	0.0	0.0	0.0	0.0	0.0	0.0	0.0	0.0002473818751546137	0.0	0.0	0.0
A_chr10_135024909_+	KNDC1	0	0	-17	in	coding	non-significant	N_A	0.5273846153846155	-4.78	-12.59	0.00022830841727472807	0.0006255995328856821	0.0	0.0	0.0	0.0	0.0	0.0	0.0	0.0	0.0	0.00014019346698443852	0.0005345551737304314	0.0	0.0	0.0	0.0	0.0	0.0	0.0	0.0	0.0	0.0	0.0	0.0	0.0	0.0	0.0	0.0	0.0	0.0004830917874396135	0.0	0.0	0.0	0.0005937280725427755	0.0	0.0	0.0
A_chr10_135024936_+	KNDC1	0	0	10	del	coding	non-significant	N_A	0.9986	-0.37	-8.18	0.00011873338874224807	0.000375453673188436	0.0	0.0	0.0	0.0	0.0	0.0	0.0	0.0	0.0	0.0	0.0	0.0	0.0	0.0	0.0	0.0	0.0	0.0	0.0	0.0	0.0	0.0	0.0	0.0	0.0	0.0	0.0	0.0	0.0003451131971286582	0.0	0.0	0.0	0.0	0.0	0.0	0.0
D_chr3_49053252_-	DALRD3	1	0	-15	del	coding	significant, tissue-specific	Disorder	0.696625	3.0	-2.9699999999999998	0.11829734581486627	0.203112067538487	0.09001521713683718	0.11503309171131422	0.10589560645888096	0.12741792369121563	0.13626964433416047	0.1293596604539583	0.11114139693356048	0.08482544763429029	0.11686086360520904	0.13857466063348417	0.11980749746707194	0.15006475285991797	0.11174452069957937	0.11947668825755146	0.10043397396156231	0.12601896949500127	0.10222729868646488	0.09992637004312611	0.12965249603104603	0.11452159187129551	0.1145413430341166	0.12785519321936503	0.1143723378531704	0.07503867973182053	0.06667817679558011	0.11481372259903666	0.09009172645536281	0.1007804546996946	0.19813084112149532	0.09033533571591514	0.11227318548387097	0.12366560377096908	0.14677871148459384	0.15466321243523315	0.12865895166780122	0.14344005021971123
D_chr3_49053421_-	DALRD3	0	0	-15	del	coding	non-significant	Disorder	0.39464285714285713	2.02	-5.59	0.0002060086566111788	0.0076666011401611955	0.0	0.0	0.0	0.0	0.0	0.0	0.0036036036036036037	0.0	0.0	0.0	0.0	0.0	0.0	0.0	0.0	0.0001496856601137611	0.0076666011401611955	0.0	0.0	0.0	0.0	0.0	6.52897777971229e-05	0.0	0.0	0.0	0.0	0.0	0.0	0.0	0.0	0.0	0.0	0.0	0.0	0.0
D_chr20_37256032_+	ARHGAP40	0	0	-2	del	non-coding	significant, non-tissue-specific	N_A	0.0	3.14	3.43	0.17037037037037034	0.75	0.0	0.0	0.0	0.0	0.0	0.75	0.3115942028985507	0.0	0.0	0.0	0.0	0.0	0.0	0.0	0.0	0.0	0.0	0.0	0.0	0.0	0.0	0.0	0.0	0.0	0.0	0.0	0.0	0.0	0.0	0.0	0.0	0.0	0.0	0.0	0.0	0.0
D_chr3_49054063_-	DALRD3	0	0	-18	del	coding	non-significant	N_A	0.2691666666666666	2.63	-3.67	0.0001122260364404542	0.008190327613104524	0.0	0.0	0.0	0.0	0.0	0.0	0.0	0.0	0.0	0.0	0.0005029759409841563	0.0	0.0	0.0	0.0	0.0	0.008190327613104524	0.0	0.0	0.0	0.0	0.0	7.140646942613001e-05	0.0	0.0	0.0	0.0	0.0	0.0	0.0	0.0	0.0	0.0	0.0	0.0	0.0
A_chr6_33141985_-	COL11A2	0	0	10	del	coding	significant, non-tissue-specific	Disorder	0.375375	0.88	-9.85	0.0036418396668561853	0.2544052863436123	0.0	0.0	0.0	0.0	0.0	0.0	0.2544052863436123	0.0	0.0	0.0	0.0	0.0	0.0	0.0	0.0	0.0	0.0	0.0	0.0	0.0	0.0	0.0	0.00038955979742890534	0.0	0.0	0.0	0.0	0.0	0.0004278990158322636	0.0	0.0	0.0	0.0	0.0	0.0	0.0
D_chr3_49061924_-	IMPDH2	0	0	4	in	coding	non-significant	Metal	0.0	-12.76	-22.53	0.0001898390887723739	0.005651250778244281	0.0	0.0	0.0	0.0	0.0	0.0	0.005651250778244281	0.0	0.0	0.0	0.0	0.0	0.0	0.0	0.0	0.0	0.0	0.0	0.0	0.0	0.0	0.0	0.0	0.0	1.9877554265723145e-05	0.0	0.0	0.0	0.0	0.0	0.0	0.0	0.0	0.0	0.0	0.0
D_chr3_49061950_-	IMPDH2	0	0	-22	del	coding	non-significant	Metal	0.52	2.19	-7.58	0.00037376002586015316	0.008977524127096091	0.0	0.0	0.0	0.0	9.538344143456696e-05	0.0	0.0066027655061322785	0.0	0.0	0.0	0.0	0.0	0.0	0.0	0.0	2.923948109667547e-05	0.008977524127096091	0.0	0.0	0.0	0.0	0.0	0.0	0.0	1.9877554265723145e-05	0.0	0.0	0.0	0.0	0.0	0.0	0.0	0.0	0.0	0.0	0.0
D_chr3_49062097_-	IMPDH2	0	0	-5	del	coding	non-significant	Protein	0.999	-5.59	-14.28	0.0003159597499912852	0.007771097751057671	0.0	0.0	0.0	0.0	0.0	0.0	0.005614192679092746	0.0	0.0	0.0	0.0	0.0	0.0	0.0	0.0	0.0	0.007771097751057671	0.0	0.0	0.0	0.0	6.507874528179097e-05	0.0	0.0	0.0	0.0	0.0	0.0	0.0	0.0	0.0	0.0	0.0	0.0	0.0	0.0
A_chr6_33144984_-	COL11A2	0	0	18	del	coding	non-significant	Disorder	0.4819090909090909	4.04	-5.63	0.00018310407177679608	0.0007434944237918215	0.0	0.0	0.0	0.0	0.0	0.0	0.0	0.0	0.0	0.0	0.0	0.0	0.0	0.0	0.0	0.0	0.0	0.0	0.0	0.0	0.0	0.0	0.0007434944237918215	0.0	0.0	0.0	0.0	0.0	0.0	0.0	0.0	0.0	0.0005284713964856652	0.0	0.0	0.0
D_chr20_37277486_+	ARHGAP40	0	0	-25	del	non-coding	significant, non-tissue-specific	N_A	0.008285714285714287	2.57	-3.0400000000000005	0.4026845637583893	0.75	0.0	0.0	0.0	0.0	0.0	0.0	0.41228070175438597	0.3684210526315789	0.0	0.0	0.0	0.0	0.0	0.0	0.0	0.41353383458646614	0.0	0.75	0.0	0.0	0.0	0.0	0.75	0.0	0.22727272727272727	0.0	0.0	0.0	0.0	0.0	0.0	0.0	0.0	0.0	0.0	0.0
A_chrX_15543414_+	BMX	0	1	3	del	coding	non-significant	Surface	0.169	2.95	-3.67	0.01998806682577565	0.06779661016949153	0.0	0.006488824801730353	0.024245689655172414	0.01166063530357861	0.015151515151515152	0.011428571428571429	0.014925373134328358	0.005545286506469501	0.02158273381294964	0.0	0.0	0.0036706869428421605	0.005447470817120622	0.0	0.0034393809114359416	0.0	0.03530895334174023	0.006109979633401222	0.0	0.0053533190578158455	0.005284015852047556	0.0	0.0	0.02194124209743399	0.00539291217257319	0.006433453960595094	0.01978891820580475	0.0	0.0	0.0375	0.012200632625395391	0.0	0.0	0.0	0.0	0.0
D_chr3_49066194_-	IMPDH2	0	0	-3	del	coding	non-significant	Core	0.926	1.16	-7.789999999999999	0.0002477891064993738	0.007640436430990073	0.0	0.0	0.0	0.0	0.0	0.0	0.0033893690873204926	0.0	0.0	0.0	0.0	0.0	3.47407184380573e-05	0.0	0.0	0.0	0.007640436430990073	0.0	0.0	0.0	0.0	0.0	0.0	0.0	0.0	0.0	0.0	0.0	0.0	0.0	0.0	0.0	0.0	0.0	0.0	0.0
A_chr6_33152070_-	COL11A2	0	0	31	del	coding	significant, non-tissue-specific	Disorder	0.9928000000000001	7.15	2.8500000000000005	0.049250055965972685	0.09302325581395349	0.04225352112676056	0.0	0.0	0.0	0.0	0.0	0.09302325581395349	0.0	0.0	0.027972027972027972	0.0	0.010680907877169559	0.0	0.0	0.0	0.0	0.0	0.0	0.0	0.0	0.0	0.0	0.0	0.0	0.0	0.07590132827324478	0.0	0.041666666666666664	0.03903708523096942	0.0	0.0	0.0	0.0823945928548439	0.0	0.0	0.0
A_chr6_33152095_-	COL11A2	0	0	6	del	coding	non-significant	Disorder	0.0	-10.0	-14.3	0.0011759172154280338	0.04878048780487805	0.0	0.0	0.0	0.0	0.0	0.0	0.04878048780487805	0.0	0.0	0.0	0.0	0.0	0.0	0.0	0.0	0.0	0.0	0.0	0.0	0.0	0.0	0.0	0.0	0.0	0.0	0.0	0.0	0.0	0.0	0.0	0.0	0.0	0.0021001050052502626	0.0	0.0	0.0
D_chr3_49114123_-	QRICH1	0	0	19	in	coding	non-significant	Disorder	0.18745454545454548	2.03	-5.85	0.00036966206097915183	0.003950589806365457	0.00012848515996402416	0.00078064012490242	0.0	0.0	0.0	0.0	0.003950589806365457	0.0006529850746268657	0.0	0.0	0.0	0.0002823833151801202	0.00011065619121389841	0.0	0.0	0.0	0.0006704338664878843	0.0	0.0	0.0	0.0	0.00046678076863233234	0.0	0.0007849550286181521	0.0008103475144148356	0.0008878629139660836	0.00023259420065126375	0.0	0.0	0.0	0.0	0.0	0.0	0.000647920176234288	0.0	0.0
D_chr3_49130669_-	QRICH1	0	1	19	in	non-coding	non-significant	N_A	0.6441874999999999	4.66	-1.3200000000000003	0.007000170735871607	0.03571428571428571	0.0	0.0	0.0	0.0	0.0	0.0	0.0	0.0	0.0	0.02142857142857143	0.0	0.0	0.0	0.0	0.0	0.0	0.0	0.0	0.0	0.0	0.0	0.0	0.017385904998447686	0.00423728813559322	0.0	0.0	0.0	0.0	0.0	0.0	0.010416666666666666	0.0	0.0	0.0	0.0	0.0
D_chr3_49130683_-	QRICH1	0	0	5	in	non-coding	non-significant	N_A	0.0135	7.99	2.01	0.001630761308042228	0.039755351681957186	0.0	0.0	0.0	0.0	0.0	0.0	0.039755351681957186	0.0	0.02702702702702703	0.0	0.0	0.0	0.0	0.0	0.0	0.0	0.0	0.0	0.0	0.0	0.0	0.0	0.000946969696969697	0.0	0.0	0.0	0.0	0.0	0.0	0.0	0.0	0.0	0.0	0.0	0.0	0.0
D_chr3_49131327_-	QRICH1	1	0	18	in	non-coding	non-significant	N_A	0.438	3.69	-4.790000000000001	0.0003630393437115625	0.00475694960606511	0.0	0.0	0.0	0.0	0.0	0.0	0.00475694960606511	0.0	0.0	0.0	0.0	0.0004589787722317843	0.0004269399082079197	0.0	0.0	0.00041288191577208916	0.0	0.0	0.0	0.0	0.0	0.0	0.0007645259938837921	0.0003675119441381845	0.0	0.0	0.0006493506493506494	0.0	0.0	0.0	0.0	0.0014492753623188406	0.0	0.0010600706713780918	0.0	0.0
A_chr6_33163243_-	RXRB	1	1	-12	in	coding	significant, tissue-specific	Protein	0.982	3.43	-1.9099999999999997	0.4578123708721935	0.6661796932067202	0.48532417627340363	0.4528973417862307	0.41277167562514605	0.42483419307295506	0.5032490464754908	0.4569608582683765	0.46998485995457984	0.47450724247896414	0.4205056179775281	0.49628123184195233	0.37940613026819925	0.3985359395685694	0.41387999899201167	0.3551467311732128	0.4811657242279252	0.37897161872460244	0.48075344340052906	0.40098985642181606	0.5002475136132487	0.3759450171821306	0.4044261574721368	0.4368367862556847	0.6661796932067202	0.49292714964130546	0.5103610802611264	0.49459593690135517	0.5144217184341513	0.4039515822613038	0.5342954368414579	0.3870816634570343	0.487524115755627	0.39679169615475346	0.45996978851963743	0.5162928480744816	0.2768926274121722	0.37560451370231057
D_chr20_37524333_+	PPP1R16B	0	0	-20	del	coding	non-significant	Protein	0.9454285714285715	2.39	-2.39	0.00011191837419908413	0.0012858979854264896	0.0	0.0	0.0	0.0	0.0	0.0	0.0	0.0	0.0	0.00029773719730051605	0.0	0.0	0.0	0.0	0.0	0.0	0.0	0.0	0.0	0.0012858979854264896	0.0	0.0	0.0	0.0	0.0	0.0	0.0	0.0	0.0005124701059104886	0.0	0.0	0.0	0.0	0.0	0.0	0.0
D_chr3_49135806_-	QARS1	0	0	-20	del	coding	non-significant	Core	0.5938571428571429	3.48	-4.460000000000001	0.00020606930297994945	0.007252394397386923	2.5823111684958038e-05	0.0	0.0	4.9392472587177715e-05	0.0002947244326554671	0.00011080741670975844	0.0003790693090324635	0.0	0.00014425851125216387	0.0002149767108563239	0.00015545537320393524	0.000292654375182909	3.525222970352875e-05	0.0	0.0	2.3715789972964e-05	0.007252394397386923	0.00011601697162556352	6.821282401091406e-05	0.0	0.0	0.00013089690559715169	0.0003011866755014758	6.328370083082459e-05	3.641726906899252e-05	0.00014823998706269204	9.556118304744613e-05	6.954828389609486e-05	0.00048677592081778357	0.0	9.449339727386549e-05	0.00010197318105338296	0.0	0.0003816396627693162	0.0	0.0
D_chr3_49136763_-	QARS1	0	0	14	in	coding	non-significant	RNA	0.0245	5.26	0.8599999999999994	0.006114910732355216	0.0379429662331464	0.001673340106376621	0.005789325049421068	0.007793273174733388	0.0036680971446381052	0.01219672131147541	0.005124123177951346	0.01102622508012659	0.002238887973188286	0.004177377892030848	0.005881687591901368	0.003856288964586413	0.009727598871258207	0.0064859170000164616	0.0020901147849922905	0.00552499345097759	0.0032859321729768525	0.018844864971417307	0.0025947310596320626	0.008380173735309146	0.004807493058145799	0.004765157984628523	0.010906887497475258	0.0379429662331464	0.00415975437640825	0.0022053681889086115	0.00909155733029093	0.0041312684053303956	0.004380475594493116	0.013362541073384446	0.0020491803278688526	0.005056691479003737	0.008170676350431231	0.008094843520938236	0.010097232610321616	0.002706790860600271	0.008695652173913044
D_chr20_37536574_+	PPP1R16B	0	0	-4	del	coding	non-significant	Metal	0.0	1.94	-6.790000000000001	0.000908697533535266	0.03789004457652303	0.0	0.0	0.0	0.0	0.0	0.0	0.03789004457652303	0.0	0.0	0.0	0.0	0.0	0.0	0.0	0.0	0.0	0.0	0.0	0.0	0.0	0.0	0.0	0.0	0.0	0.0	0.0	0.0	0.0	0.0	0.0	0.0	0.0	0.0	0.0	0.0	0.0
D_chr3_49136939_-	QARS1	0	0	4	in	coding	non-significant	Surface	0.7815	5.42	-3.58	0.0005570682905319197	0.00934207910952097	5.870956378794105e-05	0.0	0.0	0.00014437653400067375	0.0006473748948015796	0.000254323499491353	0.005870529939702693	8.489805158971602e-05	0.00038245792962774094	0.0003357206803939123	0.0001893222264293828	0.0004828790955958586	0.00044439323863916915	0.00010217983651226158	9.47081804190837e-05	0.00012397439365251104	0.00934207910952097	0.0	0.0001043260536931423	0.0007945801271328204	0.00025916135385891254	0.0010614844451702458	0.0003571109722346219	0.00015879996091077887	3.6657227430603286e-05	0.0005149604901003286	0.0001890359168241966	0.0	0.0004372062520494043	6.244016151188444e-05	0.0	0.0004994045561061811	0.0	0.0002810172825628776	0.0003205385046878756	0.00042710706150341686
A_chrX_15793373_+	CA5B	0	0	4	del	coding	non-significant	Surface	0.9483333333333334	2.43	-5.52	0.000274145929987347	0.011904761904761904	0.0	0.0	0.0	0.0	0.0	0.0	0.0	0.0	0.0	0.0	0.0	0.0	0.0	0.0	0.0	0.0019445794846864365	0.011904761904761904	0.0	0.0	0.0	0.0	0.0	0.0005907837731390311	0.0	0.0006231823847112588	0.0	0.0	0.0	0.0	0.0	0.0	0.0	0.0	0.0	0.0	0.0
D_chr3_49139061_-	QARS1	0	0	-8	del	coding	non-significant	Core	0.867	4.81	-2.1800000000000006	0.000329531913607874	0.008207630878438331	4.3109022718454976e-05	0.0	0.0	0.0	0.0	0.0	0.005108662634965344	0.0	0.0	0.0	0.0	0.0	0.0	0.0	0.0	0.0	0.008207630878438331	9.869719699960521e-05	0.0	0.00018108287559606446	0.0	0.0	0.0	6.508721687060662e-05	3.952621246656741e-05	0.0	0.0	0.0	0.0	0.0	0.0	0.0	0.0	0.0	0.0	0.0
A_chrX_15818006_+	ZRSR2	0	0	11	del	coding	significant, tissue-specific	Disorder	0.8423999999999999	-1.04	-8.469999999999999	0.05806482168511123	0.13110667996011965	0.05307324254692676	0.08094597192847529	0.029707495429616086	0.03096704092720029	0.07405803378085751	0.06198014488865039	0.048815506101938265	0.043141424882272524	0.041336353340883356	0.06809583858764187	0.02437538086532602	0.05542101341281669	0.053959965187119235	0.019534184823441023	0.06290291072475093	0.037592797346390774	0.06559465053335456	0.03481581311769991	0.06427503736920777	0.06260136230943886	0.05377930808329234	0.05671869052150742	0.03164556962025317	0.04098714298041246	0.045030588707251025	0.0673503997415812	0.08687197813748161	0.020102651839178785	0.06806806806806807	0.030636372982420067	0.06816261383907614	0.0437049913086665	0.06392440244580322	0.07182193666819642	0.01812977099236641	0.04183535762483131
A_chrX_15822236_+	ZRSR2	0	0	2	del	coding	non-significant	Disorder	0.0	-7.91	-15.93	0.0001766394347538088	0.0044239276783996926	0.00016432953549517967	0.0	0.0	0.0	0.0	0.0	0.0	0.00037105751391465676	0.0	0.0	0.0005707762557077625	0.00021780560849441873	0.0	0.0	0.0002494543186778921	0.0	0.0044239276783996926	0.0	0.0	0.0	0.0	0.0	0.0	0.0001699524133242692	0.0	0.00014857369255150555	0.00010454418734318373	0.0	0.0	0.0	0.0	0.0	0.00037974683544303797	0.0	0.0	0.0
A_chrX_15826334_+	ZRSR2	0	0	-22	in	coding	non-significant	Disorder	0.9943333333333334	4.57	-5.449999999999999	0.0002843043681335418	0.0026030368763557484	0.00020008003201280514	0.000434719605854224	0.0	0.0	0.0009102494083378846	0.0	0.0	0.0	0.0	0.0	0.0	0.0004874312373790126	0.0009061801486135444	0.0	0.0004531379805150668	0.0	0.0	0.0	0.0010273972602739725	0.0006979990693345743	0.0	0.0	0.0	0.00021465369204350316	0.0	0.00018430914787737299	0.00012583364791745311	0.0	0.0	0.0002197158341877838	0.000525052505250525	0.0004287551807917679	0.0	0.0	0.0	0.0
A_chr6_33232281_-	VPS52	0	0	-7	in	coding	non-significant	N_A	0.999	2.83	2.35	0.00011181289611763808	0.004331590739357729	0.0	0.0	0.0	0.0	0.0	0.0	0.0	0.0	0.0	0.0	0.0	0.0	0.0	0.0	0.0	0.0	0.004331590739357729	0.0	0.0	0.0	0.0	0.0	0.0	0.0003940369081237276	0.0	0.0	0.0	0.0	0.0	0.0	0.0	0.0	0.0	0.0	0.0010826416456153013	0.0
A_chrX_15833852_+	ZRSR2	0	0	19	del	non-coding	non-significant	Core	0.9528888888888889	4.85	1.0999999999999996	0.16666666666666666	0.8571428571428571	0.0	0.0	0.0	0.0	0.0	0.0	0.0	0.0	0.0	0.0	0.0	0.0	0.0	0.0	0.8571428571428571	0.0	0.0	0.0	0.0	0.0	0.0	0.0	0.0	0.0	0.0	0.0	0.0	0.0	0.0	0.0	0.0	0.375	0.0	0.0	0.0	0.0
A_chr6_33234463_-	VPS52	0	0	26	del	coding	non-significant	N_A	0.8175	5.32	-1.87	0.00018461825610812543	0.0015329586101175269	0.0	0.0	0.0008879868070531524	0.0	0.00048677592081778357	0.0	0.00040752564015485973	0.0	0.0	0.0	0.0	0.00038323520189527226	0.0	0.00037443834248627057	0.00020042757883484769	0.000441306266548985	0.0	0.0	0.0	0.0004447079750963534	0.0	0.0005982650314089142	0.0	0.0	0.00012047225122480122	0.00043963773850347316	0.0	0.0	0.0	0.0	0.0	0.0008361204013377926	0.0010939589157651635	0.0009535485628660946	0.0006513243595310464	0.0015329586101175269
A_chrX_15836715_+	ZRSR2	0	0	5	del	coding	non-significant	Core	0.0	1.1	-8.77	0.000152203882955214	0.004270820248712473	0.0004278990158322636	0.0	0.0	0.0	0.0	0.0	0.0	0.0	0.0	0.0	0.0	0.0	0.0	0.0	0.0	0.0	0.004270820248712473	0.0	0.0	0.0	0.0	0.0	0.0	0.0	0.0	0.00018315018315018315	0.0	0.0	0.0004619648906683092	0.0	0.0	0.00035481963335304555	0.0	0.0	0.0	0.0
[truncated: 44,883 more rows]
[truncated: 15 more columns]
